# Supplementary material for: Integration of Genome-Wide Computation DRE Search, AhR ChIP-chip and Gene Expression Analyses of TCDD-Elicited Responses in the Mouse Liver
Source: BMC Genomics. 2011 Jul 15;12:365. doi: 10.1186/1471-2164-12-365 (PMC3160422; doi:10.1186/1471-2164-12-365)
Supplement: Additional file 1 — Genomic location, gene annotation and enrichment values of significant (FDR < 0.01) TCDD-induced AhR enrichment at 2 hrs. Detailed results of the AhR ChIP-chip analysis that include the genomic location and TCDD-induced enrichment values, and the gene annotation of enrichment peaks located within the 10 kb upstream and transcribed region of a gene. [file 1471-2164-12-365-S1.XLS]

## Sheet: Sheet1
	Additional File 1: ChIP-chip data providing the AhR enrichment values and locations of TCDD-induced AhR enrichment (FDR < 0.01 ) at 2 hrs. Annotation for enriched regions are listed if the postion of maximum fold enrichment was within the region 10 kb upstream of a TSS through to the end of the 3'UTR. Enriched regions without any gene annotation occur in intergenic DNA.
	Enrichment ID	Chromosome	Start Position	End Position	Entrez GeneID	Gene Symbol	RefSeq	Region Length	Maximum MA	Position of maximum MA	FDR	Maximum log2(enrichment)	Position of maximum enrichment	Sum of MA	Number of probes
	AhR_1	chr9	57543879	57546453	13076	Cyp1a1	NM_009992	2575	18.8612	57544069	0	5.61806	57544248	674.059	63
	AhR_1	chr9	57543879	57546453	13076	Cyp1a1	NM_001136059	2575	18.8612	57544069	0	5.61806	57544248	674.059	63
	AhR_2	chr3	65333294	65334843	99929	Tiparp	NM_178892	1550	18.6486	65333886	0	5.7072	65333972	383.232	36
	AhR_3	chr4	34830329	34831066	30046	Zfp292	NM_013889	738	18.6265	34830636	0	5.99509	34830687	413.251	30
	AhR_4	chr4	102887961	102888620	242585	Slc35d1	NM_177732	660	18.2106	102888461	0	5.24864	102888283	269.429	19
	AhR_5	chr4	126354403	126354877	26445	Psmb2	NM_011970	475	17.3842	126354516	0	5.58709	126354700	146.156	13
	AhR_6	chr7	37927256	37928587				1332	17.2957	37927719	0	4.68416	37928075	344.713	36
	AhR_7	chr18	16904463	16905905	12558	Cdh2	NM_007664	1443	17.1216	16904773	0	5.28476	16904700	424.68	40
	AhR_8	chr11	102006466	102006754	217214	Nags	NM_145829	289	17.0125	102006466	0	5.24202	102006505	98.3766	9
	AhR_8	chr11	102006466	102006754	217214	Nags	NM_178053	289	17.0125	102006466	0	5.24202	102006505	98.3766	9
	AhR_9	chr7	147253843	147255256				1414	16.9553	147253916	0	4.54139	147254029	222.144	24
	AhR_10	chr3	65459923	65465717	624866	Lekr1	NM_001166659	5795	16.6002	65464158	0	6.22161	65463676	1194.25	140
	AhR_10	chr3	65459923	65465717	624866	Lekr1	NM_001037923	5795	16.6002	65464158	0	6.22161	65463676	1194.25	140
	AhR_11	chr17	80113508	80117761	13078	Cyp1b1	NM_009994	4254	16.2543	80115703	0	5.40924	80115667	604.533	96
	AhR_12	chr4	62026185	62029182	20529	Slc31a1	NM_175090	2998	16.1848	62027083	0	6.01199	62027083	829.414	114
	AhR_12	chr4	62026185	62029182	338355	Fkbp15	NM_001045528	2998	16.1848	62027083	0	6.01199	62027083	829.414	114
	AhR_13	chr15	62574892	62577792				2901	16.1779	62575671	0	4.65313	62575671	541.994	73
	AhR_14	chr17	71437145	71439898	17929	Myom1	NM_001083934	2754	16.1451	71438757	0	5.50136	71438870	611.808	74
	AhR_14	chr17	71437145	71439898	17929	Myom1	NM_010867	2754	16.1451	71438757	0	5.50136	71438870	611.808	74
	AhR_15	chr15	55096887	55098268				1382	16.125	55097522	0	5.25903	55097448	417.134	39
	AhR_16	chr2	75538261	75541676	18024	Nfe2l2	NM_010902	3416	16.0314	75541326	0	4.60114	75541361	549.125	84
	AhR_17	chr12	79087102	79088308				1207	16.0035	79087755	0	4.7666	79087792	386.178	34
	AhR_18	chr11	69804316	69805694	56486	Gabarap	NM_019749	1379	15.903	69804759	0	5.17641	69804723	300.198	38
	AhR_18	chr11	69804316	69805694	78246	Phf23	NM_030064	1379	15.903	69804759	0	5.17641	69804723	300.198	38
	AhR_18	chr11	69804316	69805694	13543	Dvl2	NM_007888	1379	15.903	69804759	0	5.17641	69804723	300.198	38
	AhR_18	chr11	69804316	69805694	54351	Rai12	NM_018740	1379	15.903	69804759	0	5.17641	69804723	300.198	38
	AhR_19	chr5	21937730	21938026				297	15.7877	21937730	0	4.89537	21937838	70.2378	5
	AhR_20	chr2	117632423	117634074				1652	15.7858	117633013	0	4.61498	117632935	366.745	41
	AhR_21	chr5	44388016	44390320	19126	Prom1	NM_001163584	2305	15.7342	44389152	0	5.13375	44389112	485.22	56
	AhR_21	chr5	44388016	44390320	19126	Prom1	NM_001163585	2305	15.7342	44389152	0	5.13375	44389112	485.22	56
	AhR_21	chr5	44388016	44390320	19126	Prom1	NM_008935	2305	15.7342	44389152	0	5.13375	44389112	485.22	56
	AhR_21	chr5	44388016	44390320	19126	Prom1	NM_001163577	2305	15.7342	44389152	0	5.13375	44389112	485.22	56
	AhR_22	chr1	164915761	164918556	14262	Fmo3	NM_008030	2796	15.7042	164917880	0	5.34127	164917845	636.619	74
	AhR_23	chr9	111350867	111353471	245038	Dclk3	NM_172928	2605	15.6835	111353471	0	5.2919	111353435	371.765	56
	AhR_24	chr7	71898366	71900358				1993	15.6798	71898830	0	5.66984	71898868	469.822	54
	AhR_25	chr15	96377580	96378752				1173	15.6158	96377877	0	4.93678	96378281	357.08	30
	AhR_26	chr8	35171459	35171973	234155	Mboat4	NM_001126314	515	15.5486	35171941	0	5.2258	35171789	142.256	14
	AhR_26	chr8	35171459	35171973	22428	Dctn6	NM_011722	515	15.5486	35171941	0	5.2258	35171789	142.256	14
	AhR_27	chr2	77008622	77012209	545428	Ccdc141	NM_001025576	3588	15.4544	77009359	0	4.39291	77009423	736.91	81
	AhR_28	chr1	90170543	90177532	381280	Hjurp	NM_198652	6990	15.3998	90175738	0	4.88912	90175915	892.703	133
	AhR_28	chr1	90170543	90177532	212427	A730008H23Rik	NM_172505	6990	15.3998	90175738	0	4.88912	90175915	892.703	133
	AhR_29	chr15	8058053	8059225	170762	Nup155	NM_133227	1173	15.3759	8058481	0	5.31079	8058550	242.716	23
	AhR_29	chr15	8058053	8059225	545085	Wdr70	NM_001081402	1173	15.3759	8058481	0	5.31079	8058550	242.716	23
	AhR_30	chr11	51580688	51582206	66397	Sar1b	NM_025535	1519	15.2767	51581830	0	5.50836	51581635	278.691	29
	AhR_31	chr16	87610168	87613337				3170	15.2176	87612773	0	4.91833	87612916	516.092	75
	AhR_32	chr1	46910149	46911324	227059	Slc39a10	NM_172653	1176	15.1653	46910989	0	6.07603	46910301	273.355	33
	AhR_33	chr9	47431778	47434053	54725	Cadm1	NM_207676	2276	15.1598	47433110	0	4.43897	47433110	558.621	61
	AhR_33	chr9	47431778	47434053	54725	Cadm1	NM_207675	2276	15.1598	47433110	0	4.43897	47433110	558.621	61
	AhR_33	chr9	47431778	47434053	54725	Cadm1	NM_018770	2276	15.1598	47433110	0	4.43897	47433110	558.621	61
	AhR_33	chr9	47431778	47434053	54725	Cadm1	NM_001025600	2276	15.1598	47433110	0	4.43897	47433110	558.621	61
	AhR_34	chr1	172445995	172447005	70729	Nos1ap	NM_001109985	1011	15.1421	172446033	0	4.98676	172446317	267.068	28
	AhR_34	chr1	172445995	172447005	70729	Nos1ap	NM_027528	1011	15.1421	172446033	0	4.98676	172446317	267.068	28
	AhR_35	chr1	173134045	173134845	12355	Nr1i3	NM_009803	801	15.1246	173134413	0	5.03572	173134338	224.325	20
	AhR_35	chr1	173134045	173134845	66425	Pcp4l1	NM_025557	801	15.1246	173134413	0	5.03572	173134338	224.325	20
	AhR_36	chr11	109338590	109339849	74008	Arsg	NM_028710	1260	15.1022	109339313	0	4.78832	109339415	276.787	33
	AhR_36	chr11	109338590	109339849	104681	Slc16a6	NM_134038	1260	15.1022	109339313	0	4.78832	109339415	276.787	33
	AhR_36	chr11	109338590	109339849	104681	Slc16a6	NM_001029842	1260	15.1022	109339313	0	4.78832	109339415	276.787	33
	AhR_37	chr18	84258394	84261661	225791	Zadh2	NM_146090	3268	15.0847	84258942	0	4.75322	84259016	574.097	83
	AhR_37	chr18	84258394	84261661	110796	Tshz1	NM_001081300	3268	15.0847	84258942	0	4.75322	84259016	574.097	83
	AhR_38	chr3	79025995	79027947				1953	15.0211	79027080	0	5.73423	79027192	359.915	54
	AhR_39	chr10	106477551	106478303	380660	Acss3	NM_001142804	753	14.9685	106477551	0	5.50126	106477651	171.075	20
	AhR_39	chr10	106477551	106478303	380660	Acss3	NM_198636	753	14.9685	106477551	0	5.50126	106477651	171.075	20
	AhR_40	chr8	13240593	13241163	234072	Adprhl1	NM_172750	571	14.8931	13240629	0	4.1848	13240629	159.703	17
	AhR_41	chr5	72801455	72804080	53419	Corin	NM_016869	2626	14.8644	72803207	0	5.27629	72803028	553.155	66
	AhR_41	chr5	72801455	72804080	53419	Corin	NM_001122756	2626	14.8644	72803207	0	5.27629	72803028	553.155	66
	AhR_42	chr17	4906809	4907629				821	14.8636	4907588	0	5.2375	4907404	172.335	20
	AhR_43	chr10	53792204	53794403	17155	Man1a	NM_008548	2200	14.8055	53793953	0	5.51208	53794145	466.403	60
	AhR_44	chr19	4767212	4767994				783	14.722	4767925	0	5.41676	4767856	122.588	11
	AhR_45	chr16	33123306	33125386	239833	Lmln	NM_172823	2081	14.6908	33124539	0	4.41358	33124840	384.463	47
	AhR_46	chr19	38199529	38200772	110855	Pde6c	NM_001170959	1244	14.6786	38199846	0	5.01835	38199672	272.707	32
	AhR_46	chr19	38199529	38200772	110855	Pde6c	NM_033614	1244	14.6786	38199846	0	5.01835	38199672	272.707	32
	AhR_46	chr19	38199529	38200772	19662	Rbp4	NM_011255	1244	14.6786	38199846	0	5.01835	38199672	272.707	32
	AhR_46	chr19	38199529	38200772	19662	Rbp4	NM_001159487	1244	14.6786	38199846	0	5.01835	38199672	272.707	32
	AhR_47	chr18	65277557	65279156	83814	Nedd4l	NM_001114386	1600	14.6381	65278460	0	4.67752	65278460	289.938	37
	AhR_47	chr18	65277557	65279156	83814	Nedd4l	NM_031881	1600	14.6381	65278460	0	4.67752	65278460	289.938	37
	AhR_48	chr15	53113356	53115116	14042	Ext1	NM_010162	1761	14.6055	53114291	0	4.77365	53114027	357.962	40
	AhR_49	chr3	96304360	96306861				2502	14.537	96305689	0	4.98064	96305656	459.724	54
	AhR_50	chr11	43713079	43715243				2165	14.4914	43714308	0	4.98405	43714339	390.728	46
	AhR_51	chr4	32374901	32375868	12014	Bach2	NM_007521	968	14.4796	32375516	0	5.31907	32375516	261.679	27
	AhR_52	chr6	54278734	54280679	78004	Prr15	NM_030024	1946	14.455	54280258	0	5.40659	54280120	441.317	54
	AhR_53	chr16	30064522	30066079	15205	Hes1	NM_008235	1558	14.3574	30064840	0	4.89138	30065017	365.185	42
	AhR_54	chr5	123646457	123647417				961	14.352	123646712	0	4.29641	123646786	239.725	22
	AhR_55	chr1	89909721	89911098	227334	Usp40	NM_001033291	1378	14.3203	89911062	0	5.12566	89910477	395.682	39
	AhR_56	chr1	195115498	195117249				1752	14.3136	195115724	0	4.76047	195116486	371.447	37
	AhR_57	chr1	134193508	134195208	213417	Klhdc8a	NM_144810	1701	14.3052	134194911	0	4.66085	134194838	250.926	38
	AhR_58	chr19	37515559	37518775				3217	14.295	37517382	0	5.61099	37517382	497.529	79
	AhR_59	chr9	44847956	44850327	14012	Mpzl2	NM_007962	2372	14.2866	44849549	0	4.47608	44849549	324.615	52
	AhR_60	chr2	72623154	72624205				1052	14.1655	72623887	0	4.62165	72623746	259.45	29
	AhR_61	chr10	68680466	68683367	69288	Rhobtb1	NM_001081347	2902	14.1639	68681603	0	4.67981	68681567	396.507	65
	AhR_62	chr10	127772999	127774795	12974	Cs	NM_026444	1797	14.1251	127774433	0	5.14322	127774323	409.927	51
	AhR_63	chr11	31723558	31725857				2300	14.1038	31724959	0	5.02013	31724781	472.351	59
	AhR_64	chr8	125682386	125683191	57429	Sult5a1	NM_020564	806	14.0709	125683105	0	4.84558	125683069	192.59	22
	AhR_65	chr2	164268843	164271104	20971	Sdc4	NM_011521	2262	14.0288	164271000	0	3.9534	164270897	353.679	41
	AhR_66	chr5	134790501	134792116	14886	Gtf2i	NM_001080748	1616	14.0221	134791735	0	4.47802	134791909	325.368	41
	AhR_66	chr5	134790501	134792116	14886	Gtf2i	NM_010365	1616	14.0221	134791735	0	4.47802	134791909	325.368	41
	AhR_66	chr5	134790501	134792116	14886	Gtf2i	NM_001080749	1616	14.0221	134791735	0	4.47802	134791909	325.368	41
	AhR_66	chr5	134790501	134792116	14886	Gtf2i	NM_001080747	1616	14.0221	134791735	0	4.47802	134791909	325.368	41
	AhR_66	chr5	134790501	134792116	14886	Gtf2i	NM_001080746	1616	14.0221	134791735	0	4.47802	134791909	325.368	41
	AhR_67	chr19	44461016	44465221				4206	14.0011	44462245	0	5.65247	44463604	720.588	102
	AhR_68	chr4	149172475	149173474				1000	13.9997	149173191	0	5.44824	149173231	248.668	28
	AhR_69	chr14	51708944	51710638	11727	Ang	NM_001161731	1695	13.9948	51709622	0	4.93026	51709459	336.603	41
	AhR_69	chr14	51708944	51710638	58809	Rnase4	NM_021472	1695	13.9948	51709622	0	4.93026	51709459	336.603	41
	AhR_69	chr14	51708944	51710638	11727	Ang	NM_007447	1695	13.9948	51709622	0	4.93026	51709459	336.603	41
	AhR_69	chr14	51708944	51710638	58809	Rnase4	NM_201239	1695	13.9948	51709622	0	4.93026	51709459	336.603	41
	AhR_70	chr12	52603538	52604287				750	13.9881	52603891	0	4.14071	52603971	228.118	21
	AhR_71	chr9	101109341	101110924	235542	Ppp2r3a	NM_172144	1584	13.9615	101110246	0	4.60967	101110282	281.564	39
	AhR_71	chr9	101109341	101110924	235542	Ppp2r3a	NM_001161362	1584	13.9615	101110246	0	4.60967	101110282	281.564	39
	AhR_72	chr2	170168942	170171358				2417	13.9551	170170613	0	5.09262	170170498	455.338	56
	AhR_73	chr19	58117260	58118438	226255	Atrnl1	NM_181415	1179	13.9354	58117797	0	4.16195	58117868	276.589	33
	AhR_74	chr12	81214195	81216349	12192	Zfp36l1	NM_007564	2155	13.933	81215595	0	6.32514	81215515	476.44	54
	AhR_75	chr17	80403464	80404604				1141	13.9257	80404024	0	4.70421	80404267	270.867	29
	AhR_76	chr17	45734823	45735389	63959	Slc29a1	NM_022880	567	13.9234	45735389	0	4.65784	45735271	155.173	14
	AhR_77	chr6	148147045	148148363	67456	Ergic2	NM_026168	1319	13.9184	148148135	0	4.4436	148148209	261.258	32
	AhR_77	chr6	148147045	148148363	67456	Ergic2	NM_026355	1319	13.9184	148148135	0	4.4436	148148209	261.258	32
	AhR_78	chr16	93726056	93726398	70028	Dopey2	NM_026700	343	13.8484	93726056	0	4.26869	93726135	93.8891	10
	AhR_78	chr16	93726056	93726398	70028	Dopey2	NM_027293	343	13.8484	93726056	0	4.26869	93726135	93.8891	10
	AhR_79	chr18	85077955	85079780				1826	13.8292	85079447	0	5.19011	85079301	384.914	43
	AhR_80	chr11	7052552	7054005	432530	Adcy1	NM_009622	1454	13.8284	7053082	0	4.79474	7052799	313.485	37
	AhR_81	chr12	25916697	25920652				3956	13.7911	25919655	0	4.68994	25919655	557.486	91
	AhR_82	chr10	24667271	24668771				1501	13.7864	24667824	0	6.48505	24667937	347.881	40
	AhR_83	chr12	35860231	35862373				2143	13.7756	35861450	0	5.25224	35861412	432.49	58
	AhR_84	chr19	4837770	4838282	399599	Ccdc87	NM_207268	513	13.7428	4837770	0	4.12683	4838026	92.1233	11
	AhR_84	chr19	4837770	4838282	12460	Ccs	NM_016892	513	13.7428	4837770	0	4.12683	4838026	92.1233	11
	AhR_85	chr4	71858233	71860567	21885	Tle1	NM_011599	2335	13.7346	71859901	0	4.49827	71860042	455.403	65
	AhR_86	chr3	148766718	148769344				2627	13.7162	148767001	0	4.7155	148767149	482.395	60
	AhR_87	chr10	66372157	66373902				1746	13.7013	66373150	0	4.81952	66373258	275.77	34
	AhR_88	chr10	41989245	41994364	56484	Foxo3	NM_019740	5120	13.6999	41990599	0	5.45637	41990523	694.704	116
	AhR_89	chr2	11615127	11615639				513	13.6959	11615639	0	3.81715	11615608	131.809	14
	AhR_90	chr19	3695307	3696141	16973	Lrp5	NM_008513	835	13.6875	3696141	0	4.76249	3696028	116.962	15
	AhR_91	chr3	28623997	28624978	20526	Slc2a2	NM_031197	982	13.6666	28624486	0	6.16608	28624449	220.568	25
	AhR_92	chr19	41460566	41463175	83490	Pik3ap1	NM_031376	2610	13.639	41462175	0	4.93002	41462476	342.353	59
	AhR_93	chr2	75608466	75610153				1688	13.6272	75608782	0	4.76635	75608639	414.553	44
	AhR_94	chr18	45729094	45731097	140492	Kcnn2	NM_080465	2004	13.5587	45730060	0	4.03659	45730024	403.649	51
	AhR_95	chr7	97167918	97168566				649	13.5415	97168566	0	4.16312	97168430	132.633	15
	AhR_96	chr3	58038695	58039442				748	13.5239	58038946	0	4.4895	58038909	205.601	22
	AhR_97	chr9	57570684	57573591	353190	Edc3	NM_153799	2908	13.5166	57571153	0	4.91779	57571049	538.654	64
	AhR_98	chr3	129588710	129591619	66350	Pla2g12a	NM_023196	2910	13.4905	129589514	0	5.21765	129589585	436.74	59
	AhR_98	chr3	129588710	129591619	66350	Pla2g12a	NM_183423	2910	13.4905	129589514	0	5.21765	129589585	436.74	59
	AhR_99	chr6	34670585	34673512	109624	Cald1	NM_145575	2928	13.4547	34672395	0	4.41164	34672430	335.526	58
	AhR_100	chr5	149358122	149361839	24109	Ubl3	NM_011908	3718	13.4433	149359946	0	4.95184	149359760	531.586	85
	AhR_101	chr15	96438761	96439750	105727	Slc38a1	NM_134086	990	13.4426	96439105	0	4.7563	96439136	237.835	24
	AhR_101	chr15	96438761	96439750	105727	Slc38a1	NM_001166456	990	13.4426	96439105	0	4.7563	96439136	237.835	24
	AhR_101	chr15	96438761	96439750	105727	Slc38a1	NM_001166458	990	13.4426	96439105	0	4.7563	96439136	237.835	24
	AhR_102	chr3	41211850	41214226				2377	13.4418	41213079	0	4.30936	41213150	468.62	63
	AhR_103	chr14	65975167	65976916	380912	Zfp395	NM_199029	1750	13.4414	65976501	0	5.05693	65976614	317.513	39
	AhR_104	chr13	53069945	53073166	18030	Nfil3	NM_017373	3222	13.4323	53071928	0	4.89858	53071851	479.853	71
	AhR_105	chr7	73454062	73457079	233328	Lrrk1	NM_146191	3018	13.4315	73456051	0	4.60474	73455903	387.711	56
	AhR_106	chr13	46114470	46117903				3434	13.42	46115962	0	6.83228	46116426	683.308	76
	AhR_107	chr11	100690561	100692929	20851	Stat5b	NM_011489	2369	13.405	100690712	0	3.97218	100690673	336.842	53
	AhR_107	chr11	100690561	100692929	20851	Stat5b	NM_001113563	2369	13.405	100690712	0	3.97218	100690673	336.842	53
	AhR_108	chr1	51937873	51940436	17912	Myo1b	NM_010863	2564	13.3966	51939929	0	4.82072	51939822	381.78	59
	AhR_108	chr1	51937873	51940436	17912	Myo1b	NM_001161817	2564	13.3966	51939929	0	4.82072	51939822	381.78	59
	AhR_109	chr1	107011872	107013184				1313	13.3919	107012229	0	5.0264	107012095	281.433	32
	AhR_110	chr18	80411148	80412424	27366	Txnl4a	NM_025299	1277	13.3872	80411897	0	4.17441	80411973	287.254	32
	AhR_111	chr4	104980810	104982436				1627	13.3469	104981778	0	4.49972	104981707	328.187	41
	AhR_112	chr7	29612541	29613306	51798	Ech1	NM_016772	766	13.3414	29612541	0	3.88454	29612684	116.312	14
	AhR_112	chr7	29612541	29613306	16855	Lgals4	NM_010706	766	13.3414	29612541	0	3.88454	29612684	116.312	14
	AhR_112	chr7	29612541	29613306	16857	Lgals6	NM_010707	766	13.3414	29612541	0	3.88454	29612684	116.312	14
	AhR_113	chr7	106249025	106249912	78610	Uvrag	NM_178635	888	13.3391	106249025	0	5.46276	106249266	151.695	21
	AhR_114	chr19	9168333	9170233	22287	Scgb1a1	NM_011681	1901	13.3364	9169753	0	5.44628	9169753	317.637	41
	AhR_115	chr2	59050157	59051640	227937	Pkp4	NM_026361	1484	13.3357	59051008	0	3.72149	59050934	402.001	43
	AhR_115	chr2	59050157	59051640	227937	Pkp4	NM_175464	1484	13.3357	59051008	0	3.72149	59050934	402.001	43
	AhR_116	chr17	83966115	83967304				1190	13.3314	83966929	0	5.09538	83966890	272.101	33
	AhR_117	chr12	83289593	83293559	217692	Sipa1l1	NM_001167983	3967	13.3085	83291512	0	4.02072	83291394	671.569	106
	AhR_118	chr11	101222999	101223955	14377	G6pc	NM_008061	957	13.304	101223955	0	4.00455	101223849	157.508	22
	AhR_119	chr5	148722693	148724016				1324	13.3033	148723567	0	4.87875	148723466	210.631	29
	AhR_120	chr1	108656368	108657459	70750	Kdsr	NM_027534	1092	13.2628	108656692	0	4.48266	108656755	166.053	22
	AhR_121	chr3	146252488	146253675	22262	Uox	NM_009474	1188	13.2544	146252857	0	4.56763	146252857	276.514	31
	AhR_121	chr3	146252488	146253675	56629	Dnase2b	NM_019957	1188	13.2544	146252857	0	4.56763	146252857	276.514	31
	AhR_122	chr6	126108818	126113941	18205	Ntf3	NM_001164035	5124	13.2509	126109232	0	3.77401	126109265	851.405	134
	AhR_122	chr6	126108818	126113941	18205	Ntf3	NM_008742	5124	13.2509	126109232	0	3.77401	126109265	851.405	134
	AhR_122	chr6	126108818	126113941	18205	Ntf3	NM_001164034	5124	13.2509	126109232	0	3.77401	126109265	851.405	134
	AhR_123	chr1	69024725	69025950	13869	Erbb4	NM_010154	1226	13.2442	69025695	0	4.47842	69025416	306.347	34
	AhR_124	chr1	90108087	90112286	394430	Ugt1a10	NM_201641	4200	13.2336	90110423	0	3.84739	90110532	633.249	106
	AhR_124	chr1	90108087	90112286	394434	Ugt1a9	NM_201644	4200	13.2336	90110423	0	3.84739	90110532	633.249	106
	AhR_124	chr1	90108087	90112286	394432	Ugt1a7c	NM_201642	4200	13.2336	90110423	0	3.84739	90110532	633.249	106
	AhR_124	chr1	90108087	90112286	394435	Ugt1a6b	NM_201410	4200	13.2336	90110423	0	3.84739	90110532	633.249	106
	AhR_124	chr1	90108087	90112286	94284	Ugt1a6a	NM_145079	4200	13.2336	90110423	0	3.84739	90110532	633.249	106
	AhR_124	chr1	90108087	90112286	394433	Ugt1a5	NM_201643	4200	13.2336	90110423	0	3.84739	90110532	633.249	106
	AhR_124	chr1	90108087	90112286	22236	Ugt1a2	NM_013701	4200	13.2336	90110423	0	3.84739	90110532	633.249	106
	AhR_124	chr1	90108087	90112286	394436	Ugt1a1	NM_201645	4200	13.2336	90110423	0	3.84739	90110532	633.249	106
	AhR_124	chr1	90108087	90112286	15504	Dnajb3	NM_008299	4200	13.2336	90110423	0	3.84739	90110532	633.249	106
	AhR_125	chr2	75610504	75611319				816	13.23	75610830	0	4.11154	75610944	173.207	17
	AhR_126	chr14	57719484	57722817	14619	Gjb2	NM_008125	3334	13.2147	57720770	0	4.73743	57720706	576.78	82
	AhR_127	chr2	30748100	30749667	64292	Ptges	NM_022415	1568	13.209	30748839	0	4.33042	30748953	311.875	44
	AhR_128	chr8	96877811	96879446	20497	Slc12a3	NM_019415	1636	13.2063	96877963	0	4.73334	96878147	330.719	34
	AhR_129	chr17	83721632	83723850				2219	13.1948	83722497	0	5.92239	83722310	445.694	61
	AhR_130	chr13	103363015	103364403				1389	13.1543	103363827	0	5.78963	103363667	324.821	39
	AhR_131	chr3	101234123	101235255	78908	Igsf3	NM_207205	1133	13.1453	101234642	0	5.20179	101234564	244.741	32
	AhR_132	chr8	117085020	117089339	80707	Wwox	NM_019573	4320	13.1213	117087861	0	5.28036	117088672	643.664	91
	AhR_133	chr8	112502324	112503851				1528	13.1208	112502825	0	4.35605	112502789	290.855	37
	AhR_134	chr3	58385680	58387997	69227	2810407C02Rik	NM_001040396	2318	13.1177	58387126	0	4.07946	58386984	388.356	55
	AhR_135	chr15	79218063	79218859	223693	Tmem184b	NM_172608	797	13.1018	79218428	0	4.58641	79218535	131.916	16
	AhR_136	chr9	69160156	69163234	19883	Rora	NM_013646	3079	13.0803	69161405	0	4.45805	69161443	569.05	76
	AhR_137	chr7	108764011	108766039				2029	13.0756	108764899	0	4.65212	108765079	413.36	50
	AhR_138	chr2	6253028	6257218	98910	Usp6nl	NM_001080548	4191	13.0692	6256485	0	3.78687	6255563	562.246	88
	AhR_139	chr16	30997944	30999508	268880	AI480653	NM_198626	1565	13.0681	30998857	0	5.11638	30999009	364.276	40
	AhR_140	chr6	88579857	88581514	74589	Kbtbd12	NM_001142724	1658	13.068	88580440	0	3.78283	88580709	252.539	34
	AhR_140	chr6	88579857	88581514	74589	Kbtbd12	NM_029013	1658	13.068	88580440	0	3.78283	88580709	252.539	34
	AhR_141	chr5	119787226	119789277				2052	13.0533	119787775	0	4.07864	119787742	384.359	45
	AhR_142	chr5	120964888	120967174	170756	Slc24a6	NM_133221	2287	13.0468	120965686	0	4.6008	120965972	325.608	43
	AhR_143	chr19	4785658	4787239	19653	Rbm4	NM_009032	1582	13.0346	4786467	0	4.20823	4786540	291.84	40
	AhR_144	chr19	36700692	36702300				1609	13.0308	36701436	0	4.64638	36701470	250.955	36
	AhR_145	chr6	54739067	54739484				418	13.0255	54739484	0	3.75435	54739344	117.305	13
	AhR_146	chr18	12373309	12374778	18145	Npc1	NM_008720	1470	13.0177	12373976	0	4.98581	12374084	192.786	24
	AhR_147	chr3	115415934	115417696	13609	S1pr1	NM_007901	1763	13.013	115416877	0	4.98888	115416877	338.64	46
	AhR_148	chr3	157588091	157591183	107869	Cth	NM_145953	3093	13.0114	157589242	0	4.8631	157588822	322.799	48
	AhR_149	chr14	119406063	119407167	66435	Uggt2	NM_001081252	1105	13.0096	119406345	0	5.66975	119406345	189.306	25
	AhR_150	chr2	75553101	75555142				2042	12.9905	75554473	0	3.67599	75554439	304.103	49
	AhR_151	chr9	59513450	59517305	18746	Pkm2	NM_011099	3856	12.982	59516081	0	5.79269	59516270	567.087	84
	AhR_152	chr1	90108264	90111763	394430	Ugt1a10	NM_201641	3500	12.9501	90110333	0	4.97241	90110442	594.49	91
	AhR_152	chr1	90108264	90111763	394434	Ugt1a9	NM_201644	3500	12.9501	90110333	0	4.97241	90110442	594.49	91
	AhR_152	chr1	90108264	90111763	394432	Ugt1a7c	NM_201642	3500	12.9501	90110333	0	4.97241	90110442	594.49	91
	AhR_152	chr1	90108264	90111763	394435	Ugt1a6b	NM_201410	3500	12.9501	90110333	0	4.97241	90110442	594.49	91
	AhR_152	chr1	90108264	90111763	94284	Ugt1a6a	NM_145079	3500	12.9501	90110333	0	4.97241	90110442	594.49	91
	AhR_152	chr1	90108264	90111763	394433	Ugt1a5	NM_201643	3500	12.9501	90110333	0	4.97241	90110442	594.49	91
	AhR_152	chr1	90108264	90111763	22236	Ugt1a2	NM_013701	3500	12.9501	90110333	0	4.97241	90110442	594.49	91
	AhR_152	chr1	90108264	90111763	394436	Ugt1a1	NM_201645	3500	12.9501	90110333	0	4.97241	90110442	594.49	91
	AhR_152	chr1	90108264	90111763	15504	Dnajb3	NM_008299	3500	12.9501	90110333	0	4.97241	90110442	594.49	91
	AhR_153	chr5	106140566	106140825	231549	Lrrc8d	NM_001122768	260	12.9454	106140825	0	4.94746	106140754	100.294	8
	AhR_153	chr5	106140566	106140825	231549	Lrrc8d	NM_178701	260	12.9454	106140825	0	4.94746	106140754	100.294	8
	AhR_154	chr8	89457831	89458767				937	12.9443	89458271	0	4.5176	89458338	249.05	26
	AhR_155	chr5	32584921	32585532	665270	Plb1	NM_030072	612	12.9406	32584921	0	4.12296	32585212	89.0219	12
	AhR_155	chr5	32584921	32585532	665270	Plb1	NM_001081407	612	12.9406	32584921	0	4.12296	32585212	89.0219	12
	AhR_156	chr6	143478403	143479776				1374	12.9356	143479337	0	4.94674	143479517	294.977	36
	AhR_157	chr3	142369440	142370860	229905	Ccbl2	NM_173763	1421	12.9331	142369972	0	4.91673	142370048	257.313	36
	AhR_158	chr13	63372506	63373809	72061	2010111I01Rik	NM_028079	1304	12.9188	63373383	0	5.48184	63373493	254.189	36
	AhR_159	chr8	35541125	35542340				1216	12.9179	35542101	0	6.07099	35542101	165.473	27
	AhR_160	chr9	90059101	90061560	108153	Adamts7	NM_001003911	2460	12.9013	90061187	0	3.84898	90060469	408.876	64
	AhR_161	chr12	77531559	77532679	210762	Gm70	NM_001163103	1121	12.8523	77532219	0	4.6465	77532364	283.277	29
	AhR_162	chr8	126284658	126285972				1315	12.8442	126284729	0	3.98277	126285705	229.119	32
	AhR_163	chr9	48425237	48426629				1393	12.8424	48426164	0	4.77364	48426053	283.264	37
	AhR_164	chr15	58830476	58831454	211401	Mtss1	NM_001146180	979	12.8409	58830851	0	5.72457	58830780	215.374	27
	AhR_164	chr15	58830476	58831454	211401	Mtss1	NM_144800	979	12.8409	58830851	0	5.72457	58830780	215.374	27
	AhR_165	chr9	77878414	77879217				804	12.8254	77879217	0	4.59798	77879145	161.556	23
	AhR_166	chr5	151379787	151382928	100637	N4bp2l1	NM_133898	3142	12.8135	151381250	0	4.80814	151381362	359.792	66
	AhR_167	chr18	20800002	20801899				1898	12.8093	20800388	0	4.1718	20800529	315.894	44
	AhR_168	chr5	151944754	151945865	243362	Stard13	NM_146258	1112	12.7932	151944932	0	5.25991	151944932	242.499	31
	AhR_168	chr5	151944754	151945865	243362	Stard13	NM_001163493	1112	12.7932	151944932	0	5.25991	151944932	242.499	31
	AhR_169	chr9	114493367	114494373				1007	12.7859	114493879	0	4.99832	114493738	202.292	24
	AhR_170	chr1	40284539	40287121	16177	Il1r1	NM_008362	2583	12.7851	40286109	0	4.40588	40286145	395.697	69
	AhR_171	chr2	114599908	114602470				2563	12.7839	114601832	0	4.48478	114601724	526.81	70
	AhR_172	chr2	127996939	127997294				356	12.7838	127997259	0	3.239	127997294	113.1	11
	AhR_173	chr18	84255585	84256842	225791	Zadh2	NM_146090	1258	12.7786	84256472	0	4.03263	84256508	257.233	34
	AhR_173	chr18	84255585	84256842	110796	Tshz1	NM_001081300	1258	12.7786	84256472	0	4.03263	84256508	257.233	34
	AhR_174	chr13	98051850	98052964				1115	12.7378	98052671	0	5.34487	98052524	166.901	24
	AhR_175	chr8	46346626	46347582	109821	F11	NM_028066	957	12.7341	46347551	0	4.15026	46347359	174.283	24
	AhR_176	chr3	57147312	57149083				1772	12.7341	57148420	0	5.03415	57149083	375.005	45
	AhR_177	chr2	170285067	170285744				678	12.7279	170285124	0	4.66875	170285067	129.705	17
	AhR_178	chr7	96571408	96572980				1573	12.7165	96571827	0	4.09821	96571896	263.13	33
	AhR_179	chr4	155405881	155406390				510	12.7007	155405881	0	4.39236	155406255	115.85	13
	AhR_180	chr18	21089860	21090546				687	12.6962	21089860	0	3.92225	21089860	156.56	20
	AhR_181	chr4	140172255	140173411	72754	Arhgef10l	NM_001112723	1157	12.6857	140172573	0	4.02519	140172426	240.002	34
	AhR_181	chr4	140172255	140173411	72754	Arhgef10l	NM_172415	1157	12.6857	140172573	0	4.02519	140172426	240.002	34
	AhR_181	chr4	140172255	140173411	72754	Arhgef10l	NM_001112722	1157	12.6857	140172573	0	4.02519	140172426	240.002	34
	AhR_182	chr11	115948548	115950356	22378	Wbp2	NM_016852	1809	12.6816	115949691	0	3.79808	115949762	221.87	39
	AhR_183	chr3	96358884	96361683	56338	Txnip	NM_023719	2800	12.6739	96359406	0	4.96851	96359335	421.82	65
	AhR_183	chr3	96358884	96361683	56338	Txnip	NM_001009935	2800	12.6739	96359406	0	4.96851	96359335	421.82	65
	AhR_184	chr11	23669721	23670700	19696	Rel	NM_009044	980	12.6739	23670403	0	4.44356	23670515	225.234	28
	AhR_185	chr18	46766280	46767832	13664	Eif1a	NM_010120	1553	12.6697	46766845	0	4.54768	46766877	236.855	37
	AhR_185	chr18	46766280	46767832	66676	Tmed7	NM_025698	1553	12.6697	46766845	0	4.54768	46766877	236.855	37
	AhR_186	chr18	84545731	84546712	240476	Zfp407	NM_001033341	982	12.6559	84546251	0	5.04228	84546287	207.55	28
	AhR_187	chr13	73763212	73764448	21752	Tert	NM_009354	1237	12.6475	73763970	0	4.9388	73763893	304.508	33
	AhR_188	chr19	23208767	23211221	16601	Klf9	NM_010638	2455	12.6442	23210033	0	5.45295	23210174	493.625	66
	AhR_189	chr18	61834911	61836031				1121	12.6282	61835701	0	4.70298	61835962	277.855	29
	AhR_190	chr3	145452828	145454279	69219	Ddah1	NM_026993	1452	12.576	145452828	0	3.90402	145454045	321.54	41
	AhR_191	chr4	6914371	6917449	252838	Tox	NM_145711	3079	12.5754	6916262	0	4.24576	6916038	542.998	82
	AhR_192	chr4	45978411	45980155				1745	12.5655	45978621	0	4.1238	45978774	386.839	47
	AhR_193	chr14	69076453	69079337				2885	12.5606	69078316	0	4.48341	69078316	449.604	74
	AhR_194	chr1	191929960	191931787				1828	12.5474	191931640	0	5.03659	191931750	304.215	39
	AhR_195	chr2	122614781	122615485	59010	Sqrdl	NM_001162503	705	12.5296	122614781	0	4.09715	122615001	131.369	14
	AhR_195	chr2	122614781	122615485	59010	Sqrdl	NM_021507	705	12.5296	122614781	0	4.09715	122615001	131.369	14
	AhR_196	chr1	51948117	51950084	17912	Myo1b	NM_010863	1968	12.5291	51948753	0	5.70812	51948900	324.901	46
	AhR_196	chr1	51948117	51950084	17912	Myo1b	NM_001161817	1968	12.5291	51948753	0	5.70812	51948900	324.901	46
	AhR_197	chr12	119605316	119607055				1740	12.5264	119606069	0	4.89328	119606038	340.043	39
	AhR_198	chr9	57556416	57557308	353190	Edc3	NM_153799	893	12.5246	57557049	0	4.74888	57556978	199.876	23
	AhR_199	chr15	64280010	64281101				1092	12.5143	64281101	0	3.42844	64281031	153.684	23
	AhR_200	chr2	91290404	91291384	228357	Lrp4	NM_001145857	981	12.4967	91290917	0	4.32356	91290948	163.031	15
	AhR_200	chr2	91290404	91291384	228357	Lrp4	NM_172668	981	12.4967	91290917	0	4.32356	91290948	163.031	15
	AhR_200	chr2	91290404	91291384	228356	1110051M20Rik	NM_175123	981	12.4967	91290917	0	4.32356	91290948	163.031	15
	AhR_201	chr15	57720732	57722040	67819	Derl1	NM_024207	1309	12.4924	57721164	0	4.41085	57721347	237.751	35
	AhR_202	chr12	53704226	53706606				2381	12.4705	53704996	0	4.54008	53704880	412.863	58
	AhR_203	chr15	7086023	7089836	16880	Lifr	NM_001113386	3814	12.4585	7087605	0	4.01483	7088339	626.888	91
	AhR_203	chr15	7086023	7089836	16880	Lifr	NM_013584	3814	12.4585	7087605	0	4.01483	7088339	626.888	91
	AhR_204	chr3	40549909	40550683	18415	Hspa4l	NM_011020	775	12.4517	40550344	0	4.48188	40550271	172.726	22
	AhR_205	chr6	143100651	143102733				2083	12.4462	143100927	0	4.00133	143100888	378.697	49
	AhR_206	chr16	43335546	43336979	56490	Zbtb20	NM_019778	1434	12.4316	43335897	0	3.92759	43336002	247.906	34
	AhR_206	chr16	43335546	43336979	56490	Zbtb20	NM_181058	1434	12.4316	43335897	0	3.92759	43336002	247.906	34
	AhR_207	chr5	119750026	119751190				1165	12.4208	119750498	0	4.68272	119750461	166.757	25
	AhR_208	chr6	72165795	72166829	71093	Atoh8	NM_153778	1035	12.4041	72166467	0	4.15913	72166400	183.756	24
	AhR_209	chr9	54349740	54351427	235380	Dmxl2	NM_172771	1688	12.3874	54350074	0	4.8601	54350172	259.876	37
	AhR_210	chr1	176837327	176838708	23893	Grem2	NM_011825	1382	12.3824	176838086	0	4.60268	176838268	352.354	38
	AhR_211	chr18	64791662	64792660	54670	Atp8b1	NM_001001488	999	12.3818	64792192	0	4.37071	64792440	209.005	25
	AhR_212	chr6	113640692	113641324	108960	Irak2	NM_172161	633	12.3752	113640730	0	3.63647	113640692	129.246	17
	AhR_212	chr6	113640692	113641324	108960	Irak2	NM_001113553	633	12.3752	113640730	0	3.63647	113640692	129.246	17
	AhR_212	chr6	113640692	113641324	381801	Tatdn2	NM_001033463	633	12.3752	113640730	0	3.63647	113640692	129.246	17
	AhR_213	chr9	108551805	108552763	23807	Arih2	NM_011790	959	12.3748	108552143	0	4.69675	108552177	176.311	23
	AhR_214	chr4	135410166	135411755	14105	Sfrs13a	NM_001080387	1590	12.3699	135411434	0	4.57465	135411402	252.801	33
	AhR_214	chr4	135410166	135411755	14105	Sfrs13a	NM_010178	1590	12.3699	135411434	0	4.57465	135411402	252.801	33
	AhR_215	chr5	152211955	152213082				1128	12.3632	152212744	0	4.77592	152212779	226.772	28
	AhR_216	chr13	98623284	98623664				381	12.3595	98623284	0	6.01323	98623434	121.105	11
	AhR_217	chr13	74395028	74398369	11624	Ahrr	NM_009644	3342	12.358	74397792	0	4.19197	74397248	494.251	82
	AhR_218	chr2	58386287	58390402	11477	Acvr1	NM_007394	4116	12.3533	58388569	0	4.56233	58388676	632.876	96
	AhR_218	chr2	58386287	58390402	11477	Acvr1	NM_001110204	4116	12.3533	58388569	0	4.56233	58388676	632.876	96
	AhR_218	chr2	58386287	58390402	11477	Acvr1	NM_001110205	4116	12.3533	58388569	0	4.56233	58388676	632.876	96
	AhR_219	chr5	21938404	21940710				2307	12.3432	21939470	0	4.57406	21939510	357.356	55
	AhR_220	chr13	60674865	60676335				1471	12.3176	60675182	0	4.15074	60675569	328.678	39
	AhR_221	chr16	26704960	26707292	16180	Il1rap	NM_008364	2333	12.3051	26706324	0	5.20963	26706147	460.07	64
	AhR_221	chr16	26704960	26707292	16180	Il1rap	NM_001159317	2333	12.3051	26706324	0	5.20963	26706147	460.07	64
	AhR_221	chr16	26704960	26707292	16180	Il1rap	NM_001159318	2333	12.3051	26706324	0	5.20963	26706147	460.07	64
	AhR_222	chr12	107715258	107718244				2987	12.291	107717247	0	4.11534	107717208	447.968	72
	AhR_223	chr2	167659045	167660791				1747	12.2813	167660431	0	4.36673	167660431	308.545	44
	AhR_224	chr5	136170934	136171676	18984	Por	NM_008898	743	12.2793	136171195	0	3.87339	136171158	202.344	21
	AhR_225	chr2	10047493	10052926	16425	Itih2	NM_010582	5434	12.2661	10050139	0	4.13975	10048066	862.636	133
	AhR_226	chr9	104233089	104234311	56318	Acpp	NM_207668	1223	12.2505	104233805	0	5.07832	104233844	233.184	32
	AhR_226	chr9	104233089	104234311	56318	Acpp	NM_019807	1223	12.2505	104233805	0	5.07832	104233844	233.184	32
	AhR_227	chr8	120224155	120225868	15486	Hsd17b2	NM_008290	1714	12.2482	120224819	0	5.95258	120224893	266.673	37
	AhR_228	chr3	21860044	21863913				3870	12.2347	21861874	0	4.88308	21861874	617.249	96
	AhR_229	chr3	52305008	52306855				1848	12.2129	52306264	0	3.69646	52306447	249.467	38
	AhR_230	chr3	118193697	118194709				1013	12.2113	118194709	0	3.84115	118194709	165.368	24
	AhR_231	chr7	17167239	17169445	232906	Grlf1	NM_172739	2207	12.2018	17167866	0	4.43446	17168144	357.237	55
	AhR_232	chr3	65466215	65468062	624866	Lekr1	NM_001166659	1848	12.1994	65467574	0	3.92604	65467827	389.848	44
	AhR_232	chr3	65466215	65468062	624866	Lekr1	NM_001037923	1848	12.1994	65467574	0	3.92604	65467827	389.848	44
	AhR_233	chr3	145425340	145426658	69219	Ddah1	NM_026993	1319	12.1897	145426100	0	4.90228	145425957	253.408	30
	AhR_234	chr17	35949970	35950858	15937	Ier3	NM_133662	889	12.1871	35950544	0	4.38597	35950723	206.556	23
	AhR_234	chr17	35949970	35950858	14251	Flot1	NM_008027	889	12.1871	35950544	0	4.38597	35950723	206.556	23
	AhR_235	chr15	53102865	53103937	14042	Ext1	NM_010162	1073	12.1796	53103425	0	4.01899	53103607	249.736	30
	AhR_236	chr14	102237582	102242607	380928	Lmo7	NM_201529	5026	12.171	102239932	0	5.68514	102239246	862.376	125
	AhR_237	chr11	89856909	89857543	18559	Pctp	NM_008796	635	12.1655	89856909	0	4.93918	89856909	84.8022	14
	AhR_238	chr5	66470379	66473684	245945	Rbm47	NM_139065	3306	12.1613	66472654	0	4.34517	66472690	557.404	83
	AhR_238	chr5	66470379	66473684	245945	Rbm47	NM_178446	3306	12.1613	66472654	0	4.34517	66472690	557.404	83
	AhR_238	chr5	66470379	66473684	245945	Rbm47	NM_001127382	3306	12.1613	66472654	0	4.34517	66472690	557.404	83
	AhR_239	chr15	78856522	78857821	14958	H1f0	NM_008197	1300	12.1546	78856961	0	3.77035	78856887	228.778	34
	AhR_239	chr15	78856522	78857821	26912	Gcat	NM_013847	1300	12.1546	78856961	0	3.77035	78856887	228.778	34
	AhR_239	chr15	78856522	78857821	26912	Gcat	NM_001161712	1300	12.1546	78856961	0	3.77035	78856887	228.778	34
	AhR_240	chr5	64237887	64239421	76261	0610040J01Rik	NM_029554	1535	12.1458	64238387	0	5.0114	64238529	307.987	41
	AhR_241	chr3	54918408	54919208	229285	Spg20	NM_144895	801	12.1416	54918442	0	4.72594	54918520	131.907	22
	AhR_241	chr3	54918408	54919208	229285	Spg20	NM_001144988	801	12.1416	54918442	0	4.72594	54918520	131.907	22
	AhR_241	chr3	54918408	54919208	229285	Spg20	NM_001144987	801	12.1416	54918442	0	4.72594	54918520	131.907	22
	AhR_242	chr16	14142370	14144118	223989	4921513D23Rik	NM_001081154	1749	12.1375	14143506	0	3.92627	14143376	298.133	41
	AhR_243	chr11	109958281	109959882	217258	Abca8a	NM_153145	1602	12.1354	109959083	0	4.34171	109959007	262.956	36
	AhR_244	chr12	85364586	85365183				598	12.1337	85364660	0	3.49496	85364865	122.025	12
	AhR_245	chr3	130316639	130318412	71760	Agxt2l1	NM_001163587	1774	12.1334	130317600	0	4.23671	130317453	307.724	46
	AhR_245	chr3	130316639	130318412	71760	Agxt2l1	NM_027907	1774	12.1334	130317600	0	4.23671	130317453	307.724	46
	AhR_246	chr7	29708996	29711368	60595	Actn4	NM_021895	2373	12.1287	29710925	0	3.85695	29710118	393.42	57
	AhR_247	chr19	44532076	44534034				1959	12.1272	44532996	0	4.56688	44532865	399.238	50
	AhR_248	chr1	36124037	36125049	50785	Hs6st1	NM_015818	1013	12.1173	36124739	0	5.12396	36124774	192.378	26
	AhR_249	chr10	120895813	120897255	192678	Rassf3	NM_138956	1443	12.1112	120896289	0	4.40079	120896437	312.782	40
	AhR_250	chr3	85777593	85778918				1326	12.1065	85778198	0	4.17345	85778159	229.694	29
	AhR_251	chr11	83691004	83692898	21410	Hnf1b	NM_009330	1895	12.1003	83691636	0	5.34773	83691526	392.192	51
	AhR_252	chr19	37338352	37338858				507	12.0988	37338718	0	5.24394	37338649	133.397	15
	AhR_253	chr2	134549273	134550332				1060	12.0966	134550065	0	3.51369	134550034	169.956	23
	AhR_254	chr16	31651840	31653306				1467	12.0954	31652227	0	4.75496	31652301	205.631	32
	AhR_255	chr2	109772655	109777522	107515	Lgr4	NM_172671	4868	12.0921	109775771	0	4.57646	109776563	722.128	114
	AhR_256	chr16	58668487	58670356	12892	Cpox	NM_007757	1870	12.0857	58669856	0	5.50324	58669889	349.346	47
	AhR_257	chr6	120313448	120314183	214899	Kdm5a	NM_145997	736	12.0789	120313804	0	4.69127	120313907	168.148	21
	AhR_257	chr6	120313448	120314183	67200	Ccdc77	NM_026028	736	12.0789	120313804	0	4.69127	120313907	168.148	21
	AhR_258	chr9	70986878	70988801	64008	Aqp9	NM_022026	1924	12.0768	70988326	0	5.00668	70988222	334.865	49
	AhR_259	chr5	148034693	148038437				3745	12.0762	148036632	0	5.45188	148037178	613.697	97
	AhR_260	chr4	41691106	41692563	18391	Sigmar1	NM_011014	1458	12.0724	41691388	0	4.07523	41691499	207.945	30
	AhR_261	chr3	130973282	130974700	15107	Hadh	NM_008212	1419	12.0711	130974036	0	4.25488	130974351	290.575	39
	AhR_262	chr10	36994980	36996276				1297	12.0597	36995350	0	4.13686	36995201	174.459	26
	AhR_263	chr5	17504790	17506778	242851	Gnat3	NM_001081143	1989	12.0541	17506223	0	4.50145	17506296	287.723	49
	AhR_264	chr13	51997981	51999991				2011	12.0529	51998412	0	5.89065	51998587	266.847	45
	AhR_265	chr1	193244784	193245728				945	12.0432	193245348	0	4.43686	193245486	179.781	25
	AhR_266	chr10	43030755	43033019	71365	Pdss2	NM_027772	2265	12.0352	43031868	0	4.54248	43031909	378.327	58
	AhR_266	chr10	43030755	43033019	71365	Pdss2	NM_001168289	2265	12.0352	43031868	0	4.54248	43031909	378.327	58
	AhR_267	chr7	73148172	73149403	18553	Pcsk6	NM_011048	1232	12.0222	73148172	0	3.49599	73148466	296.351	35
	AhR_268	chr2	6132949	6133853	67856	Echdc3	NM_024208	905	12.022	6133490	0	3.9576	6133637	196.354	26
	AhR_269	chr2	127994807	127996181				1375	12.0199	127995421	0	3.61881	127995457	236.439	34
	AhR_270	chr3	30978491	30980460				1970	12.0068	30979046	0	4.4044	30978818	199.724	31
	AhR_271	chr11	80914168	80915069	11418	Accn1	NM_007384	902	12.0059	80914689	0	4.17392	80914590	191.276	25
	AhR_271	chr11	80914168	80915069	11418	Accn1	NM_001034013	902	12.0059	80914689	0	4.17392	80914590	191.276	25
	AhR_272	chr15	79223092	79223492	223693	Tmem184b	NM_172608	401	11.9927	79223092	0	6.09756	79223092	93.0112	12
	AhR_273	chr2	105063500	105064503	74088	0610012H03Rik	NM_028747	1004	11.9893	105064166	0	3.62863	105064242	194.372	28
	AhR_273	chr2	105063500	105064503	74088	0610012H03Rik	NM_001159638	1004	11.9893	105064166	0	3.62863	105064242	194.372	28
	AhR_274	chr19	3815587	3817454	225888	Suv420h1	NM_001167885	1868	11.9723	3816210	0	4.70263	3816542	349.951	51
	AhR_274	chr19	3815587	3817454	225888	Suv420h1	NM_144871	1868	11.9723	3816210	0	4.70263	3816542	349.951	51
	AhR_274	chr19	3815587	3817454	225888	Suv420h1	NM_001167887	1868	11.9723	3816210	0	4.70263	3816542	349.951	51
	AhR_274	chr19	3815587	3817454	225888	Suv420h1	NM_001167886	1868	11.9723	3816210	0	4.70263	3816542	349.951	51
	AhR_275	chr18	38828903	38830656				1754	11.9701	38829962	0	4.51538	38829862	362.183	41
	AhR_276	chr6	124623404	124624029	14792	Lpcat3	NM_145130	626	11.9655	124623956	0	3.81581	124623815	123.589	14
	AhR_277	chr9	57516535	57517876				1342	11.9481	57517876	0	4.82472	57517736	303.406	37
	AhR_278	chr6	34856398	34858445	101240	Wdr91	NM_001013366	2048	11.9453	34857551	0	4.15434	34857515	402.094	55
	AhR_279	chr13	14047311	14048572	97884	B3galnt2	NM_178640	1262	11.9321	14047634	0	3.84394	14047751	204.492	33
	AhR_280	chr16	94730286	94730682	13185	Dscr3	NM_007834	397	11.929	94730322	0	4.57342	94730508	129.842	12
	AhR_281	chr11	45897061	45899946	11492	Adam19	NM_009616	2886	11.9265	45898288	0	4.18671	45898179	454.148	71
	AhR_282	chr15	53166595	53168369	14042	Ext1	NM_010162	1775	11.9121	53167310	0	5.02522	53167494	286.51	43
	AhR_283	chr9	78379313	78381353				2041	11.9113	78380296	0	4.08994	78380024	294.211	42
	AhR_284	chr6	143427383	143428745				1363	11.9056	143428365	0	4.56424	143428293	225.063	37
	AhR_285	chr11	49057899	49060210	17308	Mgat1	NM_001110148	2312	11.8996	49058307	0	4.41872	49058343	370.022	61
	AhR_285	chr11	49057899	49060210	17308	Mgat1	NM_010794	2312	11.8996	49058307	0	4.41872	49058343	370.022	61
	AhR_285	chr11	49057899	49060210	17308	Mgat1	NM_001110149	2312	11.8996	49058307	0	4.41872	49058343	370.022	61
	AhR_285	chr11	49057899	49060210	17308	Mgat1	NM_001110150	2312	11.8996	49058307	0	4.41872	49058343	370.022	61
	AhR_286	chr6	37490224	37490644	208665	Akr1d1	NM_145364	421	11.8991	37490644	0	3.38365	37490532	77.9913	11
	AhR_287	chr6	30248970	30251467	22214	Ube2h	NM_001169576	2498	11.8909	30250436	0	4.40766	30250623	350.143	54
	AhR_287	chr6	30248970	30251467	22214	Ube2h	NM_009459	2498	11.8909	30250436	0	4.40766	30250623	350.143	54
	AhR_287	chr6	30248970	30251467	100039133	Gm2058	NM_001170345	2498	11.8909	30250436	0	4.40766	30250623	350.143	54
	AhR_288	chr11	107332110	107333407	66997	Psmd12	NM_025894	1298	11.8909	107332548	0	4.21285	107332548	260.375	30
	AhR_288	chr11	107332110	107333407	71795	Pitpnc1	NM_145823	1298	11.8909	107332548	0	4.21285	107332548	260.375	30
	AhR_289	chr3	10245964	10248315	75497	Fabp12	NM_029310	2352	11.889	10247160	0	4.28158	10247198	352	57
	AhR_290	chr10	111372430	111374986				2557	11.8727	111372468	0	3.71731	111372606	364.123	55
	AhR_291	chr11	101212993	101213820				828	11.872	101213433	0	4.76445	101213433	163.581	19
	AhR_292	chr2	104330353	104333590	15259	Hipk3	NM_001145824	3238	11.8642	104333175	0	4.65852	104333361	580.993	80
	AhR_292	chr2	104330353	104333590	15259	Hipk3	NM_010434	3238	11.8642	104333175	0	4.65852	104333361	580.993	80
	AhR_293	chr4	82860106	82861775				1670	11.8636	82861013	0	5.05584	82861047	319.759	46
	AhR_294	chr2	73439014	73439516				503	11.8617	73439516	0	3.22262	73439513	151.04	21
	AhR_295	chr11	51570383	51571623	66397	Sar1b	NM_025535	1241	11.8597	51571280	0	4.99599	51571461	219.113	27
	AhR_295	chr11	51570383	51571623	77371	Sec24a	NM_175255	1241	11.8597	51571280	0	4.99599	51571461	219.113	27
	AhR_296	chr2	52274646	52277377	75423	Arl5a	NM_182994	2732	11.8514	52275805	0	4.48277	52275983	475.969	67
	AhR_297	chr4	95459881	95462817	75578	Fggy	NM_001113412	2937	11.8493	95461016	0	4.22817	95460907	384.717	66
	AhR_297	chr4	95459881	95462817	75578	Fggy	NM_029347	2937	11.8493	95461016	0	4.22817	95460907	384.717	66
	AhR_298	chr11	97170075	97171645	67036	Mrpl45	NM_025927	1571	11.8437	97171319	0	4.58536	97171249	290.493	43
	AhR_299	chr1	79751331	79752706	69368	Wdfy1	NM_001111279	1376	11.8419	79752588	0	3.6467	79752706	171.166	25
	AhR_299	chr1	79751331	79752706	69368	Wdfy1	NM_027057	1376	11.8419	79752588	0	3.6467	79752706	171.166	25
	AhR_300	chr1	172426277	172427011	70729	Nos1ap	NM_001109985	735	11.8403	172426277	0	4.3088	172426310	119.883	15
	AhR_300	chr1	172426277	172427011	70729	Nos1ap	NM_027528	735	11.8403	172426277	0	4.3088	172426310	119.883	15
	AhR_301	chr4	129591104	129591940				837	11.8375	129591714	0	4.31821	129591785	204.785	21
	AhR_302	chr17	81159903	81160765				863	11.8365	81160333	0	4.7766	81160220	170.623	19
	AhR_303	chr2	133322568	133324804				2237	11.8173	133323050	0	3.75213	133322937	421.098	59
	AhR_304	chr10	7808426	7809266				841	11.8167	7808844	0	4.47753	7808501	192.26	23
	AhR_305	chr10	20496171	20496782				612	11.8075	20496171	0	3.3262	20496171	127.614	16
	AhR_306	chr1	139796105	139797574				1470	11.8009	139796669	0	4.5002	139796286	322.586	42
	AhR_307	chr4	82987626	82989583				1958	11.8008	82988488	0	4.86423	82988451	199.509	33
	AhR_308	chr2	72807089	72809621	20687	Sp3	NM_001098425	2533	11.783	72808745	0	3.713	72808492	377.434	64
	AhR_308	chr2	72807089	72809621	20687	Sp3	NM_001018042	2533	11.783	72808745	0	3.713	72808492	377.434	64
	AhR_309	chr5	65763127	65763701	83379	Klb	NM_031180	575	11.7735	65763127	0	4.60637	65763127	124.355	17
	AhR_310	chr9	61661641	61661951				311	11.7609	61661951	0	4.48465	61661951	105.06	10
	AhR_311	chr2	94241808	94242930	74569	Ttc17	NM_183106	1123	11.741	94242537	0	3.44177	94242635	143.96	18
	AhR_312	chr16	94568719	94569203				485	11.7389	94568752	0	3.65616	94568937	111.649	14
	AhR_313	chr16	72734216	72735843	19876	Robo1	NM_019413	1628	11.7291	72734841	0	4.80207	72735012	306.622	45
	AhR_314	chr7	30038460	30039710	72275	2200002D01Rik	NM_028179	1251	11.7212	30039064	0	4.15341	30038984	221.363	29
	AhR_315	chr1	164895628	164897364	14262	Fmo3	NM_008030	1737	11.703	164896689	0	4.32233	164896616	343.944	41
	AhR_316	chr15	96572684	96574803				2120	11.6953	96573058	0	4.00343	96572986	421.168	55
	AhR_317	chr3	37805734	37807406				1673	11.6943	37806725	0	4.84753	37806903	275.277	42
	AhR_318	chr3	65661352	65664125				2774	11.6856	65662217	0	4.51513	65662217	434.003	65
	AhR_319	chr1	59377244	59379736	271697	Cdk15	NM_001033373	2493	11.6839	59378843	0	5.15873	59378945	458.009	62
	AhR_320	chr8	123444414	123445381				968	11.6797	123444958	0	4.24583	123444927	222.167	28
	AhR_321	chr10	59378283	59380026				1744	11.6787	59378736	0	4.76772	59378877	259.156	36
	AhR_322	chr2	116945206	116946473	114715	Spred1	NM_033524	1268	11.6704	116945851	0	4.07224	116945920	229.849	34
	AhR_323	chr18	7894585	7895289	225131	Wac	NM_153085	705	11.6679	7895253	0	5.11468	7895145	151.761	18
	AhR_323	chr18	7894585	7895289	225131	Wac	NM_001146298	705	11.6679	7895253	0	5.11468	7895145	151.761	18
	AhR_324	chr1	90061953	90063553	394430	Ugt1a10	NM_201641	1601	11.666	90062952	0	4.01725	90062602	288.726	40
	AhR_324	chr1	90061953	90063553	394434	Ugt1a9	NM_201644	1601	11.666	90062952	0	4.01725	90062602	288.726	40
	AhR_324	chr1	90061953	90063553	394432	Ugt1a7c	NM_201642	1601	11.666	90062952	0	4.01725	90062602	288.726	40
	AhR_324	chr1	90061953	90063553	394435	Ugt1a6b	NM_201410	1601	11.666	90062952	0	4.01725	90062602	288.726	40
	AhR_324	chr1	90061953	90063553	94284	Ugt1a6a	NM_145079	1601	11.666	90062952	0	4.01725	90062602	288.726	40
	AhR_324	chr1	90061953	90063553	394433	Ugt1a5	NM_201643	1601	11.666	90062952	0	4.01725	90062602	288.726	40
	AhR_325	chr18	69826522	69831659	21413	Tcf4	NM_013685	5138	11.6609	69830878	0	4.88925	69830687	784.406	128
	AhR_325	chr18	69826522	69831659	21413	Tcf4	NM_001083967	5138	11.6609	69830878	0	4.88925	69830687	784.406	128
	AhR_326	chr5	122041126	122043117	11669	Aldh2	NM_009656	1992	11.6582	122042727	0	4.57701	122042943	320.747	47
	AhR_327	chr15	88660749	88662195				1447	11.6552	88662122	0	3.88565	88662022	237.284	39
	AhR_328	chr1	20121791	20122682	241035	Pkhd1	NM_153179	892	11.6483	20122434	0	3.7062	20122608	189.961	24
	AhR_329	chr5	137551324	137555126	18787	Serpine1	NM_008871	3803	11.6386	137554068	0	4.55122	137554037	444.413	67
	AhR_330	chr2	26405193	26405916				724	11.6371	26405558	0	4.26671	26405524	162.87	21
	AhR_331	chr12	85392766	85394469	171281	Acot3	NM_134246	1704	11.6341	85394215	0	4.19435	85394171	316.621	42
	AhR_332	chr11	20441441	20442510	58172	Sertad2	NM_021372	1070	11.6279	20442185	0	4.64043	20442255	197.067	27
	AhR_333	chr5	120029789	120031424				1636	11.6157	120030875	0	4.93134	120030803	203.065	32
	AhR_334	chr19	27401355	27403723	240595	Kcnv2	NM_183179	2369	11.6155	27402419	0	4.7188	27402240	465.194	56
	AhR_335	chr18	55150286	55152139	269023	Zfp608	NM_175751	1854	11.612	55150734	0	4.09694	55150908	345.798	46
	AhR_336	chr18	65378470	65382010				3541	11.6111	65379836	0	4.91336	65380708	635.631	83
	AhR_337	chr3	96377504	96380812				3309	11.6095	96379023	0	4.15329	96380040	575.638	79
	AhR_338	chr2	60635366	60636309	56878	Rbms1	NM_001141932	944	11.6045	60635732	0	3.97729	60635765	196.02	26
	AhR_338	chr2	60635366	60636309	56878	Rbms1	NM_001141931	944	11.6045	60635732	0	3.97729	60635765	196.02	26
	AhR_338	chr2	60635366	60636309	56878	Rbms1	NM_020296	944	11.6045	60635732	0	3.97729	60635765	196.02	26
	AhR_339	chr14	31123969	31125194	12289	Cacna1d	NM_001083616	1226	11.5961	31124649	0	5.36903	31124944	272.785	31
	AhR_339	chr14	31123969	31125194	12289	Cacna1d	NM_028981	1226	11.5961	31124649	0	5.36903	31124944	272.785	31
	AhR_340	chr4	147279012	147279559	170731	Mfn2	NM_133201	548	11.5956	147279378	0	4.98695	147279298	122.086	14
	AhR_341	chr17	46108482	46110652				2171	11.5934	46110078	0	4.04186	46109783	331.922	48
	AhR_342	chr6	121175037	121175653	53857	Tuba8	NM_017379	617	11.5833	121175074	0	5.01413	121175249	139.707	18
	AhR_343	chr7	75831108	75832969				1862	11.5816	75832147	0	4.68499	75831994	336.805	47
	AhR_344	chr6	88692698	88695404	23945	Mgll	NM_001166249	2707	11.5776	88695035	0	5.32916	88693358	480.651	67
	AhR_344	chr6	88692698	88695404	23945	Mgll	NM_011844	2707	11.5776	88695035	0	5.32916	88693358	480.651	67
	AhR_344	chr6	88692698	88695404	23945	Mgll	NM_001166250	2707	11.5776	88695035	0	5.32916	88693358	480.651	67
	AhR_344	chr6	88692698	88695404	23945	Mgll	NM_001166251	2707	11.5776	88695035	0	5.32916	88693358	480.651	67
	AhR_345	chr14	65992899	65995913	380912	Zfp395	NM_199029	3015	11.5747	65993511	0	5.23507	65993548	514.022	73
	AhR_346	chr1	71692976	71695676	14268	Fn1	NM_010233	2701	11.5744	71693667	0	4.69249	71693419	425.48	66
	AhR_347	chr3	65168870	65169353	16497	Kcnab1	NM_010597	484	11.5713	65169317	0	4.73971	65169317	87.2786	10
	AhR_348	chr5	123677041	123677749	67151	Psmd9	NM_026000	709	11.5686	123677041	0	3.77961	123677149	109.149	13
	AhR_349	chr14	8868207	8869602	66082	Abhd6	NM_025341	1396	11.5598	8869036	0	4.2517	8869000	248.066	29
	AhR_350	chr10	68673690	68675276	69288	Rhobtb1	NM_001081347	1587	11.5523	68674781	0	4.05774	68674924	276.576	38
	AhR_351	chr16	30009411	30010425				1015	11.5473	30009843	0	4.12561	30010029	220.801	27
	AhR_352	chr19	38265437	38266532	70567	5730455O13Rik	NM_001081075	1096	11.5426	38266235	0	4.15199	38266383	229.862	29
	AhR_353	chr2	166695911	166696303	99371	Arfgef2	NM_001085495	393	11.5417	166696268	0	3.41239	166696234	55.2464	7
	AhR_354	chr1	138827342	138832885	26424	Nr5a2	NM_001159769	5544	11.5413	138827778	0	4.2596	138827919	636.047	113
	AhR_354	chr1	138827342	138832885	26424	Nr5a2	NM_030676	5544	11.5413	138827778	0	4.2596	138827919	636.047	113
	AhR_355	chr6	97835508	97835825	17342	Mitf	NM_001113198	318	11.5348	97835508	0	3.69822	97835508	73.446	10
	AhR_356	chr1	88491785	88493288	26895	Cops7b	NM_172974	1504	11.5337	88492602	0	3.55442	88492119	217.73	31
	AhR_357	chr13	37628778	37630215				1438	11.5317	37629709	0	4.92699	37629366	220.835	27
	AhR_358	chr3	38027048	38027965				918	11.5306	38027272	0	3.64997	38027407	191.436	20
	AhR_359	chr7	86925875	86927006	626359	Wdr93	NM_001037927	1132	11.5297	86926492	0	4.02303	86926097	214.508	27
	AhR_360	chr2	13994253	13995499	20844	Stam	NM_011484	1247	11.5271	13995201	0	3.74004	13995316	169.442	25
	AhR_361	chr2	27416118	27417361				1244	11.5231	27416504	0	4.9527	27416540	215.169	29
	AhR_362	chr5	148094702	148095240				539	11.5207	148095068	0	3.16649	148095068	120.749	14
	AhR_363	chr11	46104136	46105274	76884	Cyfip2	NM_133769	1139	11.5087	46104704	0	4.7903	46104669	212.809	31
	AhR_364	chr15	10562342	10563684	75646	Rai14	NM_030690	1343	11.5028	10562691	0	3.8621	10562869	293.538	39
	AhR_364	chr15	10562342	10563684	75646	Rai14	NM_001166408	1343	11.5028	10562691	0	3.8621	10562869	293.538	39
	AhR_365	chr18	75117953	75119035	16891	Lipg	NM_010720	1083	11.4974	75118098	0	4.44181	75117986	162.463	22
	AhR_366	chr8	120169257	120171537				2281	11.4896	120170452	0	4.71926	120170961	430.983	56
	AhR_367	chr5	31598844	31600846	231103	Gckr	NM_144909	2003	11.4842	31600332	0	4.42777	31600332	292.869	44
	AhR_367	chr5	31598844	31600846	67661	Ift172	NM_026298	2003	11.4842	31600332	0	4.42777	31600332	292.869	44
	AhR_367	chr5	31598844	31600846	64339	Fndc4	NM_022424	2003	11.4842	31600332	0	4.42777	31600332	292.869	44
	AhR_368	chr11	3863149	3864034	64934	Pes1	NM_022889	886	11.483	3863721	0	3.68644	3863867	128.627	19
	AhR_369	chr11	57909309	57910026	69125	Cnot8	NM_026949	718	11.4729	57909494	0	4.00568	57909459	153.64	17
	AhR_370	chr9	70787587	70788399	15450	Lipc	NM_008280	813	11.4643	70787877	0	4.00335	70787693	153.131	18
	AhR_371	chr4	117015641	117017273	66743	Rnf220	NM_025739	1633	11.4622	117016005	0	4.67455	117015857	279.885	41
	AhR_372	chr4	98715043	98716033	67299	Dock7	NM_026082	991	11.4529	98715170	0	3.4608	98715342	147.743	23
	AhR_373	chr14	41913425	41915065	11720	Mat1a	NM_133653	1641	11.4417	41914318	0	3.60672	41914318	344.31	42
	AhR_374	chr13	38032096	38035792	68750	Rreb1	NM_001013392	3697	11.4337	38034581	0	4.08599	38034430	467.066	84
	AhR_375	chr19	5845352	5850249				4898	11.4268	5846246	0	4.62958	5846385	688.382	120
	AhR_376	chr14	41909380	41909980	11720	Mat1a	NM_133653	601	11.4236	41909909	0	5.16952	41909729	151.152	18
	AhR_377	chr8	124103379	124106423	67443	Map1lc3b	NM_026160	3045	11.4123	124104488	0	4.67676	124104669	383.256	56
	AhR_377	chr8	124103379	124106423	76454	Fbxo31	NM_133765	3045	11.4123	124104488	0	4.67676	124104669	383.256	56
	AhR_378	chr5	91633102	91633968				867	11.4115	91633468	0	5.50721	91633396	144.964	20
	AhR_379	chr7	31840800	31841874	243914	Lgi4	NM_144556	1075	11.4107	31841211	0	3.70226	31841300	141.895	20
	AhR_379	chr7	31840800	31841874	57780	Fxyd7	NM_022007	1075	11.4107	31841211	0	3.70226	31841300	141.895	20
	AhR_379	chr7	31840800	31841874	56188	Fxyd1	NM_194321	1075	11.4107	31841211	0	3.70226	31841300	141.895	20
	AhR_379	chr7	31840800	31841874	56188	Fxyd1	NM_052991	1075	11.4107	31841211	0	3.70226	31841300	141.895	20
	AhR_379	chr7	31840800	31841874	56188	Fxyd1	NM_052992	1075	11.4107	31841211	0	3.70226	31841300	141.895	20
	AhR_379	chr7	31840800	31841874	56188	Fxyd1	NM_019503	1075	11.4107	31841211	0	3.70226	31841300	141.895	20
	AhR_380	chr10	93611231	93612621	22025	Nr2c1	NM_011629	1391	11.3999	93611669	0	5.17534	93611564	247.168	34
	AhR_381	chr19	57451179	57452514	226252	Fam160b1	NM_145505	1336	11.3967	57452377	0	4.53912	57452152	242.458	32
	AhR_382	chr7	79436173	79438216	244049	Mctp2	NM_001024703	2044	11.3908	79437358	0	5.20814	79437486	290.468	51
	AhR_383	chr18	66563333	66564206				874	11.3876	66563816	0	4.64671	66563620	160.925	23
	AhR_384	chr2	167148264	167150131	56336	B4galt5	NM_019835	1868	11.3813	167149220	0	3.61404	167149256	214.87	36
	AhR_385	chr17	66280245	66281694	65960	Twsg1	NM_023053	1450	11.3803	66281151	0	4.01378	66281224	258.482	36
	AhR_386	chr15	88681006	88684275				3270	11.3717	88682378	0	5.42359	88682491	522.525	81
	AhR_387	chr4	118082003	118083554	80509	Med8	NM_020000	1552	11.3692	118082471	0	4.16087	118082404	289.465	44
	AhR_387	chr4	118082003	118083554	80509	Med8	NM_173719	1552	11.3692	118082471	0	4.16087	118082404	289.465	44
	AhR_387	chr4	118082003	118083554	230676	BC059842	NM_198170	1552	11.3692	118082471	0	4.16087	118082404	289.465	44
	AhR_388	chr2	103305253	103308432	12359	Cat	NM_009804	3180	11.3457	103307411	0	3.89917	103307593	452.23	74
	AhR_389	chr7	29165345	29166873	101497	Plekhg2	NM_001083912	1529	11.3401	29165345	0	3.83354	29165489	245.636	36
	AhR_389	chr7	29165345	29166873	101497	Plekhg2	NM_138752	1529	11.3401	29165345	0	3.83354	29165489	245.636	36
	AhR_389	chr7	29165345	29166873	22695	Zfp36	NM_011756	1529	11.3401	29165345	0	3.83354	29165489	245.636	36
	AhR_390	chr14	73651883	73654528	19645	Rb1	NM_009029	2646	11.3357	73653295	0	3.93268	73653355	324.625	57
	AhR_391	chr3	62152230	62154324	622434	4631416L12Rik	NM_001081295	2095	11.3356	62152699	0	3.93007	62153147	441.599	58
	AhR_392	chr17	85272642	85274111				1470	11.331	85272853	0	3.91855	85272677	262.964	42
	AhR_393	chr6	142562293	142563938	321015	5330439B14Rik	NM_177314	1646	11.3284	142563061	0	4.54851	142562891	280.147	41
	AhR_393	chr6	142562293	142563938	20928	Abcc9	NM_011511	1646	11.3284	142563061	0	4.54851	142562891	280.147	41
	AhR_393	chr6	142562293	142563938	20928	Abcc9	NM_021041	1646	11.3284	142563061	0	4.54851	142562891	280.147	41
	AhR_393	chr6	142562293	142563938	20928	Abcc9	NM_021042	1646	11.3284	142563061	0	4.54851	142562891	280.147	41
	AhR_393	chr6	142562293	142563938	20928	Abcc9	NM_001044720	1646	11.3284	142563061	0	4.54851	142562891	280.147	41
	AhR_394	chr2	127997716	128001452				3737	11.3216	127997909	0	4.24278	128000403	635.223	102
	AhR_395	chr7	148098570	148099764	101613	Nlrp6	NM_001081389	1195	11.3215	148099764	0	4.15708	148099345	174.627	28
	AhR_396	chr2	60701186	60703841	56878	Rbms1	NM_001141932	2656	11.319	60703132	0	4.17696	60703276	480.189	74
	AhR_396	chr2	60701186	60703841	56878	Rbms1	NM_001141931	2656	11.319	60703132	0	4.17696	60703276	480.189	74
	AhR_396	chr2	60701186	60703841	56878	Rbms1	NM_020296	2656	11.319	60703132	0	4.17696	60703276	480.189	74
	AhR_397	chr19	3325503	3326879	12894	Cpt1a	NM_013495	1377	11.3186	3325898	0	4.27668	3326541	277.649	34
	AhR_398	chr3	30165823	30166258	14013	Mecom	NM_021442	436	11.3167	30165856	0	4.5065	30165823	100.641	13
	AhR_399	chr14	77204656	77205747				1092	11.2951	77205153	0	4.35227	77205037	195.783	27
	AhR_400	chr7	116702438	116706887	76954	St5	NM_029811	4450	11.2948	116705263	0	4.34584	116705552	647.904	105
	AhR_400	chr7	116702438	116706887	76954	St5	NM_001001326	4450	11.2948	116705263	0	4.34584	116705552	647.904	105
	AhR_401	chr15	59615503	59619078				3576	11.2876	59616067	0	4.02939	59617986	544.475	83
	AhR_402	chr15	77575660	77576825				1166	11.2783	77576679	0	3.15613	77576640	153.366	23
	AhR_403	chr10	74869510	74871903	103149	Upb1	NM_133995	2394	11.2767	74870723	0	4.19397	74870932	336.514	58
	AhR_404	chr14	30790436	30791317	56249	Actr8	NM_027493	882	11.2694	30790436	0	4.31655	30790546	135.274	20
	AhR_405	chr2	3589871	3590478				608	11.2693	3590478	0	3.26261	3590270	123.774	16
	AhR_406	chr14	46071850	46073841				1992	11.2666	46072484	0	4.90249	46072926	372.083	54
	AhR_407	chr11	83743646	83744029				384	11.2592	83743916	0	3.62935	83743916	117	11
	AhR_408	chr1	166165951	166166656				706	11.2558	166165951	0	4.14142	166166059	148.4	19
	AhR_409	chr1	93341779	93344163	18627	Per2	NM_011066	2385	11.2495	93342849	0	5.05645	93342918	338.163	61
	AhR_410	chr3	30982397	30983725				1329	11.2474	30982999	0	4.84826	30982931	282.567	37
	AhR_411	chr3	145422647	145424564	69219	Ddah1	NM_026993	1918	11.2446	145424266	0	3.59934	145424125	278.773	45
	AhR_412	chr5	115400981	115401894	21405	Hnf1a	NM_009327	914	11.2302	115401491	0	4.25662	115401594	192.13	25
	AhR_413	chr3	108714715	108716018	66921	Prpf38b	NM_025845	1304	11.2278	108715048	0	4.41653	108714866	178.812	30
	AhR_414	chr12	29382293	29384578	217449	Ttc15	NM_001161410	2286	11.2178	29383048	0	4.48678	29383234	347.664	60
	AhR_414	chr12	29382293	29384578	217449	Ttc15	NM_178811	2286	11.2178	29383048	0	4.48678	29383234	347.664	60
	AhR_415	chr1	172796693	172799083	226641	Atf6	NM_001081304	2391	11.2128	172797328	0	5.54954	172797580	445.514	60
	AhR_416	chr1	166344955	166347796	171567	Nme7	NM_138314	2842	11.2029	166345468	0	4.50676	166347332	474.469	71
	AhR_417	chr1	90163959	90164822	381280	Hjurp	NM_198652	864	11.1957	90164822	0	2.72489	90164753	130.825	20
	AhR_417	chr1	90163959	90164822	212427	A730008H23Rik	NM_172505	864	11.1957	90164822	0	2.72489	90164753	130.825	20
	AhR_418	chr16	10675801	10676235	74374	Clec16a	NM_177562	435	11.1943	10676165	0	3.35788	10676235	106.862	13
	AhR_419	chr9	34933162	34936492	69305	Dcps	NM_027030	3331	11.1828	34934759	0	4.6337	34934799	583.792	82
	AhR_420	chr12	16625420	16626633				1214	11.1658	16625790	0	4.61921	16625858	186.541	25
	AhR_421	chr10	67991140	67992457	73287	1700040L02Rik	NM_028491	1318	11.1603	67992144	0	4.34225	67992317	208.873	34
	AhR_422	chr14	61661063	61662238	29820	Tnfrsf19	NM_001164155	1176	11.1601	61661538	0	4.54976	61661342	175.563	23
	AhR_422	chr14	61661063	61662238	29820	Tnfrsf19	NM_013869	1176	11.1601	61661538	0	4.54976	61661342	175.563	23
	AhR_423	chr15	85561924	85565264	19013	Ppara	NM_001113418	3341	11.1548	85564101	0	4.54284	85564174	565.718	84
	AhR_423	chr15	85561924	85565264	19013	Ppara	NM_011144	3341	11.1548	85564101	0	4.54284	85564174	565.718	84
	AhR_424	chr14	46035887	46038908				3022	11.1528	46035887	0	4.34244	46036255	303.909	51
	AhR_425	chr12	81317027	81320038	109711	Actn1	NM_134156	3012	11.1479	81319530	0	3.32596	81319382	366.963	67
	AhR_426	chr4	115688302	115690011	14073	Faah	NM_010173	1710	11.1446	115689708	0	3.73055	115689639	239.177	43
	AhR_427	chr11	7096414	7097892	16006	Igfbp1	NM_008341	1479	11.1359	7097648	0	4.64605	7097648	263.144	41
	AhR_428	chr2	27454280	27455688				1409	11.1298	27454280	0	3.0669	27455358	236.937	37
	AhR_429	chr8	42239001	42241199				2199	11.1197	42239001	0	3.94014	42239109	242.06	42
	AhR_430	chr3	83863362	83865785				2424	11.1138	83864969	0	3.84291	83865272	428.179	63
	AhR_431	chr13	34056298	34058223	18105	Nqo2	NM_001163241	1926	11.1102	34057107	0	4.54949	34057219	446.763	54
	AhR_431	chr13	34056298	34058223	18105	Nqo2	NM_001163239	1926	11.1102	34057107	0	4.54949	34057219	446.763	54
	AhR_431	chr13	34056298	34058223	18105	Nqo2	NM_020282	1926	11.1102	34057107	0	4.54949	34057219	446.763	54
	AhR_431	chr13	34056298	34058223	18105	Nqo2	NM_001163242	1926	11.1102	34057107	0	4.54949	34057219	446.763	54
	AhR_432	chr4	119031626	119032674	73332	Ccdc30	NM_029286	1049	11.1098	119032624	0	3.97016	119032588	150.347	23
	AhR_433	chr12	85515603	85516795	238317	C130039O16Rik	NM_001163502	1193	11.1085	85516435	0	3.90653	85516545	216.887	34
	AhR_433	chr12	85515603	85516795	238317	C130039O16Rik	NM_001163501	1193	11.1085	85516435	0	3.90653	85516545	216.887	34
	AhR_434	chr19	41419713	41423152	83490	Pik3ap1	NM_031376	3440	11.1001	41422582	0	4.14048	41422762	441.147	75
	AhR_435	chr16	52078332	52080629	208650	Cblb	NM_001033238	2298	11.0968	52079319	0	4.14941	52079249	303.741	51
	AhR_436	chr6	133912525	133913666				1142	11.0874	133913081	0	3.56881	133913150	243.23	29
	AhR_437	chr18	33373656	33375131	170459	Stard4	NM_133774	1476	11.0785	33373905	0	4.45758	33374047	199.21	34
	AhR_438	chr5	123251826	123253127	59008	Anapc5	NM_021505	1302	11.0779	123252443	0	3.67276	123252039	324.166	36
	AhR_438	chr5	123251826	123253127	59008	Anapc5	NM_001042491	1302	11.0779	123252443	0	3.67276	123252039	324.166	36
	AhR_439	chr6	86534618	86535738				1121	11.0737	86535116	0	4.77636	86535044	238.552	29
	AhR_440	chr15	36429482	36431444	68839	Ankrd46	NM_175134	1963	11.0704	36430572	0	3.66911	36430758	295.806	40
	AhR_441	chr19	55869954	55873295	21416	Tcf7l2	NM_001142918	3342	11.0698	55872529	0	4.20367	55872566	467.45	81
	AhR_441	chr19	55869954	55873295	21416	Tcf7l2	NM_001142921	3342	11.0698	55872529	0	4.20367	55872566	467.45	81
	AhR_441	chr19	55869954	55873295	21416	Tcf7l2	NM_001142920	3342	11.0698	55872529	0	4.20367	55872566	467.45	81
	AhR_441	chr19	55869954	55873295	21416	Tcf7l2	NM_001142919	3342	11.0698	55872529	0	4.20367	55872566	467.45	81
	AhR_441	chr19	55869954	55873295	21416	Tcf7l2	NM_009333	3342	11.0698	55872529	0	4.20367	55872566	467.45	81
	AhR_441	chr19	55869954	55873295	21416	Tcf7l2	NM_001142923	3342	11.0698	55872529	0	4.20367	55872566	467.45	81
	AhR_441	chr19	55869954	55873295	21416	Tcf7l2	NM_001142922	3342	11.0698	55872529	0	4.20367	55872566	467.45	81
	AhR_442	chr17	5205694	5208875	239985	Arid1b	NM_001085355	3182	11.0685	5207168	0	3.29918	5207063	445.236	81
	AhR_443	chr19	55865951	55869517	21416	Tcf7l2	NM_001142918	3567	11.0676	55869479	0	4.06039	55869017	453.37	90
	AhR_443	chr19	55865951	55869517	21416	Tcf7l2	NM_001142921	3567	11.0676	55869479	0	4.06039	55869017	453.37	90
	AhR_443	chr19	55865951	55869517	21416	Tcf7l2	NM_001142920	3567	11.0676	55869479	0	4.06039	55869017	453.37	90
	AhR_443	chr19	55865951	55869517	21416	Tcf7l2	NM_001142919	3567	11.0676	55869479	0	4.06039	55869017	453.37	90
	AhR_443	chr19	55865951	55869517	21416	Tcf7l2	NM_009333	3567	11.0676	55869479	0	4.06039	55869017	453.37	90
	AhR_443	chr19	55865951	55869517	21416	Tcf7l2	NM_001142923	3567	11.0676	55869479	0	4.06039	55869017	453.37	90
	AhR_443	chr19	55865951	55869517	21416	Tcf7l2	NM_001142922	3567	11.0676	55869479	0	4.06039	55869017	453.37	90
	AhR_444	chr17	53708971	53710339	18519	Kat2b	NM_020005	1369	11.0671	53709966	0	3.37006	53710184	200.444	33
	AhR_445	chr14	74022402	74023369				968	11.0644	74022709	0	4.02938	74022888	145.261	19
	AhR_446	chr14	57879114	57879982				869	11.0621	57879386	0	4.13516	57879457	131.967	18
	AhR_447	chr3	116215840	116216738	13171	Dbt	NM_010022	899	11.0553	116216339	0	4.56242	116216441	159.118	23
	AhR_447	chr3	116215840	116216738	66368	Rtcd1	NM_025517	899	11.0553	116216339	0	4.56242	116216441	159.118	23
	AhR_448	chr11	101239973	101241106				1134	11.0491	101240513	0	5.05344	101240712	231.585	28
	AhR_449	chr8	119782624	119784843	74440	4933407C03Rik	NM_001163262	2220	11.0461	119783759	0	3.39733	119783722	324.735	60
	AhR_450	chr12	25953574	25954941				1368	11.0437	25953979	0	4.2276	25953979	264.986	39
	AhR_451	chr8	95587094	95588273	382044	Gm5158	NM_001081372	1180	11.0424	95587624	0	3.51801	95587665	224.566	32
	AhR_452	chr7	148144357	148145815	68713	Ifitm1	NM_026820	1459	11.0376	148145402	0	3.72714	148145560	265.901	42
	AhR_452	chr7	148144357	148145815	68713	Ifitm1	NM_001112715	1459	11.0376	148145402	0	3.72714	148145560	265.901	42
	AhR_452	chr7	148144357	148145815	73835	Ifitm5	NM_053088	1459	11.0376	148145402	0	3.72714	148145560	265.901	42
	AhR_452	chr7	148144357	148145815	80876	Ifitm2	NM_030694	1459	11.0376	148145402	0	3.72714	148145560	265.901	42
	AhR_453	chr5	93139190	93140146	27428	Shroom3	NM_015756	957	11.0356	93140109	0	3.95142	93139964	152.406	22
	AhR_454	chr3	133411332	133413254				1923	11.0276	133412319	0	3.56101	133412279	259.7	43
	AhR_455	chr10	127985479	127986482	103284	Zc3h10	NM_134003	1004	11.0253	127985556	0	4.35704	127985739	188.267	28
	AhR_455	chr10	127985479	127986482	67945	Rpl41	NM_018860	1004	11.0253	127985556	0	4.35704	127985739	188.267	28
	AhR_456	chr16	96304411	96305790	93871	Brwd1	NM_145125	1380	11.0216	96305001	0	4.1731	96305042	210.617	29
	AhR_456	chr16	96304411	96305790	93871	Brwd1	NM_001103179	1380	11.0216	96305001	0	4.1731	96305042	210.617	29
	AhR_456	chr16	96304411	96305790	93871	Brwd1	NM_176928	1380	11.0216	96305001	0	4.1731	96305042	210.617	29
	AhR_457	chr3	81230605	81231283				679	11.0169	81231283	0	3.9417	81231145	140.208	20
	AhR_458	chr7	57015080	57017868	53415	Htatip2	NM_016865	2789	11.0133	57016986	0	4.01479	57016695	341.496	57
	AhR_458	chr7	57015080	57017868	53415	Htatip2	NM_001146053	2789	11.0133	57016986	0	4.01479	57016695	341.496	57
	AhR_458	chr7	57015080	57017868	53415	Htatip2	NM_001146050	2789	11.0133	57016986	0	4.01479	57016695	341.496	57
	AhR_458	chr7	57015080	57017868	53415	Htatip2	NM_001146049	2789	11.0133	57016986	0	4.01479	57016695	341.496	57
	AhR_458	chr7	57015080	57017868	53415	Htatip2	NM_001146052	2789	11.0133	57016986	0	4.01479	57016695	341.496	57
	AhR_459	chr15	25843598	25845146	66270	Fam134b	NM_001034851	1549	11.0071	25844078	0	3.71048	25844178	264.986	38
	AhR_460	chr5	115616719	115617582	109154	Mlec	NM_175403	864	11.0056	115617262	0	4.014	115617190	149.024	21
	AhR_461	chr11	86807422	86809431	77864	Ypel2	NM_001005341	2010	11.0027	86807731	0	5.18472	86807731	332.259	51
	AhR_462	chr13	28199690	28200906				1217	11.0025	28200117	0	4.69969	28200117	227.963	35
	AhR_463	chr6	72111959	72112644				686	10.9879	72111959	0	4.37593	72112133	89.9504	17
	AhR_464	chr5	113582369	113582818	243219	2900026A02Rik	NM_172884	450	10.9872	113582818	0	4.24446	113582660	84.0902	11
	AhR_465	chr15	91019954	91022813	26874	Abcd2	NM_011994	2860	10.9843	91020419	0	4.66582	91020601	522.565	73
	AhR_466	chr2	180435191	180436349	23856	Dido1	NM_175551	1159	10.977	180435939	0	3.90489	180436016	258.035	33
	AhR_466	chr2	180435191	180436349	23856	Dido1	NM_177852	1159	10.977	180435939	0	3.90489	180436016	258.035	33
	AhR_466	chr2	180435191	180436349	23856	Dido1	NM_011805	1159	10.977	180435939	0	3.90489	180436016	258.035	33
	AhR_467	chr7	77943952	77945072				1121	10.975	77944515	0	4.63198	77944690	261.175	32
	AhR_468	chr12	58525863	58526363	73490	Mipol1	NM_001164370	501	10.9731	58525863	0	3.7016	58525901	93.6648	15
	AhR_469	chr3	84453605	84453835				231	10.971	84453835	0	4.68649	84453680	64.4962	7
	AhR_470	chr3	90057797	90058114	74343	Crtc2	NM_028881	318	10.9705	90057828	0	4.36137	90057828	85.3549	10
	AhR_471	chr19	46675541	46676647	226178	D19Wsu162e	NM_146099	1107	10.9645	46676224	0	4.28213	46676381	202.003	30
	AhR_472	chr11	38494049	38495235				1187	10.9636	38494796	0	4.93333	38494796	215.534	33
	AhR_473	chr7	86372071	86373497				1427	10.9622	86372945	0	4.45047	86372221	273.876	32
	AhR_474	chr3	101743561	101744440				880	10.9561	101744408	0	4.07504	101744371	126.484	17
	AhR_475	chr19	36779041	36780817				1777	10.9494	36779385	0	4.64271	36779651	355.47	46
	AhR_476	chr4	41440627	41443865	329828	AI464131	NM_001085515	3239	10.9488	41441960	0	4.24076	41443724	513.853	74
	AhR_477	chr5	116895560	116896470	68955	Srrm4	NM_026886	911	10.9486	116895936	0	4.30506	116896085	172.193	26
	AhR_478	chr7	121104382	121106341	233744	Spon1	NM_145584	1960	10.946	121105938	0	4.04451	121105830	307.432	47
	AhR_479	chr3	81793902	81795019	58170	Accn5	NM_021370	1118	10.9417	81794405	0	4.40648	81794405	209.096	28
	AhR_480	chr2	10062064	10062891				828	10.9401	10062538	0	3.12603	10062365	178.804	24
	AhR_481	chr8	47084207	47086278	654824	Ankrd37	NM_001039562	2072	10.9368	47084612	0	4.49912	47084575	279.375	47
	AhR_482	chr15	54970148	54971700	97998	Depdc6	NM_145470	1553	10.9325	54970698	0	4.69728	54970844	241.598	37
	AhR_482	chr15	54970148	54971700	97998	Depdc6	NM_001037937	1553	10.9325	54970698	0	4.69728	54970844	241.598	37
	AhR_483	chr8	25560528	25561387				860	10.9297	25560564	0	3.42885	25560748	163.357	24
	AhR_484	chr1	189579497	189581432				1936	10.9297	189579537	0	4.23789	189579603	322.97	47
	AhR_485	chr3	96047603	96049186	15267	Hist2h2aa1	NM_013549	1584	10.9292	96048723	0	3.24332	96048649	261.708	43
	AhR_485	chr3	96047603	96049186	319192	Hist2h2aa2	NM_178212	1584	10.9292	96048723	0	3.24332	96048649	261.708	43
	AhR_485	chr3	96047603	96049186	15077	Hist2h3c1	NM_178216	1584	10.9292	96048723	0	3.24332	96048649	261.708	43
	AhR_485	chr3	96047603	96049186	97114	Hist2h3c2	NM_054045	1584	10.9292	96048723	0	3.24332	96048649	261.708	43
	AhR_486	chr3	130720554	130721883				1330	10.9286	130720955	0	3.98523	130720844	266.089	37
	AhR_487	chr18	31768012	31768990	67453	Slc25a46	NM_026165	979	10.9265	31768627	0	4.07019	31768701	140.534	20
	AhR_488	chr12	25795066	25796492				1427	10.9223	25795066	0	3.19068	25795104	192.081	36
	AhR_489	chr10	128401570	128403001	71664	Mettl7b	NM_027853	1432	10.9205	128402646	0	4.2302	128402536	219.18	32
	AhR_490	chr18	64783243	64786843	54670	Atp8b1	NM_001001488	3601	10.9186	64786087	0	4.66154	64785952	491.031	86
	AhR_491	chr14	65988240	65990413	380912	Zfp395	NM_199029	2174	10.9107	65988529	0	4.66778	65988529	377.11	61
	AhR_492	chr14	64812376	64813006	110265	Msra	NM_026322	631	10.9054	64812794	0	3.63079	64812906	150.153	18
	AhR_493	chr17	56304521	56305598	66443	Tnfaip8l1	NM_025566	1078	10.9014	56305598	0	3.62821	56304738	101.179	18
	AhR_494	chr1	163197014	163199918				2905	10.9004	163198465	0	4.41318	163198386	334.219	59
	AhR_495	chr5	104391789	104392731	243168	Hsd17b13	NM_198030	943	10.8996	104392332	0	3.54335	104392229	172.938	27
	AhR_496	chr6	95601839	95603253	20917	Suclg2	NM_011507	1415	10.8961	95602552	0	4.20635	95602114	227.917	36
	AhR_497	chr7	129801140	129801415				276	10.89	129801415	0	3.12105	129801281	72.4093	7
	AhR_498	chr7	31143271	31144337	233067	Lrfn3	NM_175478	1067	10.8878	31144083	0	4.28536	31144121	194.514	23
	AhR_499	chr10	111271362	111272679				1318	10.886	111271907	0	4.65702	111271721	161.178	26
	AhR_500	chr2	11284069	11285894				1826	10.8851	11284693	0	3.43216	11284313	243.415	39
	AhR_501	chr2	169458185	169459054	228911	Tshz2	NM_080455	870	10.8849	169458554	0	3.25802	169458895	92.0656	14
	AhR_502	chr2	103686254	103687390				1137	10.8845	103687390	0	3.24391	103687210	151.792	25
	AhR_503	chr9	116782135	116783338	207181	Rbms3	NM_178660	1204	10.8844	116782771	0	3.73521	116782697	205.75	31
	AhR_504	chr19	4420599	4421043				445	10.8762	4420972	0	4.14276	4421007	110.904	13
	AhR_505	chr3	142156361	142157313	229898	Gbp5	NM_153564	953	10.865	142156893	0	4.90501	142156781	160.712	23
	AhR_506	chr15	79157366	79159880	53357	Pla2g6	NM_016915	2515	10.8618	79158483	0	3.66781	79158410	399.192	58
	AhR_507	chr13	54171334	54172703	14057	Sfxn1	NM_027324	1370	10.8543	54172703	0	4.45161	54172547	262.287	35
	AhR_508	chr4	82916828	82917332	69863	Ttc39b	NM_027238	505	10.8458	82916828	0	5.12697	82916862	116.565	15
	AhR_509	chr3	40549992	40550815	18415	Hspa4l	NM_011020	824	10.8407	40550380	0	4.50365	40550308	167.166	22
	AhR_510	chr5	90867801	90869558				1758	10.8363	90868485	0	3.82702	90868485	214.162	39
	AhR_511	chr5	90989601	90990358				758	10.8291	90989978	0	4.24967	90989922	277.132	41
	AhR_512	chr2	166070705	166072458				1754	10.8246	166071467	0	4.09455	166071879	306.11	41
	AhR_513	chr1	21221469	21222741	14859	Gsta3	NM_001077353	1273	10.8198	21222421	0	4.33298	21222133	169.923	25
	AhR_513	chr1	21221469	21222741	14859	Gsta3	NM_010356	1273	10.8198	21222421	0	4.33298	21222133	169.923	25
	AhR_514	chr12	35854488	35855831				1344	10.8152	35855230	0	3.46476	35855261	245.2	39
	AhR_515	chr11	53716555	53717915				1361	10.8124	53717883	0	3.83446	53717350	285.45	39
	AhR_516	chr19	55624622	55628107	53611	Vti1a	NM_016862	3486	10.8115	55626944	0	4.91031	55626944	452.508	77
	AhR_517	chr9	31097653	31098694				1042	10.8041	31097653	0	3.99783	31097730	153.248	24
	AhR_518	chr13	113776510	113777716	218630	Ccno	NM_001081062	1207	10.8005	113777264	0	4.49366	113777451	249.339	34
	AhR_518	chr13	113776510	113777716	622408	Gm6320	NM_001037914	1207	10.8005	113777264	0	4.49366	113777451	249.339	34
	AhR_519	chr5	108251243	108252104	14020	Evi5	NM_007964	862	10.7953	108251875	0	4.36466	108251911	114.149	14
	AhR_520	chr10	96386781	96387847				1067	10.793	96387488	0	4.14752	96387455	225.885	29
	AhR_521	chr13	37716967	37718648				1682	10.7922	37717800	0	4.35305	37717327	372.668	46
	AhR_522	chr1	55230173	55231629	74013	Rftn2	NM_028713	1457	10.7901	55231176	0	4.25174	55230893	270.468	38
	AhR_523	chr8	126335421	126337844	19341	Rab4a	NM_009003	2424	10.7898	126336339	0	3.21237	126336339	256.759	46
	AhR_524	chr13	94582935	94584386	11881	Arsb	NM_009712	1452	10.7794	94583692	0	4.88719	94583550	285.574	38
	AhR_525	chr14	19721720	19722832	218793	Ube2e2	NM_144839	1113	10.7779	19722066	0	3.82107	19722253	174.378	23
	AhR_526	chr16	76347975	76349195	268903	Nrip1	NM_173440	1221	10.7696	76348327	0	3.66023	76348602	131.31	19
	AhR_527	chr5	66153653	66154301	333789	N4bp2	NM_001024917	649	10.7658	66154255	0	3.81837	66154301	108.385	17
	AhR_528	chr5	96965448	96966342	231470	Fras1	NM_175473	895	10.7565	96965981	0	4.60244	96966017	177.943	26
	AhR_529	chr9	74777447	74779976				2530	10.7558	74778001	0	5.33744	74777931	205.81	35
	AhR_530	chr9	86361163	86362575	320615	Dopey1	NM_177208	1413	10.7515	86361477	0	4.60852	86361341	294.558	35
	AhR_530	chr9	86361163	86362575	70348	Ube2cbp	NM_027394	1413	10.7515	86361477	0	4.60852	86361341	294.558	35
	AhR_531	chr4	40810845	40812023				1179	10.748	40811660	0	3.89288	40811583	147.247	21
	AhR_532	chr1	58169853	58172039	71724	Aox3	NM_023617	2187	10.7468	58171253	0	3.9433	58171141	365.139	54
	AhR_533	chr5	104356529	104357604				1076	10.7394	104357130	0	3.96347	104357311	213.208	31
	AhR_534	chr11	107622670	107624193	54377	Cacng4	NM_019431	1524	10.7359	107623321	0	4.30466	107623468	277.698	40
	AhR_535	chr8	131011543	131013182	18186	Nrp1	NM_008737	1640	10.735	131012631	0	4.25023	131012187	291.444	42
	AhR_536	chr14	61594375	61595743	29820	Tnfrsf19	NM_001164155	1369	10.7336	61595337	0	4.35078	61595188	240.671	38
	AhR_536	chr14	61594375	61595743	29820	Tnfrsf19	NM_013869	1369	10.7336	61595337	0	4.35078	61595188	240.671	38
	AhR_537	chr13	94417729	94419440				1712	10.7239	94418829	0	4.06846	94418724	314.076	47
	AhR_538	chr18	73946521	73947207	107029	Me2	NM_145494	687	10.7228	73947094	0	4.17299	73946909	136.659	16
	AhR_539	chr10	98816428	98820610				4183	10.7176	98820085	0	4.1128	98819980	506.769	91
	AhR_540	chr3	89083341	89086115	13636	Efna1	NM_010107	2775	10.7116	89085432	0	4.63967	89085568	445.218	71
	AhR_540	chr3	89083341	89086115	13636	Efna1	NM_001162425	2775	10.7116	89085432	0	4.63967	89085568	445.218	71
	AhR_541	chr15	59603943	59604668				726	10.71	59604318	0	4.18634	59604387	143.056	20
	AhR_542	chr2	10054790	10056936	16425	Itih2	NM_010582	2147	10.7087	10055783	0	3.38616	10055961	258.3	40
	AhR_543	chr13	52005962	52008516				2555	10.697	52007618	0	4.06347	52007723	329.273	63
	AhR_544	chr8	27134069	27135177	14272	Fnta	NM_008033	1109	10.6911	27134467	0	3.76522	27134355	170.267	23
	AhR_544	chr8	27134069	27135177	320191	Hook3	NM_207659	1109	10.6911	27134467	0	3.76522	27134355	170.267	23
	AhR_545	chr8	81335883	81337565	78651	Lsm6	NM_030145	1683	10.6908	81336836	0	3.98235	81337062	250.591	37
	AhR_546	chr4	82156143	82158817	18028	Nfib	NM_008687	2675	10.6877	82158324	0	4.26539	82158255	752.684	124
	AhR_546	chr4	82156143	82158817	18028	Nfib	NM_001113209	2675	10.6877	82158324	0	4.26539	82158255	752.684	124
	AhR_546	chr4	82156143	82158817	18028	Nfib	NM_001113210	2675	10.6877	82158324	0	4.26539	82158255	752.684	124
	AhR_547	chr12	73764500	73767192	66375	Dhrs7	NM_025522	2693	10.6866	73766116	0	4.78386	73766013	394.441	65
	AhR_548	chr18	16914527	16917799	12558	Cdh2	NM_007664	3273	10.6817	16916586	0	3.8708	16916434	449.522	78
	AhR_549	chr12	12817089	12818269				1181	10.6816	12817459	0	4.66807	12817268	216.277	33
	AhR_550	chr6	57463207	57464369	243382	Ppm1k	NM_175523	1163	10.6701	57463901	0	4.04539	57464011	205.22	32
	AhR_551	chr4	106974269	106976363	13370	Dio1	NM_007860	2095	10.6658	106975545	0	4.2401	106975939	331.38	46
	AhR_552	chr8	38485489	38486328				840	10.6597	38485850	0	4.61042	38485886	160.722	23
	AhR_553	chr3	137903727	137905432				1706	10.6592	137904737	0	3.86562	137904564	289.315	43
	AhR_554	chr5	148110534	148113263				2730	10.6568	148111167	0	4.08093	148111318	524.675	74
	AhR_555	chr15	10153190	10155973	19116	Prlr	NM_011169	2784	10.6531	10155357	0	4.04631	10155430	487.811	67
	AhR_556	chr11	109872093	109873064				972	10.6521	109872703	0	4.34605	109872779	141.865	21
	AhR_557	chr6	122829346	122830491	67602	Necap1	NM_026267	1146	10.6514	122830018	0	4.73063	122830059	137.974	18
	AhR_558	chr4	19935918	19938202	50500	Ttpa	NM_015767	2285	10.6488	19936383	0	4.89616	19936276	345.532	56
	AhR_559	chr19	47520075	47521926	14218	Sh3pxd2a	NM_001164717	1852	10.6469	47520549	0	4.80774	47520369	339.573	52
	AhR_559	chr19	47520075	47521926	14218	Sh3pxd2a	NM_008018	1852	10.6469	47520549	0	4.80774	47520369	339.573	52
	AhR_560	chr6	51418316	51420462	12417	Cbx3	NM_007624	2147	10.643	51420096	0	4.96633	51419962	303.613	53
	AhR_560	chr6	51418316	51420462	53379	Hnrnpa2b1	NM_016806	2147	10.643	51420096	0	4.96633	51419962	303.613	53
	AhR_560	chr6	51418316	51420462	53379	Hnrnpa2b1	NM_182650	2147	10.643	51420096	0	4.96633	51419962	303.613	53
	AhR_561	chr4	149363174	149364251	100198	H6pd	NM_173371	1078	10.6429	149363637	0	4.6571	149363596	168.455	24
	AhR_562	chr3	120966127	120967147	99887	Tmem56	NM_178936	1021	10.641	120966788	0	3.69702	120966971	210.111	27
	AhR_563	chr9	56776394	56777436	102462	Imp3	NM_133976	1043	10.6394	56776949	0	3.80188	56776876	181.046	24
	AhR_563	chr9	56776394	56777436	235406	Snx33	NM_175483	1043	10.6394	56776949	0	3.80188	56776876	181.046	24
	AhR_564	chr9	20666454	20667003	319278	A230050P20Rik	NM_175687	550	10.6346	20666725	0	5.25896	20666725	135.334	15
	AhR_565	chr1	155839457	155839729				273	10.6291	155839457	0	3.46246	155839558	64.6008	9
	AhR_566	chr7	54076649	54077661	14884	Gtf2h1	NM_008186	1013	10.6224	54076649	0	3.94058	54076649	136.751	26
	AhR_567	chr6	71122329	71123675				1347	10.6223	71123144	0	4.50247	71122761	268.914	33
	AhR_568	chr5	124475020	124476237	330192	Vps37b	NM_177876	1218	10.6197	124475911	0	3.7362	124475838	200.726	27
	AhR_569	chr6	143582988	143583519				532	10.6164	143583060	0	2.89882	143583060	125.729	16
	AhR_570	chr16	93932526	93933641	56173	Cldn14	NM_001165925	1116	10.6133	93933177	0	4.50852	93933283	202.358	27
	AhR_570	chr16	93932526	93933641	56173	Cldn14	NM_001165926	1116	10.6133	93933177	0	4.50852	93933283	202.358	27
	AhR_570	chr16	93932526	93933641	56173	Cldn14	NM_019500	1116	10.6133	93933177	0	4.50852	93933283	202.358	27
	AhR_571	chr19	25456154	25458048	107351	Kank1	NM_181404	1895	10.6133	25457168	0	4.82052	25457010	358.713	51
	AhR_572	chr12	102321960	102323262	68734	Smek1	NM_001160214	1303	10.6053	102323080	0	4.72516	102323009	243.885	28
	AhR_572	chr12	102321960	102323262	68734	Smek1	NM_211355	1303	10.6053	102323080	0	4.72516	102323009	243.885	28
	AhR_573	chr8	107165038	107166254	68523	Fam96b	NM_026753	1217	10.6042	107165890	0	3.01876	107165997	177.977	31
	AhR_574	chr2	91375917	91378816	75786	Ckap5	NM_029437	2900	10.6031	91377656	0	3.81054	91377767	412.635	68
	AhR_574	chr2	91375917	91378816	75786	Ckap5	NM_001165989	2900	10.6031	91377656	0	3.81054	91377767	412.635	68
	AhR_575	chr17	74297307	74300248	22436	Xdh	NM_011723	2942	10.5998	74298043	0	4.61564	74298420	554.664	81
	AhR_576	chr3	81825971	81828346				2376	10.5989	81826853	0	3.7815	81826498	398.748	61
	AhR_577	chr13	46057504	46058917	20238	Atxn1	NM_009124	1414	10.5946	46058473	0	4.3428	46058435	245.362	37
	AhR_578	chr2	60639446	60642474	56878	Rbms1	NM_001141932	3029	10.5939	60641245	0	3.39687	60641063	408.149	75
	AhR_578	chr2	60639446	60642474	56878	Rbms1	NM_001141931	3029	10.5939	60641245	0	3.39687	60641063	408.149	75
	AhR_578	chr2	60639446	60642474	56878	Rbms1	NM_020296	3029	10.5939	60641245	0	3.39687	60641063	408.149	75
	AhR_579	chr13	104826952	104829052	75805	Nln	NM_029447	2101	10.5933	104827489	0	5.19979	104827559	311.824	50
	AhR_580	chr4	117668161	117668909	20441	St3gal3	NM_009176	749	10.5924	117668161	0	3.71239	117668196	102.841	19
	AhR_580	chr4	117668161	117668909	20441	St3gal3	NM_001161774	749	10.5924	117668161	0	3.71239	117668196	102.841	19
	AhR_581	chr13	46052732	46055093	20238	Atxn1	NM_009124	2362	10.5862	46053722	0	4.78074	46053866	305.164	55
	AhR_582	chr4	101346935	101349042				2108	10.5821	101347592	0	3.97775	101347488	340.931	44
	AhR_583	chr17	85294177	85296512				2336	10.577	85295839	0	5.01849	85294734	394.207	52
	AhR_584	chr3	79323212	79324402	329679	Fnip2	NM_001162999	1191	10.5757	79323919	0	3.57442	79323841	194.18	28
	AhR_585	chr10	99017760	99019439				1680	10.5723	99018209	0	4.84908	99018423	250.07	38
	AhR_586	chr5	147488385	147488780				396	10.5709	147488422	0	3.53047	147488571	82.4435	11
	AhR_587	chr2	119373597	119375179	56398	1500003O03Rik	NM_019769	1583	10.5649	119373922	0	3.71101	119374552	329.493	39
	AhR_587	chr2	119373597	119375179	241624	Exd1	NM_172857	1583	10.5649	119373922	0	3.71101	119374552	329.493	39
	AhR_588	chr4	97470195	97471084	18027	Nfia	NM_001122952	890	10.5617	97470551	0	3.92762	97470517	130.321	20
	AhR_588	chr4	97470195	97471084	18027	Nfia	NM_010905	890	10.5617	97470551	0	3.92762	97470517	130.321	20
	AhR_588	chr4	97470195	97471084	18027	Nfia	NM_001122953	890	10.5617	97470551	0	3.92762	97470517	130.321	20
	AhR_589	chr4	3636126	3638009	17096	Lyn	NM_010747	1884	10.5603	3636795	0	4.54379	3636906	225.927	42
	AhR_589	chr4	3636126	3638009	17096	Lyn	NM_001111096	1884	10.5603	3636795	0	4.54379	3636906	225.927	42
	AhR_590	chr11	95572381	95573969				1589	10.5565	95573526	0	3.78113	95573677	224.61	35
	AhR_591	chr7	91752876	91754316	14085	Fah	NM_010176	1441	10.5532	91753362	0	3.99803	91753437	263.525	41
	AhR_592	chr15	9001823	9004032	68646	1110020G09Rik	NM_001085410	2210	10.5453	9002772	0	4.32971	9002010	389.31	59
	AhR_592	chr15	9001823	9004032	68646	1110020G09Rik	NM_001040395	2210	10.5453	9002772	0	4.32971	9002010	389.31	59
	AhR_593	chr18	65382484	65386739				4256	10.5407	65386003	0	4.71599	65386221	660.829	106
	AhR_594	chr1	138737694	138739809				2116	10.5401	138739060	0	4.22215	138738915	259.783	46
	AhR_595	chr1	137177998	137179763	215615	Rnpep	NM_145417	1766	10.5332	137179480	0	3.82163	137179298	205.886	35
	AhR_595	chr1	137177998	137179763	215615	Rnpep	NM_001159624	1766	10.5332	137179480	0	3.82163	137179298	205.886	35
	AhR_596	chr3	151507609	151510611	19220	Ptgfr	NM_008966	3003	10.5318	151508600	0	3.49218	151509340	403.961	63
	AhR_597	chr7	91300846	91302759	70178	Fam108c	NM_133722	1914	10.5306	91301257	0	3.57522	91301446	307.772	48
	AhR_598	chr6	119344879	119347099	68465	Adipor2	NM_197985	2221	10.5183	119346116	0	3.75397	119346365	270.355	39
	AhR_599	chr9	63380912	63383135	78250	Iqch	NM_030068	2224	10.5179	63381947	0	4.35878	63382023	340.888	61
	AhR_600	chr12	82032204	82032689				486	10.512	82032204	0	3.85537	82032360	111.801	14
	AhR_601	chr2	84198891	84199751	54598	Calcrl	NM_018782	861	10.506	84199181	0	3.29905	84199289	184.395	25
	AhR_602	chr10	94880731	94881238	216233	Socs2	NM_001168657	508	10.4987	94881169	0	3.09265	94881137	94.8616	12
	AhR_602	chr10	94880731	94881238	216233	Socs2	NM_001168656	508	10.4987	94881169	0	3.09265	94881137	94.8616	12
	AhR_602	chr10	94880731	94881238	216233	Socs2	NM_001168655	508	10.4987	94881169	0	3.09265	94881137	94.8616	12
	AhR_602	chr10	94880731	94881238	216233	Socs2	NM_007706	508	10.4987	94881169	0	3.09265	94881137	94.8616	12
	AhR_603	chr5	30919821	30920754	16527	Kcnk3	NM_010608	934	10.4982	30920115	0	3.61534	30919963	187.252	24
	AhR_604	chr12	13731106	13732038				933	10.4959	13731177	0	3.53972	13731391	185.594	26
	AhR_605	chr11	21327578	21328021				444	10.4839	21327578	0	4.40207	21327618	69.9041	8
	AhR_606	chr19	4046363	4047101	14870	Gstp1	NM_013541	739	10.4742	4046510	0	3.63449	4046510	111.454	13
	AhR_606	chr19	4046363	4047101	14869	Gstp2	NM_181796	739	10.4742	4046510	0	3.63449	4046510	111.454	13
	AhR_607	chr17	56305986	56307518	66443	Tnfaip8l1	NM_025566	1533	10.4739	56307518	0	3.72669	56307378	181.113	28
	AhR_608	chr10	80424927	80427021	14708	Gng7	NM_001038655	2095	10.473	80425724	0	4.24707	80425607	343.288	57
	AhR_608	chr10	80424927	80427021	14708	Gng7	NM_010319	2095	10.473	80425724	0	4.24707	80425607	343.288	57
	AhR_609	chr12	81204186	81204814				629	10.47	81204186	0	4.27049	81204296	124.612	18
	AhR_610	chr9	77789350	77791517	68801	Elovl5	NM_134255	2168	10.4686	77791517	0	4.22682	77791221	278.277	46
	AhR_611	chr7	139762642	139765182	18242	Oat	NM_016978	2541	10.4588	139763418	0	4.12233	139763271	334.321	59
	AhR_612	chr2	26301339	26302257	227648	Sec16a	NM_153125	919	10.4566	26301949	0	3.80167	26301949	160.591	26
	AhR_613	chr1	60724355	60726275				1921	10.4562	60725784	0	3.59998	60725784	265.692	46
	AhR_614	chr16	72687786	72689016	19876	Robo1	NM_019413	1231	10.4553	72688631	0	4.25112	72688667	216.177	34
	AhR_615	chr14	33702021	33703642	320736	E130203B14Rik	NM_178791	1622	10.4496	33702392	0	4.41036	33702428	263.31	39
	AhR_616	chr15	96858215	96860856	69354	Slc38a4	NM_027052	2642	10.4462	96859601	0	3.25867	96859420	307.495	54
	AhR_617	chr16	24057150	24057778				629	10.446	24057778	0	4.22734	24057663	100.118	15
	AhR_618	chr9	34865989	34867480	20443	St3gal4	NM_009178	1492	10.4455	34866913	0	3.90728	34867163	272.505	40
	AhR_619	chr14	73571817	73572543	105670	Rcbtb2	NM_001170694	727	10.4449	73572095	0	3.94571	73572205	155.977	21
	AhR_619	chr14	73571817	73572543	105670	Rcbtb2	NM_134083	727	10.4449	73572095	0	3.94571	73572205	155.977	21
	AhR_620	chr15	89306560	89307706	11883	Arsa	NM_009713	1147	10.4441	89306890	0	4.59569	89306853	195.842	29
	AhR_621	chr12	104564004	104565260	65256	Asb2	NM_023049	1257	10.4409	104564732	0	3.79937	104564701	134.418	19
	AhR_622	chr6	144259961	144260977				1017	10.4405	144260426	0	3.40305	144260386	154.543	23
	AhR_623	chr13	53074475	53075836	18030	Nfil3	NM_017373	1362	10.4362	53075319	0	3.76374	53075393	236.573	35
	AhR_624	chr17	66062085	66063115	106572	Rab31	NM_133685	1031	10.4323	66062515	0	3.98031	66062637	187.703	26
	AhR_625	chr18	56632825	56634498	107022	Gramd3	NM_026240	1674	10.4276	56633734	0	4.00727	56633448	241.08	41
	AhR_626	chr4	71782777	71784938	21885	Tle1	NM_011599	2162	10.423	71784537	0	4.47813	71783630	588.394	92
	AhR_627	chr7	4581382	4582401	68255	Tmem86b	NM_023440	1020	10.4228	4582181	0	4.83897	4582127	181.572	26
	AhR_628	chr9	50475692	50476385	235339	Dlat	NM_145614	694	10.4204	50475837	0	3.81458	50475837	140.104	15
	AhR_628	chr9	50475692	50476385	330938	Dixdc1	NM_178118	694	10.4204	50475837	0	3.81458	50475837	140.104	15
	AhR_629	chr15	85600995	85603249	19013	Ppara	NM_001113418	2255	10.4162	85602457	0	3.95709	85602253	359.581	58
	AhR_629	chr15	85600995	85603249	19013	Ppara	NM_011144	2255	10.4162	85602457	0	3.95709	85602253	359.581	58
	AhR_630	chr16	23337187	23337932	20440	St6gal1	NM_145933	746	10.4159	23337480	0	4.2587	23337480	145.946	19
	AhR_631	chr18	80750690	80752672				1983	10.4118	80751719	0	4.07522	80751580	332.345	55
	AhR_632	chr1	78318899	78319792	433323	Sgpp2	NM_001004173	894	10.4044	78319225	0	4.53262	78319116	135.949	20
	AhR_633	chr15	97064151	97065103				953	10.4027	97064454	0	4.22187	97064707	163.33	25
	AhR_634	chr3	151500817	151502757	19220	Ptgfr	NM_008966	1941	10.401	151501851	0	3.55888	151501282	331.455	51
	AhR_635	chr10	21014641	21015783	56422	Hbs1l	NM_001145209	1143	10.3989	21015473	0	4.03357	21015587	220.606	32
	AhR_635	chr10	21014641	21015783	56422	Hbs1l	NM_019702	1143	10.3989	21015473	0	4.03357	21015587	220.606	32
	AhR_635	chr10	21014641	21015783	56422	Hbs1l	NM_001042593	1143	10.3989	21015473	0	4.03357	21015587	220.606	32
	AhR_636	chr12	88141119	88143462				2344	10.3844	88141867	0	5.06026	88141867	381.405	58
	AhR_637	chr1	173098339	173100425				2087	10.3797	173100007	0	4.19853	173099896	211.166	37
	AhR_638	chr2	127096495	127098112	99138	Stard7	NM_139308	1618	10.3795	127096754	0	3.63537	127096826	216.432	30
	AhR_639	chr9	55358058	55359417	110842	Etfa	NM_145615	1360	10.3758	55358617	0	3.84812	55358742	204.822	28
	AhR_640	chr6	28369290	28370229	11844	Arf5	NM_007480	940	10.3747	28369864	0	3.05746	28369964	159.79	23
	AhR_640	chr6	28369290	28370229	56223	Fscn3	NM_019569	940	10.3747	28369864	0	3.05746	28369964	159.79	23
	AhR_640	chr6	28369290	28370229	74375	Gcc1	NM_028900	940	10.3747	28369864	0	3.05746	28369964	159.79	23
	AhR_641	chr5	9034607	9034788				182	10.3731	9034640	0	3.02014	9034788	61.8437	6
	AhR_642	chr17	87662379	87663113	193813	Mcfd2	NM_176808	735	10.3694	87662829	0	3.89324	87662865	157.967	22
	AhR_642	chr17	87662379	87663113	193813	Mcfd2	NM_139295	735	10.3694	87662829	0	3.89324	87662865	157.967	22
	AhR_643	chr8	47471399	47472574				1176	10.3615	47471399	0	4.19782	47471582	199.805	29
	AhR_644	chr7	30023431	30024573	77254	Yif1b	NM_029887	1143	10.3536	30023799	0	4.19222	30023660	155.689	24
	AhR_644	chr7	30023431	30024573	77254	Yif1b	NM_001110201	1143	10.3536	30023799	0	4.19222	30023660	155.689	24
	AhR_644	chr7	30023431	30024573	52150	Kcnk6	NM_001033525	1143	10.3536	30023799	0	4.19222	30023660	155.689	24
	AhR_645	chr11	101216914	101217729				816	10.3501	101217261	0	3.7543	101217299	134.867	18
	AhR_646	chr18	21456408	21457869	381126	Fam59a	NM_001033445	1462	10.3475	21457518	0	4.34104	21457518	288.799	39
	AhR_647	chr4	11073723	11075438	60599	Trp53inp1	NM_021897	1716	10.3453	11074175	0	4.30839	11074323	264.712	40
	AhR_648	chr3	94736509	94736863	20341	Selenbp1	NM_009150	355	10.3423	94736509	0	3.41851	94736690	65.058	9
	AhR_649	chr5	130507182	130508033	12909	Crcp	NM_007761	852	10.3401	130507571	0	4.1316	130507571	140.593	21
	AhR_649	chr5	130507182	130508033	109900	Asl	NM_133768	852	10.3401	130507571	0	4.1316	130507571	140.593	21
	AhR_650	chr2	51927216	51927993	51869	Rif1	NM_175238	778	10.3353	51927656	0	4.20242	51927760	127.58	18
	AhR_651	chr10	31326871	31328090	268291	Rnf217	NM_001146349	1220	10.3324	31327733	0	4.15833	31327764	209.15	34
	AhR_652	chr7	96539994	96541181				1188	10.3289	96540332	0	3.34103	96540506	206.15	31
	AhR_653	chr3	65646711	65649109				2399	10.3282	65648098	0	3.43327	65647002	421.564	66
	AhR_654	chr3	135102889	135104062	66105	Ube2d3	NM_025356	1174	10.3262	135103659	0	3.86799	135103765	204.854	32
	AhR_655	chr2	152565285	152566299				1015	10.3218	152565674	0	2.99696	152565749	154.28	22
	AhR_656	chr1	31150697	31152090				1394	10.3164	31151733	0	4.81367	31151907	240.708	35
	AhR_657	chr9	95441988	95442365				378	10.3162	95442365	0	3.27799	95442254	79.7855	11
	AhR_658	chr6	88696201	88696520	23945	Mgll	NM_001166249	320	10.3161	88696237	0	3.65441	88696415	91.4043	10
	AhR_658	chr6	88696201	88696520	23945	Mgll	NM_011844	320	10.3161	88696237	0	3.65441	88696415	91.4043	10
	AhR_658	chr6	88696201	88696520	23945	Mgll	NM_001166250	320	10.3161	88696237	0	3.65441	88696415	91.4043	10
	AhR_658	chr6	88696201	88696520	23945	Mgll	NM_001166251	320	10.3161	88696237	0	3.65441	88696415	91.4043	10
	AhR_659	chr5	117814918	117816398	59043	Wsb2	NM_021539	1481	10.313	117816398	0	3.23837	117816252	201.815	37
	AhR_660	chr9	15109074	15110486	75316	Taf1d	NM_027261	1413	10.312	15110097	0	4.09369	15110056	166.875	27
	AhR_660	chr9	15109074	15110486	75316	Taf1d	NM_029248	1413	10.312	15110097	0	4.09369	15110056	166.875	27
	AhR_660	chr9	15109074	15110486	70984	4931406C07Rik	NM_133732	1413	10.312	15110097	0	4.09369	15110056	166.875	27
	AhR_661	chr8	50091355	50092666				1312	10.311	50092004	0	3.61783	50091901	203.707	32
	AhR_662	chr9	48559706	48561136	235320	Zbtb16	NM_001033324	1431	10.3076	48560149	0	4.19111	48560338	218.547	35
	AhR_663	chr3	73511379	73512048	12038	Bche	NM_009738	670	10.3049	73511677	0	3.39609	73511848	135.771	18
	AhR_664	chr2	70172406	70176402	329421	Myo3b	NM_177376	3997	10.3047	70172406	0	4.59438	70175313	586.467	101
	AhR_665	chr1	58158278	58158704	11761	Aox1	NM_009676	427	10.3041	58158704	0	4.09603	58158704	83.6272	13
	AhR_666	chr8	93926573	93927725	26383	Fto	NM_011936	1153	10.3006	93927317	0	4.27487	93927317	145.678	23
	AhR_667	chr16	27387823	27388875	67501	Ccdc50	NM_026202	1053	10.2938	27388538	0	4.57953	27388366	187.875	27
	AhR_667	chr16	27387823	27388875	67501	Ccdc50	NM_001025615	1053	10.2938	27388538	0	4.57953	27388366	187.875	27
	AhR_668	chr7	26540211	26541139	232989	Hnrnpul1	NM_144922	929	10.289	26540926	0	4.29281	26540751	202.963	27
	AhR_668	chr7	26540211	26541139	232989	Hnrnpul1	NM_178089	929	10.289	26540926	0	4.29281	26540751	202.963	27
	AhR_669	chr9	61659194	61660400				1207	10.2779	61660290	0	3.20967	61660290	111.581	22
	AhR_670	chr9	102992116	102992822				707	10.2741	102992611	0	4.4014	102992788	151.338	20
	AhR_671	chr5	89887055	89889374	14473	Gc	NM_008096	2320	10.2712	89888094	0	3.62023	89887940	325.428	59
	AhR_672	chr1	39481595	39483090	54610	Tbc1d8	NM_018775	1496	10.2664	39482613	0	4.78282	39482541	248.285	37
	AhR_673	chr3	145648190	145649054	214804	Syde2	NM_001166064	865	10.2638	145648539	0	4.37461	145648468	143.071	20
	AhR_674	chr2	11327790	11328211				422	10.2594	11327790	0	2.70519	11327891	118.09	17
	AhR_675	chr7	139766059	139766602	18242	Oat	NM_016978	544	10.2563	139766564	0	2.99442	139766456	113.995	15
	AhR_676	chr3	65470422	65471932	624866	Lekr1	NM_001166659	1511	10.254	65470790	0	4.9212	65470859	217.681	40
	AhR_676	chr3	65470422	65471932	624866	Lekr1	NM_001037923	1511	10.254	65470790	0	4.9212	65470859	217.681	40
	AhR_677	chr9	66133586	66134106				521	10.2528	66133621	0	4.167	66133809	119.256	15
	AhR_678	chr12	13628881	13630181				1301	10.2516	13629246	0	4.0725	13629431	247.455	37
	AhR_679	chr6	6135264	6136484	50799	Slc25a13	NM_015829	1221	10.2485	6135371	0	4.11945	6135550	197.333	32
	AhR_680	chr1	165211676	165212394	18933	Prrx1	NM_175686	719	10.2409	165212014	0	4.63067	165211935	136.535	20
	AhR_680	chr1	165211676	165212394	18933	Prrx1	NM_011127	719	10.2409	165212014	0	4.63067	165211935	136.535	20
	AhR_680	chr1	165211676	165212394	18933	Prrx1	NM_001025570	719	10.2409	165212014	0	4.63067	165211935	136.535	20
	AhR_681	chr15	39643958	39646162	64705	Dpys	NM_022722	2205	10.2377	39644973	0	4.28951	39644973	290.105	50
	AhR_681	chr15	39643958	39646162	64705	Dpys	NM_001164466	2205	10.2377	39644973	0	4.28951	39644973	290.105	50
	AhR_682	chr16	70328608	70331977	74185	Gbe1	NM_028803	3370	10.2335	70331353	0	3.75441	70331353	449.161	80
	AhR_683	chr11	50228743	50229189	216724	Rufy1	NM_172557	447	10.2318	50229189	0	3.36203	50229189	113.877	13
	AhR_684	chrX	139501313	139503617				2305	10.2317	139502763	0	3.3925	139502109	411.883	58
	AhR_685	chr5	115465266	115465829	74585	Sppl3	NM_029012	564	10.231	115465297	0	3.74825	115465266	105.318	15
	AhR_686	chr8	111288835	111289994	11906	Zfhx3	NM_007496	1160	10.2268	111289155	0	3.75578	111289190	189.611	31
	AhR_687	chr8	129189643	129190756				1114	10.2255	129189937	0	4.99531	129189903	192.888	27
	AhR_688	chr14	66006712	66008376	380912	Zfp395	NM_199029	1665	10.2254	66008011	0	5.2811	66007827	229.686	40
	AhR_689	chr9	68730386	68732340	19883	Rora	NM_013646	1955	10.2245	68731542	0	4.18047	68731727	264.869	48
	AhR_690	chr2	5860649	5861485	209692	Dhtkd1	NM_001081131	837	10.2233	5860688	0	3.56507	5860933	88.718	12
	AhR_691	chr4	150058338	150060072				1735	10.222	150058945	0	4.47524	150059093	213.592	34
	AhR_692	chr16	45926671	45927885				1215	10.2162	45927629	0	3.60299	45927482	190.415	29
	AhR_693	chr10	127173967	127174813	320080	Zbtb39	NM_198035	847	10.2158	127174249	0	4.2232	127174249	134.519	18
	AhR_694	chr4	57928893	57929660	242484	D630039A03Rik	NM_178727	768	10.2147	57929188	0	3.62913	57929295	135.64	21
	AhR_695	chr2	75450759	75451679				921	10.2144	75451199	0	4.19319	75451377	168.326	23
	AhR_696	chr9	15162249	15163224	319675	5830418K08Rik	NM_176976	976	10.2133	15162564	0	4.07858	15162495	177.106	27
	AhR_697	chr18	46789660	46790449				790	10.2125	46790017	0	3.29597	46790158	160.981	23
	AhR_698	chr11	21302785	21303473				689	10.2095	21303114	0	3.91946	21302929	132.555	17
	AhR_699	chr8	11632070	11634283	102334	Ankrd10	NM_133971	2214	10.2084	11633128	0	3.44282	11633276	306.653	46
	AhR_699	chr8	11632070	11634283	102334	Ankrd10	NM_001167967	2214	10.2084	11633128	0	3.44282	11633276	306.653	46
	AhR_700	chr14	32454405	32455547	26363	Btd	NM_025295	1143	10.2033	32454770	0	4.56482	32454915	217.646	27
	AhR_700	chr14	32454405	32455547	56794	Hacl1	NM_019975	1143	10.2033	32454770	0	4.56482	32454915	217.646	27
	AhR_701	chr9	21611258	21612306	235041	Kank2	NM_145611	1049	10.2019	21611297	0	3.96837	21611373	118.185	19
	AhR_701	chr9	21611258	21612306	319899	Dock6	NM_177030	1049	10.2019	21611297	0	3.96837	21611373	118.185	19
	AhR_702	chr3	131015380	131015622	71519	Cyp2u1	NM_027816	243	10.2018	131015380	0	4.7368	131015449	62.9228	8
	AhR_703	chr1	194908775	194909726				952	10.2016	194909238	0	4.92642	194909458	178.769	26
	AhR_704	chr5	125975153	125976801	78894	Aacs	NM_030210	1649	10.1963	125976298	0	4.0528	125976188	270.071	41
	AhR_705	chr4	104496231	104498089	230558	C8a	NM_146148	1859	10.1955	104497412	0	3.88853	104497231	226.469	41
	AhR_706	chr1	38365340	38365853	16764	Aff3	NM_010678	514	10.1939	38365416	0	4.4083	38365528	113.463	15
	AhR_707	chr9	121832762	121833262	13124	Cyp8b1	NM_010012	501	10.1939	121833190	0	4.29697	121833084	84.4107	11
	AhR_708	chr10	66550182	66550503	28193	Reep3	NM_178606	322	10.1915	66550182	0	3.69259	66550294	76.2605	10
	AhR_709	chr8	36616663	36617437				775	10.1879	36617073	0	4.01425	36617217	141.944	20
	AhR_710	chr15	76405875	76406721	268822	Adck5	NM_172960	847	10.1851	76406428	0	3.7583	76406394	148.166	22
	AhR_711	chr1	65223204	65225268	18711	Pikfyve	NM_011086	2065	10.1825	65224071	0	4.42943	65224249	412.191	59
	AhR_711	chr1	65223204	65225268	15926	Idh1	NM_010497	2065	10.1825	65224071	0	4.42943	65224249	412.191	59
	AhR_711	chr1	65223204	65225268	15926	Idh1	NM_001111320	2065	10.1825	65224071	0	4.42943	65224249	412.191	59
	AhR_712	chr3	108515544	108518366	76123	Gpsm2	NM_029522	2823	10.1818	108517460	0	3.87426	108517784	314.665	56
	AhR_713	chr17	12851951	12852451	20517	Slc22a1	NM_009202	501	10.1804	12852307	0	4.57339	12852127	111.5	15
	AhR_714	chr8	129112839	129114787	270110	Irf2bp2	NM_001164598	1949	10.1731	129113289	0	3.58655	129113465	322.501	48
	AhR_715	chr17	78801053	78801500	225020	Fez2	NM_199448	448	10.1727	78801269	0	4.03066	78801089	116.422	13
	AhR_716	chr12	111262144	111262970				827	10.1713	111262609	0	4.2947	111262498	156.23	23
	AhR_717	chr18	84769799	84770353				555	10.171	84770111	0	4.17345	84770166	114.893	13
	AhR_718	chr12	104897325	104899574	12401	Serpina6	NM_007618	2250	10.1689	104898908	0	4.39403	104897783	363.981	48
	AhR_719	chr3	65169830	65171078	16497	Kcnab1	NM_010597	1249	10.1686	65170164	0	3.99932	65169986	186.135	31
	AhR_720	chr3	107031947	107033604	229697	Cym	NM_001111143	1658	10.1603	107032626	0	4.02922	107032657	205.826	31
	AhR_721	chr9	47240442	47241628				1187	10.1538	47241375	0	3.85656	47241086	167.401	27
	AhR_722	chr9	77758754	77760872	68801	Elovl5	NM_134255	2119	10.1468	77759269	0	3.9688	77759093	355.593	53
	AhR_723	chr7	56606977	56607529	78286	Nav2	NM_001111016	553	10.1445	56607429	0	3.30529	56607323	124.725	17
	AhR_723	chr7	56606977	56607529	78286	Nav2	NM_175272	553	10.1445	56607429	0	3.30529	56607323	124.725	17
	AhR_724	chr11	118126591	118127416	72344	Usp36	NM_001033528	826	10.1419	118126955	0	4.06183	118126955	101.085	13
	AhR_725	chr12	35967791	35969525				1735	10.1412	35968941	0	3.92062	35968907	312.164	49
	AhR_726	chr6	48503804	48505026	243371	Lrrc61	NM_177736	1223	10.1396	48504481	0	4.36987	48504617	241.29	35
	AhR_726	chr6	48503804	48505026	243371	Lrrc61	NM_001110160	1223	10.1396	48504481	0	4.36987	48504617	241.29	35
	AhR_727	chr2	125617791	125619073				1283	10.1381	125618721	0	3.91287	125618681	184.12	32
	AhR_728	chr10	122556972	122558340	14479	Usp15	NM_027604	1369	10.1333	122557892	0	3.8319	122557965	180.388	29
	AhR_729	chr17	83751205	83752319	78798	Eml4	NM_199466	1115	10.1298	83751597	0	3.5234	83751453	196.765	31
	AhR_729	chr17	83751205	83752319	78798	Eml4	NM_001114362	1115	10.1298	83751597	0	3.5234	83751453	196.765	31
	AhR_729	chr17	83751205	83752319	78798	Eml4	NM_001114361	1115	10.1298	83751597	0	3.5234	83751453	196.765	31
	AhR_730	chr18	76422965	76424340	17126	Smad2	NM_010754	1376	10.1292	76423860	0	4.16045	76423684	246.849	38
	AhR_731	chr16	18415300	18417019	26462	Txnrd2	NM_013711	1720	10.1227	18416606	0	4.13522	18416606	219.846	31
	AhR_731	chr16	18415300	18417019	12846	Comt1	NM_001111063	1720	10.1227	18416606	0	4.13522	18416606	219.846	31
	AhR_731	chr16	18415300	18417019	12846	Comt1	NM_007744	1720	10.1227	18416606	0	4.13522	18416606	219.846	31
	AhR_731	chr16	18415300	18417019	12846	Comt1	NM_001111062	1720	10.1227	18416606	0	4.13522	18416606	219.846	31
	AhR_732	chr6	134121799	134122196	14011	Etv6	NM_007961	398	10.1211	134121939	0	3.57322	134122015	111.077	12
	AhR_733	chr11	51816901	51817670	213084	Cdkl3	NM_001166655	770	10.1203	51817338	0	3.71577	51817414	113.269	17
	AhR_733	chr11	51816901	51817670	213084	Cdkl3	NM_001166657	770	10.1203	51817338	0	3.71577	51817414	113.269	17
	AhR_733	chr11	51816901	51817670	213084	Cdkl3	NM_001166656	770	10.1203	51817338	0	3.71577	51817414	113.269	17
	AhR_733	chr11	51816901	51817670	213084	Cdkl3	NM_001166653	770	10.1203	51817338	0	3.71577	51817414	113.269	17
	AhR_733	chr11	51816901	51817670	213084	Cdkl3	NM_153785	770	10.1203	51817338	0	3.71577	51817414	113.269	17
	AhR_733	chr11	51816901	51817670	213084	Cdkl3	NM_001166654	770	10.1203	51817338	0	3.71577	51817414	113.269	17
	AhR_733	chr11	51816901	51817670	22210	Ube2b	NM_009458	770	10.1203	51817338	0	3.71577	51817414	113.269	17
	AhR_734	chr5	143581985	143585058	231861	Tnrc18	NM_001122730	3074	10.1163	143584410	0	3.47904	143583739	453.599	78
	AhR_734	chr5	143581985	143585058	231861	Tnrc18	NM_178242	3074	10.1163	143584410	0	3.47904	143583739	453.599	78
	AhR_735	chr11	35787537	35788843	211652	Wwc1	NM_170779	1307	10.1084	35787924	0	3.54899	35787883	157.862	28
	AhR_736	chr19	12083898	12086026				2129	10.1076	12084657	0	4.32361	12084770	331.799	51
	AhR_737	chr2	160564810	160567425	18803	Plcg1	NM_021280	2616	10.107	160566098	0	3.81804	160565977	285.552	56
	AhR_738	chr13	103339068	103340776				1709	10.1057	103339835	0	4.17107	103339689	347.899	48
	AhR_739	chr5	113385499	113387494	320129	Adrbk2	NM_177078	1996	10.1045	113385930	0	3.32918	113386048	259.832	40
	AhR_740	chr11	108169526	108169931	18750	Prkca	NM_011101	406	10.1042	108169526	0	4.54159	108169595	83.4789	11
	AhR_741	chr19	31945101	31946343	69865	A1cf	NM_001081074	1243	10.1041	31945941	0	3.74457	31945825	251.627	32
	AhR_742	chr18	85062993	85064759				1767	10.1018	85064053	0	3.89771	85063873	297.998	43
	AhR_743	chr5	150439267	150440350	15505	Hsph1	NM_013559	1084	10.0869	150439698	0	4.27234	150439768	183.488	26
	AhR_744	chr5	91711827	91713107				1281	10.0856	91712377	0	4.60203	91712410	205.119	36
	AhR_745	chr2	167654791	167655525				735	10.0844	167655525	0	3.2699	167655525	101.091	18
	AhR_746	chr10	92978182	92979505	15109	Hal	NM_010401	1324	10.079	92978822	0	3.49377	92978724	206.326	33
	AhR_747	chr14	70606389	70608572	20410	Sorbs3	NM_011366	2184	10.077	70606708	0	4.37487	70608036	307.83	50
	AhR_748	chr12	8681669	8682951	80913	Pum2	NM_001160222	1283	10.0759	8681930	0	3.98945	8681899	220.494	33
	AhR_748	chr12	8681669	8682951	80913	Pum2	NM_001160221	1283	10.0759	8681930	0	3.98945	8681899	220.494	33
	AhR_748	chr12	8681669	8682951	80913	Pum2	NM_001160220	1283	10.0759	8681930	0	3.98945	8681899	220.494	33
	AhR_748	chr12	8681669	8682951	80913	Pum2	NM_001160219	1283	10.0759	8681930	0	3.98945	8681899	220.494	33
	AhR_748	chr12	8681669	8682951	80913	Pum2	NM_030723	1283	10.0759	8681930	0	3.98945	8681899	220.494	33
	AhR_749	chr4	134798202	134799434	29876	Clic4	NM_013885	1233	10.0737	134798609	0	2.92188	134798574	126.5	22
	AhR_750	chr4	15076393	15077562	69352	Necab1	NM_178617	1170	10.0717	15076878	0	4.40415	15076727	212.377	32
	AhR_751	chr3	101752333	101753210				878	10.0641	101752774	0	3.79769	101752629	158.145	22
	AhR_752	chr10	98664668	98666111				1444	10.064	98665290	0	3.48597	98665290	224.151	34
	AhR_753	chr6	90493655	90495523	107747	Aldh1l1	NM_027406	1869	10.0598	90495523	0	3.24505	90494867	230.74	45
	AhR_754	chr4	58925686	58926575	230249	AI314180	NM_172381	890	10.059	58926001	0	4.53734	58925940	183.18	23
	AhR_755	chrX	141936128	141937010				883	10.0585	141936434	0	3.29597	141936470	147.576	24
	AhR_756	chr2	15068485	15068910				426	10.0584	15068553	0	3.76747	15068553	100.721	13
	AhR_757	chr10	26575106	26576243	73910	Arhgap18	NM_176837	1138	10.0572	26576211	0	4.35735	26576243	228.381	32
	AhR_758	chr4	108035035	108036925				1891	10.0528	108036131	0	3.75658	108036094	246.993	43
	AhR_759	chr2	160157550	160158748	329554	Gm826	NM_001033411	1199	10.0499	160158451	0	3.71103	160158522	199.706	27
	AhR_760	chr10	94892905	94893529				625	10.0439	94892943	0	2.76836	94893123	81.1192	13
	AhR_761	chr5	99712747	99713757				1011	10.0434	99713123	0	3.11255	99712937	181.644	27
	AhR_762	chr19	44073587	44074412				826	10.0431	44073952	0	3.22657	44074095	163.144	24
	AhR_763	chr19	32733458	32734392	23972	Papss2	NM_011864	935	10.0367	32733783	0	4.0802	32733890	120.455	19
	AhR_764	chr5	51942832	51944626	19017	Ppargc1a	NM_008904	1795	10.0345	51943621	0	3.7788	51943516	319.203	49
	AhR_765	chr9	23187770	23188761	73230	Bmper	NM_028472	992	10.031	23188098	0	4.36958	23188212	151.634	23
	AhR_766	chr11	77577566	77580016				2451	10.0308	77578230	0	4.00237	77579833	323.656	60
	AhR_767	chr17	85276722	85277924				1203	10.0243	85277042	0	3.71375	85276905	185.706	32
	AhR_768	chr1	71959144	71959986				843	10.0239	71959144	0	3.58978	71959144	143.275	24
	AhR_769	chr3	57228227	57230252	229302	Tm4sf4	NM_145539	2026	10.0238	57229893	0	3.84405	57229825	289.036	53
	AhR_770	chr3	146253983	146255224	22262	Uox	NM_009474	1242	10.0176	146253983	0	3.68606	146254712	205.126	30
	AhR_770	chr3	146253983	146255224	56629	Dnase2b	NM_019957	1242	10.0176	146253983	0	3.68606	146254712	205.126	30
	AhR_771	chr4	129498037	129499393	19244	Ptp4a2	NM_008974	1357	10.016	129498368	0	4.2911	129498226	211.24	32
	AhR_771	chr4	129498037	129499393	19244	Ptp4a2	NM_001164745	1357	10.016	129498368	0	4.2911	129498226	211.24	32
	AhR_772	chr1	129293673	129294591	107895	Mgat5	NM_145128	919	10.0143	129294591	0	3.91519	129294445	190.088	23
	AhR_773	chr17	46132069	46132796				728	10.0118	46132796	0	3.91987	46132687	135.617	21
	AhR_774	chr4	40185522	40187074	230073	Ddx58	NM_172689	1553	10.0084	40186216	0	4.14201	40186283	264.684	42
	AhR_775	chrX	156850520	156853740	237175	Gpr64	NM_178712	3221	9.99885	156852069	0	3.09587	156851822	404.185	68
	AhR_775	chrX	156850520	156853740	237175	Gpr64	NM_001079857	3221	9.99885	156852069	0	3.09587	156851822	404.185	68
	AhR_775	chrX	156850520	156853740	237175	Gpr64	NM_001079848	3221	9.99885	156852069	0	3.09587	156851822	404.185	68
	AhR_775	chrX	156850520	156853740	237175	Gpr64	NM_001079847	3221	9.99885	156852069	0	3.09587	156851822	404.185	68
	AhR_776	chr8	25683605	25686985	209176	Ido2	NM_145949	3381	9.99521	25684965	0	3.83073	25684036	499.488	81
	AhR_777	chr17	10693704	10694212	69310	Pacrg	NM_027032	509	9.99454	10694070	0	3.38923	10693775	128.197	15
	AhR_778	chr17	86900036	86903624	18754	Prkce	NM_011104	3589	9.99216	86900975	0	5.35825	86902705	441.75	76
	AhR_779	chr18	11048598	11052202	14465	Gata6	NM_010258	3605	9.98971	11050102	0	3.81783	11050284	486.039	85
	AhR_780	chr1	90163808	90166877	381280	Hjurp	NM_198652	3070	9.98864	90164690	0	4.15811	90164943	418.553	74
	AhR_780	chr1	90163808	90166877	212427	A730008H23Rik	NM_172505	3070	9.98864	90164690	0	4.15811	90164943	418.553	74
	AhR_781	chr7	116742551	116745167	76954	St5	NM_029811	2617	9.98814	116745167	0	4.39813	116745026	388.546	62
	AhR_781	chr7	116742551	116745167	76954	St5	NM_001001326	2617	9.98814	116745167	0	4.39813	116745026	388.546	62
	AhR_782	chr18	38937263	38939216				1954	9.98742	38938511	0	3.94257	38938547	255.94	47
	AhR_783	chr18	20346013	20346907				895	9.98647	20346390	0	4.64395	20346537	145.676	19
	AhR_784	chr1	166088621	166089778	14067	F5	NM_007976	1158	9.98433	166089087	0	3.70518	166089196	208.979	30
	AhR_785	chr2	178472626	178473979				1354	9.98391	178473424	0	3.75068	178472915	192.02	28
	AhR_786	chr17	5012250	5016035	239985	Arid1b	NM_001085355	3786	9.98166	5014764	0	4.07298	5014622	510.662	77
	AhR_787	chr2	146201617	146203197	241694	Ralgapa2	NM_001033348	1581	9.98026	146202111	0	3.6581	146202028	255.97	36
	AhR_788	chr17	3209686	3210975				1290	9.97998	3210611	0	3.8941	3210681	235.356	36
	AhR_789	chr12	35979565	35980068				504	9.97799	35979565	0	3.09082	35979598	77.0022	10
	AhR_790	chr4	132322800	132324321	19891	Rpa2	NM_011284	1522	9.9736	132323991	0	5.28984	132324138	160.461	25
	AhR_791	chr4	139181350	139181778	212647	Aldh4a1	NM_175438	429	9.9649	139181350	0	3.02044	139181778	98.0144	13
	AhR_792	chr14	32018702	32019482	21924	Tnnc1	NM_009393	781	9.96449	32019061	0	4.74878	32019024	142.474	21
	AhR_792	chr14	32018702	32019482	64652	Nisch	NM_022656	781	9.96449	32019061	0	4.74878	32019024	142.474	21
	AhR_793	chr19	34821921	34822669	240638	Slc16a12	NM_172838	749	9.96389	34822669	0	3.41642	34822526	117.333	16
	AhR_794	chr1	12754638	12755898	240725	Sulf1	NM_172294	1261	9.9621	12755003	0	3.86599	12754893	192.098	31
	AhR_795	chr19	46741955	46743366	13074	Cyp17a1	NM_007809	1412	9.95848	46742747	0	3.98757	46742933	223.95	38
	AhR_796	chr8	42219635	42221182	102103	Mtus1	NM_001005863	1548	9.95763	42220422	0	3.98648	42220455	223.722	37
	AhR_797	chr10	77788684	77789132	28169	Agpat3	NM_053014	449	9.95662	77788760	0	3.5807	77788826	95.9717	13
	AhR_798	chr10	111017385	111020724				3340	9.95153	111018432	0	4.80431	111017916	553.844	85
	AhR_799	chr9	63897033	63898700				1668	9.95139	63897709	0	3.6882	63897462	233.938	36
	AhR_800	chr9	70682281	70682845	15450	Lipc	NM_008280	565	9.9503	70682570	0	3.75086	70682570	139.884	17
	AhR_801	chr1	164893431	164895339	14262	Fmo3	NM_008030	1909	9.95016	164894255	0	3.2918	164895146	293.697	46
	AhR_802	chr8	47563168	47565416	14081	Acsl1	NM_007981	2249	9.94937	47564403	0	4.26645	47564115	290.689	50
	AhR_803	chr4	53328879	53331332				2454	9.94593	53329387	0	3.76735	53329745	292.236	50
	AhR_804	chr17	74345156	74345992				837	9.94458	74345682	0	3.71044	74345682	202.599	24
	AhR_805	chr10	66383123	66384973				1851	9.94445	66383686	0	4.13657	66383720	332.068	51
	AhR_806	chr9	51542698	51544850				2153	9.9421	51543874	0	5.03673	51543486	355.79	59
	AhR_807	chr12	86288490	86289277	68497	1110018G07Rik	NM_178065	788	9.94003	86289210	0	3.80697	86289069	118.967	18
	AhR_808	chr8	111229640	111232188	11906	Zfhx3	NM_007496	2549	9.93985	111231431	0	4.07782	111230737	411.124	60
	AhR_809	chr5	119780945	119782287				1343	9.93382	119781484	0	4.65517	119781560	167.01	28
	AhR_810	chr8	91803300	91804240				941	9.93307	91803806	0	4.4199	91803806	182.633	27
	AhR_811	chr6	54277465	54278364	78004	Prr15	NM_030024	900	9.92931	54278364	0	2.78819	54278293	132.088	26
	AhR_812	chr18	8719359	8720645				1287	9.92652	8720264	0	4.21789	8720259	381.802	66
	AhR_813	chrX	165215160	165217434				2275	9.92608	165216469	0	3.30502	165216308	311.525	50
	AhR_814	chr8	129329244	129333205				3962	9.92373	129332246	0	4.94638	129331551	612.913	98
	AhR_815	chr4	144870304	144872110	21941	Tnfrsf8	NM_009401	1807	9.92328	144871128	0	4.4693	144871198	232.142	39
	AhR_816	chr7	25336982	25337885	22594	Xrcc1	NM_009532	904	9.9185	25337372	0	3.55996	25337446	149.692	22
	AhR_816	chr7	25336982	25337885	641361	2310033E01Rik	NM_001037143	904	9.9185	25337372	0	3.55996	25337446	149.692	22
	AhR_817	chr3	97414874	97415477	68058	Chd1l	NM_026539	604	9.91735	97414945	0	3.89849	97414874	124.999	17
	AhR_818	chr1	167546710	167547560	68481	Mpzl1	NM_001083897	851	9.91705	167546710	0	3.69973	167547560	208.106	24
	AhR_818	chr1	167546710	167547560	68481	Mpzl1	NM_001001880	851	9.91705	167546710	0	3.69973	167547560	208.106	24
	AhR_819	chr11	51664936	51666652	76901	Phf15	NM_199299	1717	9.91681	51665795	0	4.46873	51665865	199.51	36
	AhR_820	chr14	51627608	51630152	75019	Rnase10	NM_001162863	2545	9.9166	51629337	0	4.7035	51629337	445.156	69
	AhR_820	chr14	51627608	51630152	75019	Rnase10	NM_029145	2545	9.9166	51629337	0	4.7035	51629337	445.156	69
	AhR_821	chr7	139803071	139803780	76429	Lhpp	NM_029609	710	9.91594	139803629	0	3.81463	139803450	146.413	19
	AhR_822	chr13	16824368	16825904				1537	9.91557	16825144	0	4.26949	16825071	250.659	39
	AhR_823	chr6	89164201	89164990	330379	Gm839	NM_201356	790	9.91503	89164990	0	3.85013	89164859	123.91	20
	AhR_824	chr1	13332577	13334057	17978	Ncoa2	NM_001077695	1481	9.91288	13333515	0	4.02256	13333363	201.411	35
	AhR_824	chr1	13332577	13334057	17978	Ncoa2	NM_008678	1481	9.91288	13333515	0	4.02256	13333363	201.411	35
	AhR_825	chr5	137789555	137790957	13846	Ephb4	NM_001159571	1403	9.90847	137790287	0	4.16975	137790207	220.321	39
	AhR_825	chr5	137789555	137790957	13846	Ephb4	NM_010144	1403	9.90847	137790287	0	4.16975	137790207	220.321	39
	AhR_826	chr7	116745572	116746805	76954	St5	NM_029811	1234	9.90281	116745608	0	3.13193	116746254	178.144	30
	AhR_826	chr7	116745572	116746805	76954	St5	NM_001001326	1234	9.90281	116745608	0	3.13193	116746254	178.144	30
	AhR_827	chr6	97214890	97216756				1867	9.90182	97215553	0	2.99425	97215475	269.857	47
	AhR_828	chr15	25869348	25870693	66270	Fam134b	NM_001034851	1346	9.89936	25870331	0	3.80993	25870262	190.52	31
	AhR_828	chr15	25869348	25870693	66270	Fam134b	NM_025459	1346	9.89936	25870331	0	3.80993	25870262	190.52	31
	AhR_829	chr17	14302993	14303879				887	9.89865	14303633	0	4.02691	14303489	157.148	25
	AhR_830	chr5	98396267	98396565	71914	Antxr2	NM_133738	299	9.89414	98396267	0	3.21712	98396378	55.2818	9
	AhR_831	chr17	36133972	36134482				511	9.89316	36134441	0	3.94147	36134264	103.855	14
	AhR_832	chr17	87154561	87155803	13819	Epas1	NM_010137	1243	9.89236	87154911	0	4.24611	87154775	191.382	33
	AhR_833	chr5	122113010	122114476	72399	Brap	NM_028227	1467	9.88758	122113847	0	4.02824	122113699	184.422	33
	AhR_833	chr5	122113010	122114476	71985	Acad10	NM_028037	1467	9.88758	122113847	0	4.02824	122113699	184.422	33
	AhR_834	chr3	118255697	118257033	99586	Dpyd	NM_170778	1337	9.88669	118256058	0	3.67218	118256023	178.402	29
	AhR_835	chr1	189431467	189433063				1597	9.88644	189432093	0	3.75358	189432861	265.098	43
	AhR_836	chr4	44116397	44117457				1061	9.8851	44116924	0	3.6352	44116604	190.807	31
	AhR_837	chr7	121435374	121436910				1537	9.88503	121435835	0	3.91042	121436024	219.649	39
	AhR_838	chr7	130148143	130148525				383	9.88478	130148143	0	2.97947	130148179	72.5163	9
	AhR_839	chr11	77580367	77581306				940	9.88164	77580653	0	4.01522	77580617	145.401	22
	AhR_840	chr1	54614133	54615885	241062	Pgap1	NM_001163314	1753	9.87988	54615013	0	4.0975	54615123	202.008	39
	AhR_841	chr2	181022828	181023753	229004	Gmeb2	NM_198169	926	9.87952	181023119	0	3.52881	181023407	125.434	19
	AhR_842	chr10	107882634	107883671				1038	9.87794	107883348	0	4.48876	107882850	197.586	29
	AhR_843	chr14	52548846	52550532	497071	Rnase13	NM_001011687	1687	9.87669	52550165	0	3.73247	52550197	228.602	41
	AhR_844	chr18	64914553	64915964				1412	9.87598	64915120	0	4.07121	64915342	188.126	33
	AhR_845	chr4	6841326	6843223	252838	Tox	NM_145711	1898	9.87448	6841691	0	4.10275	6841727	228.357	43
	AhR_846	chr11	115553173	115554227	14784	Grb2	NM_008163	1055	9.87237	115553260	0	3.59058	115553455	90.5913	14
	AhR_847	chr18	21101169	21101657	67664	Rnf125	NM_026301	489	9.86882	21101324	0	4.27519	21101361	111.673	14
	AhR_848	chr15	10132177	10133094	19116	Prlr	NM_011169	918	9.86684	10132545	0	3.81736	10132581	158.112	25
	AhR_849	chr10	111044609	111046387				1779	9.86266	111045564	0	3.68431	111045455	251.495	44
	AhR_850	chr1	172814580	172815257	80915	Dusp12	NM_023173	678	9.85672	172814791	0	4.06963	172814864	113.363	15
	AhR_851	chr7	76061301	76062909				1609	9.85643	76062400	0	4.14741	76062546	296.583	41
	AhR_852	chr16	93742869	93744073	70028	Dopey2	NM_027293	1205	9.85043	93743294	0	4.03588	93743226	212.966	29
	AhR_853	chr3	121605790	121606818				1029	9.85036	121605790	0	4.08332	121606240	190.615	28
	AhR_854	chr2	31318977	31320263	11898	Ass1	NM_007494	1287	9.84959	31319929	0	4.3098	31319695	209.735	30
	AhR_855	chr3	129582266	129583529	66350	Pla2g12a	NM_023196	1264	9.84039	129582653	0	3.58127	129582542	193.166	28
	AhR_855	chr3	129582266	129583529	66350	Pla2g12a	NM_183423	1264	9.84039	129582653	0	3.58127	129582542	193.166	28
	AhR_856	chr18	55143809	55147206	269023	Zfp608	NM_175751	3398	9.83851	55144658	0	3.82584	55144658	497.049	89
	AhR_857	chr11	119075210	119075975	207592	Tbc1d16	NM_172443	766	9.83632	119075248	0	4.33763	119075797	177.136	22
	AhR_858	chr1	90172566	90174113	381280	Hjurp	NM_198652	1548	9.83318	90173603	0	3.14997	90172779	307.836	40
	AhR_858	chr1	90172566	90174113	212427	A730008H23Rik	NM_172505	1548	9.83318	90173603	0	3.14997	90172779	307.836	40
	AhR_859	chr2	129022964	129024040	20515	Slc20a1	NM_001159593	1077	9.82678	129023682	0	3.29594	129023861	213.031	31
	AhR_859	chr2	129022964	129024040	20515	Slc20a1	NM_015747	1077	9.82678	129023682	0	3.29594	129023861	213.031	31
	AhR_860	chr4	117650304	117651787	20441	St3gal3	NM_009176	1484	9.82421	117650638	0	5.16552	117650823	252.827	38
	AhR_860	chr4	117650304	117651787	20441	St3gal3	NM_001161774	1484	9.82421	117650638	0	5.16552	117650823	252.827	38
	AhR_861	chr3	52330155	52333510				3356	9.82257	52333092	0	3.65924	52333054	504.642	78
	AhR_862	chr2	49307697	49308844	227867	Epc2	NM_172663	1148	9.8225	49307948	0	4.14835	49307916	228.957	32
	AhR_863	chr17	24984224	24986564	14651	Hagh	NM_024284	2341	9.82057	24984540	0	4.27564	24984432	363.761	56
	AhR_863	chr17	24984224	24986564	14651	Hagh	NM_001159626	2341	9.82057	24984540	0	4.27564	24984432	363.761	56
	AhR_864	chr2	60048281	60049465	57438	March7	NM_020575	1185	9.82013	60048671	0	4.23588	60048671	177.401	28
	AhR_865	chr11	100731144	100732622	20850	Stat5a	NM_011488	1479	9.82012	100731882	0	3.89569	100731806	217.625	31
	AhR_865	chr11	100731144	100732622	20850	Stat5a	NM_001164062	1479	9.82012	100731882	0	3.89569	100731806	217.625	31
	AhR_866	chr1	173154077	173155433	11807	Apoa2	NM_013474	1357	9.8195	173154486	0	3.59631	173154453	146.862	25
	AhR_866	chr1	173154077	173155433	641376	Tomm40l	NM_001037170	1357	9.8195	173154486	0	3.59631	173154453	146.862	25
	AhR_867	chr1	90120714	90121554				841	9.81894	90121302	0	2.71389	90121554	112.096	14
	AhR_868	chr5	151719737	151722303				2567	9.81708	151720330	0	4.67884	151720330	349.016	60
	AhR_869	chr2	5590057	5591254	227541	Camk1d	NM_177343	1198	9.81608	5591141	0	3.59692	5590838	255.781	33
	AhR_870	chr14	8832420	8833712	66082	Abhd6	NM_025341	1293	9.81439	8832745	0	3.79091	8832857	208.885	30
	AhR_870	chr14	8832420	8833712	13421	Dnase1l3	NM_007870	1293	9.81439	8832745	0	3.79091	8832857	208.885	30
	AhR_871	chr17	29629220	29629982	18712	Pim1	NM_008842	763	9.8122	29629691	0	4.465	29629691	127.775	18
	AhR_872	chr11	110228746	110229562				817	9.80985	110229069	0	4.1062	110229033	146.871	24
	AhR_873	chr7	121230935	121232284	66922	Rras2	NM_025846	1350	9.80498	121231947	0	4.29413	121231867	254.106	35
	AhR_874	chr18	16831357	16832545	12558	Cdh2	NM_007664	1189	9.80315	16832031	0	3.13919	16831960	200.077	31
	AhR_875	chr19	39815423	39815893	433247	Cyp2c68	NM_001039555	471	9.80093	39815893	0	3.66626	39815893	66.7529	10
	AhR_876	chr9	65518656	65519454	18247	Oaz2	NM_010952	799	9.79981	65519066	0	4.02074	65519271	111.543	16
	AhR_877	chr5	136149704	136150559				856	9.7977	136150227	0	3.54811	136150336	99.1074	16
	AhR_878	chr12	15658311	15660596				2286	9.79542	15660232	0	3.64128	15660232	264.251	50
	AhR_879	chr4	148469686	148469867	13347	Dffa	NM_010044	182	9.79475	148469799	0	2.9793	148469833	57.783	6
	AhR_879	chr4	148469686	148469867	13347	Dffa	NM_001025296	182	9.79475	148469799	0	2.9793	148469833	57.783	6
	AhR_879	chr4	148469686	148469867	56273	Pex14	NM_019781	182	9.79475	148469799	0	2.9793	148469833	57.783	6
	AhR_880	chr18	90678823	90679474	67988	Tmx3	NM_198295	652	9.79206	90679136	0	3.61229	90679250	107.943	17
	AhR_881	chr1	72256868	72258396	381269	Mreg	NM_001005423	1529	9.7907	72258043	0	3.8152	72257405	258.471	35
	AhR_882	chr1	182123389	182125588	67426	Cabc1	NM_001163290	2200	9.78776	182125118	0	3.26914	182125082	251.087	49
	AhR_882	chr1	182123389	182125588	67426	Cabc1	NM_023341	2200	9.78776	182125118	0	3.26914	182125082	251.087	49
	AhR_883	chr14	75356089	75356556	380916	Lrch1	NM_001033439	468	9.78306	75356520	0	3.51058	75356483	75.6371	10
	AhR_884	chr9	70118633	70120929	71602	Myo1e	NM_181072	2297	9.77726	70118986	0	3.97301	70119336	336.821	55
	AhR_885	chr9	121993289	121994517				1229	9.77047	121993849	0	3.75045	121994084	204.9	30
	AhR_886	chr6	13020050	13020620	71900	Tmem106b	NM_027992	571	9.769	13020311	0	3.59664	13020444	111.413	16
	AhR_887	chr16	22880960	22882027				1068	9.76373	22881759	0	3.9398	22881681	173.117	30
	AhR_888	chr18	20218282	20219360	13506	Dsc2	NM_013505	1079	9.7632	20218837	0	3.96643	20218977	180.057	27
	AhR_889	chr4	135577673	135578155	27224	Tceb3	NM_013736	483	9.76278	135578081	0	3.78768	135577852	72.7352	11
	AhR_890	chr9	69164286	69168753	19883	Rora	NM_013646	4468	9.76229	69167897	0	4.52187	69167825	537.571	109
	AhR_891	chr5	66444072	66445590	245945	Rbm47	NM_139065	1519	9.75451	66444426	0	2.99663	66444312	163.92	34
	AhR_891	chr5	66444072	66445590	245945	Rbm47	NM_178446	1519	9.75451	66444426	0	2.99663	66444312	163.92	34
	AhR_891	chr5	66444072	66445590	245945	Rbm47	NM_001127382	1519	9.75451	66444426	0	2.99663	66444312	163.92	34
	AhR_892	chr7	30769747	30770528	243905	Zfp568	NM_001033355	782	9.75418	30770528	0	3.46269	30770453	149.31	21
	AhR_892	chr7	30769747	30770528	243905	Zfp568	NM_001167872	782	9.75418	30770528	0	3.46269	30770453	149.31	21
	AhR_892	chr7	30769747	30770528	243905	Zfp568	NM_001167873	782	9.75418	30770528	0	3.46269	30770453	149.31	21
	AhR_893	chr9	57541473	57543522	13076	Cyp1a1	NM_009992	2050	9.74756	57541738	0	4.51398	57543185	384.771	51
	AhR_893	chr9	57541473	57543522	13076	Cyp1a1	NM_001136059	2050	9.74756	57541738	0	4.51398	57543185	384.771	51
	AhR_894	chr5	32441223	32442285	14284	Fosl2	NM_008037	1063	9.74555	32441951	0	3.42726	32441779	166.52	29
	AhR_895	chr4	101100329	101101341	11639	Ak3l1	NM_009647	1013	9.74497	101101341	0	4.21526	101101341	144.052	25
	AhR_896	chr4	76014716	76016989	19266	Ptprd	NM_011211	2274	9.74184	76016495	0	3.49303	76016460	421.169	63
	AhR_897	chr7	87258175	87258988	269951	Idh2	NM_173011	814	9.74145	87258711	0	3.08154	87258786	109.587	18
	AhR_898	chr7	119351013	119352977				1965	9.73922	119351164	0	3.76873	119351124	332.148	48
	AhR_899	chr12	112674787	112676863	21928	Tnfaip2	NM_009396	2077	9.7353	112675834	0	3.7451	112675082	258.135	45
	AhR_900	chr7	30770878	30772050	243905	Zfp568	NM_001033355	1173	9.72749	30771334	0	4.29099	30771445	212.435	30
	AhR_900	chr7	30770878	30772050	243905	Zfp568	NM_001167872	1173	9.72749	30771334	0	4.29099	30771445	212.435	30
	AhR_900	chr7	30770878	30772050	243905	Zfp568	NM_001167873	1173	9.72749	30771334	0	4.29099	30771445	212.435	30
	AhR_901	chr7	29701766	29703718	60595	Actn4	NM_021895	1953	9.72633	29702314	0	4.28134	29702675	326.03	51
	AhR_902	chr12	13009578	13009831				254	9.72147	13009578	0	4.06532	13009755	60.1642	8
	AhR_903	chr2	167648940	167649495				556	9.71496	167648940	0	2.66549	167648981	98.0835	16
	AhR_904	chr10	13555547	13559593	66253	Aig1	NM_025446	4047	9.71414	13558093	0	4.04353	13558240	573.777	105
	AhR_905	chr16	30627898	30628838				941	9.71339	30628507	0	3.01075	30628507	172.408	22
	AhR_906	chr17	29625530	29627184	18712	Pim1	NM_008842	1655	9.71318	29626139	0	3.47296	29626286	295.897	46
	AhR_907	chr6	54452259	54453047	330319	Wipf3	NM_001167860	789	9.7094	54453047	0	3.18177	54453047	136.686	23
	AhR_907	chr6	54452259	54453047	330319	Wipf3	NM_001167861	789	9.7094	54453047	0	3.18177	54453047	136.686	23
	AhR_908	chr10	128025626	128026312	13867	Erbb3	NM_010153	687	9.70466	128025975	0	4.04486	128025944	134.998	20
	AhR_909	chr15	38497139	38499120				1982	9.70414	38499016	0	3.9374	38498797	249.815	44
	AhR_910	chr16	76225217	76226601				1385	9.70365	76225515	0	3.99514	76226127	197.485	34
	AhR_911	chr11	107240666	107242084	71795	Pitpnc1	NM_145823	1419	9.7024	107241050	0	5.70111	107240928	241.732	31
	AhR_912	chr16	3883972	3884297	74763	Nat15	NM_029090	326	9.70057	3883972	0	4.43208	3884076	70.8127	10
	AhR_913	chr2	31316047	31317016	11898	Ass1	NM_007494	970	9.70011	31316440	0	3.36747	31316404	147.617	20
	AhR_914	chr8	41657592	41659167	54384	Mtmr7	NM_001040699	1576	9.69188	41658920	0	4.07571	41658954	246.071	44
	AhR_915	chr11	68666897	68667807	83431	Ndel1	NM_023668	911	9.69126	68667315	0	3.36734	68667389	153.155	24
	AhR_916	chr19	32580527	32581561	17330	Minpp1	NM_010799	1035	9.68951	32581530	0	4.16386	32581561	177.966	23
	AhR_917	chr1	123245430	123246170				741	9.68882	123245907	0	4.30601	123245799	127.991	17
	AhR_918	chr15	58909404	58912684	211401	Mtss1	NM_001146180	3281	9.68427	58909763	0	4.32416	58909833	436.266	79
	AhR_918	chr15	58909404	58912684	211401	Mtss1	NM_144800	3281	9.68427	58909763	0	4.32416	58909833	436.266	79
	AhR_919	chr7	27913758	27914389	13107	Cyp2f2	NM_007817	632	9.68359	27914139	0	3.34989	27914065	129.446	16
	AhR_920	chr17	71440309	71440652	17929	Myom1	NM_001083934	344	9.68301	71440309	0	3.76706	71440309	68.4355	10
	AhR_920	chr17	71440309	71440652	17929	Myom1	NM_010867	344	9.68301	71440309	0	3.76706	71440309	68.4355	10
	AhR_921	chr16	22890134	22892124	11625	Ahsg	NM_013465	1991	9.68224	22891069	0	3.54029	22891030	321.872	53
	AhR_922	chr15	82625413	82626703	76279	Cyp2d26	NM_029562	1291	9.67319	82626703	0	2.91905	82626703	187.479	35
	AhR_923	chr14	61664072	61665162	29820	Tnfrsf19	NM_001164155	1091	9.67231	61664829	0	4.75869	61664760	205.526	31
	AhR_923	chr14	61664072	61665162	29820	Tnfrsf19	NM_013869	1091	9.67231	61664829	0	4.75869	61664760	205.526	31
	AhR_924	chr12	81283969	81286417	109711	Actn1	NM_134156	2449	9.6703	81284489	0	3.41717	81284675	332.148	56
	AhR_925	chr3	96327915	96330348	69585	Hfe2	NM_027126	2434	9.66815	96328176	0	3.70767	96330047	405.564	65
	AhR_926	chr18	65389683	65392243				2561	9.6675	65390184	0	5.76338	65390912	434.509	66
	AhR_927	chr3	69360184	69360768				585	9.66683	69360516	0	3.30291	69360549	113.771	17
	AhR_928	chr4	137621441	137622835	230861	Eif4g3	NM_172703	1395	9.66628	137621932	0	3.98686	137622112	244.865	39
	AhR_929	chr2	160696410	160697946	64899	Lpin3	NM_022883	1537	9.66212	160697172	0	3.3337	160696855	247.35	37
	AhR_929	chr2	160696410	160697946	320799	Zhx3	NM_177263	1537	9.66212	160697172	0	3.3337	160696855	247.35	37
	AhR_930	chr1	182126395	182127115	67426	Cabc1	NM_001163290	721	9.66183	182126789	0	3.98796	182126979	132.683	17
	AhR_930	chr1	182126395	182127115	67426	Cabc1	NM_023341	721	9.66183	182126789	0	3.98796	182126979	132.683	17
	AhR_931	chr8	129115404	129116135	270110	Irf2bp2	NM_001164598	732	9.66093	129115645	0	3.58028	129116135	138.679	21
	AhR_932	chr19	3324021	3325073	12894	Cpt1a	NM_013495	1053	9.65882	3324372	0	3.46387	3324212	161.744	25
	AhR_933	chr5	43442038	43442673				636	9.65642	43442240	0	3.38977	43442204	115.018	16
	AhR_934	chr18	61695182	61695868	328967	4933429F08Rik	NM_177828	687	9.65602	61695182	0	3.17641	61695325	99.6834	18
	AhR_935	chr12	110088007	110088643	104910	AI132487	NM_001012310	637	9.65305	110088382	0	4.41383	110088273	125.536	18
	AhR_936	chr19	23139626	23141595				1970	9.65251	23140063	0	5.20403	23139925	214.518	36
	AhR_937	chr2	60122653	60122863	66205	Cd302	NM_025422	211	9.65129	60122653	0	3.6373	60122762	61.1705	7
	AhR_938	chr4	63214751	63216068	230279	6330416G13Rik	NM_144905	1318	9.65033	63215788	0	3.67571	63215862	250.306	35
	AhR_939	chr6	54387620	54388537				918	9.64977	54388537	0	3.41988	54388505	129.46	24
	AhR_940	chr1	39958625	39960383	26921	Map4k4	NM_008696	1759	9.64682	39960041	0	3.50448	39960004	210.468	39
	AhR_941	chr19	37336690	37337167				478	9.64678	37337167	0	3.63044	37337067	102.158	14
	AhR_942	chr2	116947994	116949175	114715	Spred1	NM_033524	1182	9.64582	116948312	0	3.22865	116948312	183.61	29
	AhR_943	chr3	79045719	79046563				845	9.64528	79046497	0	2.82343	79046311	146.965	24
	AhR_944	chr7	107643402	107643806	22228	Ucp2	NM_011671	405	9.64094	107643444	0	2.95155	107643585	68.8762	10
	AhR_945	chr13	99584156	99584484	218503	Fcho2	NM_172591	329	9.63858	99584156	0	3.60844	99584187	72.986	10
	AhR_946	chr8	42204799	42206676	102103	Mtus1	NM_001005863	1878	9.63719	42205379	0	3.98771	42205379	325.697	50
	AhR_947	chr1	39515069	39515935	54610	Tbc1d8	NM_018775	867	9.63562	39515529	0	3.72485	39515387	163.589	24
	AhR_948	chr17	86914591	86914981	18754	Prkce	NM_011104	391	9.63449	86914942	0	3.21824	86914800	84.8184	12
	AhR_949	chr1	189585724	189588657				2934	9.63194	189586438	0	3.57628	189586544	430.416	73
	AhR_950	chr5	65195820	65200471	16599	Klf3	NM_008453	4652	9.63081	65197488	0	3.92471	65197379	579.16	115
	AhR_951	chr4	135695422	135696981	15903	Id3	NM_008321	1560	9.62963	135695898	0	3.54402	135695790	233.485	37
	AhR_952	chr5	134911790	134912702	57080	Gtf2ird1	NM_001081465	913	9.62721	134912565	0	2.64198	134912489	120.008	21
	AhR_952	chr5	134911790	134912702	57080	Gtf2ird1	NM_001081470	913	9.62721	134912565	0	2.64198	134912489	120.008	21
	AhR_952	chr5	134911790	134912702	57080	Gtf2ird1	NM_001081468	913	9.62721	134912565	0	2.64198	134912489	120.008	21
	AhR_952	chr5	134911790	134912702	57080	Gtf2ird1	NM_020331	913	9.62721	134912565	0	2.64198	134912489	120.008	21
	AhR_952	chr5	134911790	134912702	57080	Gtf2ird1	NM_001081469	913	9.62721	134912565	0	2.64198	134912489	120.008	21
	AhR_952	chr5	134911790	134912702	57080	Gtf2ird1	NM_001081464	913	9.62721	134912565	0	2.64198	134912489	120.008	21
	AhR_952	chr5	134911790	134912702	57080	Gtf2ird1	NM_001081466	913	9.62721	134912565	0	2.64198	134912489	120.008	21
	AhR_952	chr5	134911790	134912702	57080	Gtf2ird1	NM_001081463	913	9.62721	134912565	0	2.64198	134912489	120.008	21
	AhR_952	chr5	134911790	134912702	57080	Gtf2ird1	NM_001081462	913	9.62721	134912565	0	2.64198	134912489	120.008	21
	AhR_952	chr5	134911790	134912702	57080	Gtf2ird1	NM_001081467	913	9.62721	134912565	0	2.64198	134912489	120.008	21
	AhR_953	chr17	86922588	86924498	18754	Prkce	NM_011104	1911	9.62563	86923259	0	4.11651	86923122	245.07	42
	AhR_954	chr6	29216692	29217498	69573	2310016C08Rik	NM_023516	807	9.61664	29217074	0	3.9852	29217002	135.566	18
	AhR_955	chr2	79809851	79810835	18573	Pde1a	NM_016744	985	9.61642	79810215	0	3.98042	79810144	170.374	28
	AhR_955	chr2	79809851	79810835	18573	Pde1a	NM_001159582	985	9.61642	79810215	0	3.98042	79810144	170.374	28
	AhR_956	chr2	103968759	103969547				789	9.61437	103969174	0	4.32913	103969101	147.403	22
	AhR_957	chr5	123247861	123249172	59008	Anapc5	NM_021505	1312	9.60616	123248763	0	3.62745	123248983	127.216	22
	AhR_957	chr5	123247861	123249172	59008	Anapc5	NM_001042491	1312	9.60616	123248763	0	3.62745	123248983	127.216	22
	AhR_958	chr19	7569440	7570286	109168	Atl3	NM_001163505	847	9.60613	7569802	0	3.44024	7569553	147.222	21
	AhR_958	chr19	7569440	7570286	109168	Atl3	NM_146091	847	9.60613	7569802	0	3.44024	7569553	147.222	21
	AhR_959	chr6	71184867	71187636	12180	Smyd1	NM_009762	2770	9.60561	71186570	0	4.10208	71186845	398.329	65
	AhR_959	chr6	71184867	71187636	12180	Smyd1	NM_001160127	2770	9.60561	71186570	0	4.10208	71186845	398.329	65
	AhR_960	chr5	143032362	143033770	231858	Radil	NM_178702	1409	9.6049	143033246	0	4.31801	143033246	125.395	21
	AhR_961	chr17	8464860	8466375				1516	9.6038	8465587	0	3.78481	8465478	278.722	43
	AhR_962	chr3	133427097	133428042				946	9.59655	133427790	0	3.86558	133427560	170.9	25
	AhR_963	chr8	34908975	34911059	19663	Rbpms	NM_001042674	2085	9.59034	34909591	0	4.21167	34910260	315.287	55
	AhR_963	chr8	34908975	34911059	19663	Rbpms	NM_019733	2085	9.59034	34909591	0	4.21167	34910260	315.287	55
	AhR_964	chr5	123158016	123158892	18438	P2rx4	NM_011026	877	9.58388	123158336	0	2.93913	123158416	139.971	20
	AhR_965	chr14	26313517	26315357	328365	Zmiz1	NM_183208	1841	9.58305	26313946	0	3.74715	26313982	309.655	49
	AhR_966	chr6	34125416	34126505	58246	Slc35b4	NM_021435	1090	9.58132	34126162	0	4.03721	34126197	146.692	26
	AhR_967	chr9	34931085	34932166	20443	St3gal4	NM_009178	1082	9.57621	34931383	0	4.42065	34931492	209.559	30
	AhR_968	chr10	93533812	93535203	13998	Fgd6	NM_053072	1392	9.57403	93534955	0	3.38308	93534955	199.094	33
	AhR_969	chr4	133284904	133286030	93760	Arid1a	NM_001080819	1127	9.57129	133285522	0	4.5864	133285594	195.52	30
	AhR_970	chr10	19759649	19760500	26408	Map3k5	NM_008580	852	9.57104	19760006	0	3.76327	19759899	158.407	24
	AhR_971	chr5	136165947	136167994	18984	Por	NM_008898	2048	9.57053	136166385	0	4.29	136166570	160.509	34
	AhR_972	chr17	29259832	29260257				426	9.56891	29260082	0	4.12258	29259943	87.2458	10
	AhR_973	chr1	36311696	36312895				1200	9.56661	36312057	0	4.58845	36312092	208.078	33
	AhR_974	chr7	97209366	97210986				1621	9.56421	97210389	0	3.77437	97210321	266.741	43
	AhR_975	chr11	102077573	102079343	15184	Hdac5	NM_001077696	1771	9.56394	102078572	0	3.92932	102078611	237.662	43
	AhR_975	chr11	102077573	102079343	15184	Hdac5	NM_010412	1771	9.56394	102078572	0	3.92932	102078611	237.662	43
	AhR_976	chr2	118335522	118336218				697	9.56335	118335662	0	3.90029	118335699	106.034	16
	AhR_977	chr1	82164913	82166461				1549	9.56304	82165532	0	3.66197	82165050	249.888	40
	AhR_978	chr10	77707689	77708340	216131	Trappc10	NM_001081055	652	9.56144	77708009	0	3.61597	77707870	143.094	19
	AhR_979	chr18	35973755	35975253				1499	9.55782	35974186	0	3.55875	35974328	235.306	40
	AhR_980	chr4	86081097	86081853				757	9.5577	86081388	0	4.1866	86081427	263.734	39
	AhR_981	chr10	43159402	43160961	71365	Pdss2	NM_027772	1560	9.55403	43159760	0	4.5372	43159919	225.146	40
	AhR_981	chr10	43159402	43160961	71365	Pdss2	NM_001168289	1560	9.55403	43159760	0	4.5372	43159919	225.146	40
	AhR_982	chr9	21539617	21541227	16835	Ldlr	NM_010700	1611	9.55163	21540303	0	2.85608	21540372	151.464	24
	AhR_983	chr19	29570730	29571394				665	9.5509	29571359	0	4.47072	29571359	103.918	17
	AhR_984	chr6	126058172	126059675	18205	Ntf3	NM_001164035	1504	9.54725	126058982	0	3.47774	126059018	209.225	36
	AhR_984	chr6	126058172	126059675	18205	Ntf3	NM_008742	1504	9.54725	126058982	0	3.47774	126059018	209.225	36
	AhR_984	chr6	126058172	126059675	18205	Ntf3	NM_001164034	1504	9.54725	126058982	0	3.47774	126059018	209.225	36
	AhR_985	chr18	20759526	20760293	13511	Dsg2	NM_007883	768	9.54582	20759942	0	3.51435	20759977	129.054	18
	AhR_986	chr15	99802534	99803216	207214	Larp4	NM_001080948	683	9.54456	99802890	0	5.30887	99802967	122.597	18
	AhR_986	chr15	99802534	99803216	207214	Larp4	NM_001024526	683	9.54456	99802890	0	5.30887	99802967	122.597	18
	AhR_987	chr7	29609674	29610832	51798	Ech1	NM_016772	1159	9.54412	29609674	0	3.17756	29609822	170.809	28
	AhR_987	chr7	29609674	29610832	16855	Lgals4	NM_010706	1159	9.54412	29609674	0	3.17756	29609822	170.809	28
	AhR_987	chr7	29609674	29610832	16857	Lgals6	NM_010707	1159	9.54412	29609674	0	3.17756	29609822	170.809	28
	AhR_988	chr12	112677604	112677865	21928	Tnfaip2	NM_009396	262	9.54096	112677604	0	3.73344	112677604	52.6564	8
	AhR_989	chr10	120865645	120867103	192678	Rassf3	NM_138956	1459	9.53873	120866606	0	3.70576	120866683	135.399	22
	AhR_990	chr7	117266745	117267446	22390	Wee1	NM_009516	702	9.5312	117267088	0	3.59915	117267194	105.836	16
	AhR_991	chr18	12814937	12815626	72747	Ttc39c	NM_028341	690	9.53055	12815352	0	4.16657	12815316	103.468	14
	AhR_992	chr8	58765838	58766929	15446	Hpgd	NM_008278	1092	9.53033	58766549	0	3.67215	58766711	182.081	29
	AhR_993	chr16	31422241	31422570	71911	Bdh1	NM_175177	330	9.52538	31422241	0	3.09954	31422422	74.3504	10
	AhR_993	chr16	31422241	31422570	71911	Bdh1	NM_001122683	330	9.52538	31422241	0	3.09954	31422422	74.3504	10
	AhR_994	chr10	5720084	5722190	13982	Esr1	NM_007956	2107	9.52398	5721803	0	4.24009	5721803	256.722	51
	AhR_995	chr8	89017659	89018076				418	9.52112	89018076	0	2.91033	89017885	82.4392	12
	AhR_996	chr6	116860047	116861178				1132	9.5206	116860822	0	3.64048	116860897	149.88	26
	AhR_997	chr12	28722481	28723702				1222	9.51	28723091	0	3.98351	28723013	200.564	31
	AhR_998	chr9	65308993	65311240	27965	Spg21	NM_138584	2248	9.50919	65309205	0	4.13078	65309346	260.713	53
	AhR_999	chr16	34894205	34894585	107589	Mylk	NM_139300	381	9.50834	34894205	0	2.91965	34894350	59.6667	9
	AhR_1000	chr13	64207200	64208872	70484	Slc35d2	NM_001001321	1673	9.50713	64208544	0	3.53475	64208620	201.705	37
	AhR_1001	chr14	119236790	119238083	58187	Cldn10a	NM_001160097	1294	9.50684	119237134	0	3.9901	119237062	189.969	30
	AhR_1001	chr14	119236790	119238083	58187	Cldn10a	NM_001160096	1294	9.50684	119237134	0	3.9901	119237062	189.969	30
	AhR_1001	chr14	119236790	119238083	58187	Cldn10a	NM_023878	1294	9.50684	119237134	0	3.9901	119237062	189.969	30
	AhR_1001	chr14	119236790	119238083	58187	Cldn10a	NM_001160098	1294	9.50684	119237134	0	3.9901	119237062	189.969	30
	AhR_1002	chr9	121798879	121800115	59289	Ccbp2	NM_021609	1237	9.50543	121799192	0	4.32615	121799794	231.233	34
	AhR_1003	chr1	155544472	155545531				1060	9.50051	155545172	0	3.41853	155545135	150.154	26
	AhR_1004	chr1	134213121	134215871	74137	Nuak2	NM_028778	2751	9.49992	134214331	0	4.73405	134214451	351.095	62
	AhR_1005	chr8	37883147	37884799				1653	9.49756	37883551	0	4.10743	37883670	303.823	45
	AhR_1006	chr17	29559603	29560574				972	9.49681	29559995	0	4.92076	29560140	190.798	24
	AhR_1007	chr4	58909789	58910678	230249	AI314180	NM_172381	890	9.4951	58909789	0	3.99713	58909789	122.879	24
	AhR_1008	chr7	3220013	3221282				1270	9.4911	3220510	0	3.6563	3220404	170.621	27
	AhR_1009	chr3	121119239	121119921				683	9.48996	121119377	0	3.20278	121119340	117.496	17
	AhR_1010	chr1	174581778	174583391				1614	9.48986	174582811	0	4.65237	174582843	252.814	40
	AhR_1011	chr5	90843307	90844379				1073	9.48775	90843520	0	4.80002	90843520	164.865	28
	AhR_1012	chr15	67255199	67256235				1037	9.48356	67255520	0	3.62396	67255665	153.868	26
	AhR_1013	chr2	73446869	73447567				699	9.47915	73447126	0	3.40762	73447161	200.458	33
	AhR_1014	chr13	94459314	94459777	74129	Dmgdh	NM_028772	464	9.47616	94459708	0	3.13529	94459672	100.685	14
	AhR_1015	chr5	115245195	115247089	68420	Ankrd13a	NM_026718	1895	9.4716	115245866	0	3.8329	115246844	226.605	42
	AhR_1016	chr13	102617279	102619139				1861	9.4639	102618714	0	3.93855	102617822	297.418	46
	AhR_1017	chr17	28835094	28835810	26416	Mapk14	NM_001168508	717	9.46329	28835574	0	3.76477	28835474	174.662	21
	AhR_1017	chr17	28835094	28835810	26416	Mapk14	NM_011951	717	9.46329	28835574	0	3.76477	28835474	174.662	21
	AhR_1017	chr17	28835094	28835810	26416	Mapk14	NM_001168514	717	9.46329	28835574	0	3.76477	28835474	174.662	21
	AhR_1017	chr17	28835094	28835810	26416	Mapk14	NM_001168513	717	9.46329	28835574	0	3.76477	28835474	174.662	21
	AhR_1017	chr17	28835094	28835810	224661	Slc26a8	NM_146076	717	9.46329	28835574	0	3.76477	28835474	174.662	21
	AhR_1018	chr19	48774251	48775876	66673	Sorcs3	NM_025696	1626	9.46226	48774566	0	4.58873	48774603	281.528	38
	AhR_1019	chr11	109346461	109348208	74008	Arsg	NM_028710	1748	9.46164	109346642	0	4.23486	109346675	242.04	40
	AhR_1020	chr14	77228280	77229747				1468	9.45882	77228809	0	3.85414	77228633	189.915	33
	AhR_1021	chr19	57440112	57443034	226252	Fam160b1	NM_145505	2923	9.45551	57441919	0	4.22401	57442187	444.539	71
	AhR_1022	chr6	94339865	94341510				1646	9.45547	94340557	0	3.76209	94340306	210.33	34
	AhR_1023	chr9	48557247	48558050	235320	Zbtb16	NM_001033324	804	9.45521	48557247	0	3.36177	48557361	122.28	19
	AhR_1024	chr2	162811541	162813493	27219	Sgk2	NM_013731	1953	9.45372	162812346	0	2.88931	162812076	197.356	38
	AhR_1025	chr6	133986291	133990285	14011	Etv6	NM_007961	3995	9.45332	133989509	0	3.50311	133989612	445.189	87
	AhR_1026	chr11	79042373	79043550				1178	9.44705	79043217	0	3.88782	79043184	192.474	33
	AhR_1027	chr14	77217753	77220912				3160	9.44605	77219647	0	3.72159	77219647	379.753	72
	AhR_1028	chr10	89210075	89211656	75089	Uhrf1bp1l	NM_029166	1582	9.44536	89211386	0	4.08541	89210961	253.938	36
	AhR_1029	chr3	81791359	81792322	58170	Accn5	NM_021370	964	9.44526	81791507	0	4.67982	81791614	151.972	23
	AhR_1030	chr1	3467802	3468897	497097	Xkr4	NM_001011874	1096	9.44483	3468616	0	3.65578	3468652	175.342	26
	AhR_1031	chr13	31572591	31573719				1129	9.44463	31573431	0	5.15625	31573497	171.48	26
	AhR_1032	chr9	53056106	53056743	77591	Ddx10	NM_029936	638	9.44438	53056672	0	3.58447	53056436	111.43	16
	AhR_1033	chr2	136979274	136980904				1631	9.44352	136979889	0	3.32723	136979769	263.881	42
	AhR_1034	chr15	25862322	25863588	66270	Fam134b	NM_001034851	1267	9.44275	25862641	0	4.14273	25862497	191.461	32
	AhR_1034	chr15	25862322	25863588	66270	Fam134b	NM_025459	1267	9.44275	25862641	0	4.14273	25862497	191.461	32
	AhR_1035	chr7	52074729	52075665	100328588	Nup62-il4i1	NM_001171024	937	9.43919	52075082	0	3.2769	52075114	157.001	27
	AhR_1035	chr7	52074729	52075665	18226	Nup62	NM_053074	937	9.43919	52075082	0	3.2769	52075114	157.001	27
	AhR_1035	chr7	52074729	52075665	107503	Atf5	NM_030693	937	9.43919	52075082	0	3.2769	52075114	157.001	27
	AhR_1036	chr15	58817398	58819351	211401	Mtss1	NM_001146180	1954	9.43913	58818268	0	4.43604	58818413	242.752	46
	AhR_1036	chr15	58817398	58819351	211401	Mtss1	NM_144800	1954	9.43913	58818268	0	4.43604	58818413	242.752	46
	AhR_1037	chr1	71933494	71934444				951	9.43693	71933872	0	3.6611	71933905	139.406	22
	AhR_1038	chr12	74509156	74510529				1374	9.43534	74509520	0	3.67683	74509485	216.279	34
	AhR_1039	chr16	70314758	70315690	74185	Gbe1	NM_028803	933	9.43506	70315064	0	3.12098	70314927	152.236	24
	AhR_1040	chr14	61977206	61977484	68177	Ebpl	NM_026598	279	9.43478	61977206	0	3.81311	61977206	58.7011	7
	AhR_1041	chr9	63460391	63462185	66939	Aagab	NM_025857	1795	9.43331	63461608	0	4.22123	63460972	305.621	48
	AhR_1042	chr8	87510063	87510851	170833	Hook2	NM_001167991	789	9.43099	87510851	0	3.83968	87510308	131.002	23
	AhR_1042	chr8	87510063	87510851	170833	Hook2	NM_133255	789	9.43099	87510851	0	3.83968	87510308	131.002	23
	AhR_1042	chr8	87510063	87510851	16477	Junb	NM_008416	789	9.43099	87510851	0	3.83968	87510308	131.002	23
	AhR_1043	chr13	101302457	101303296	18260	Ocln	NM_008756	840	9.43026	101302920	0	4.50677	101302844	138.255	23
	AhR_1044	chr4	138523682	138525681	77056	Tmco4	NM_029857	2000	9.42715	138524506	0	3.9055	138524613	317.886	52
	AhR_1045	chr7	105250629	105252270	17921	Myo7a	NM_008663	1642	9.42696	105251593	0	4.2724	105251559	222.383	38
	AhR_1046	chr10	96148131	96150998				2868	9.42386	96149461	0	4.13481	96149492	389.882	70
	AhR_1047	chr14	26277429	26278552	328365	Zmiz1	NM_183208	1124	9.42282	26277721	0	3.95592	26277671	180.995	27
	AhR_1048	chr17	47978117	47980039	17240	Mdfi	NM_001109973	1923	9.42044	47979114	0	4.05757	47978930	236.268	47
	AhR_1048	chr17	47978117	47980039	17240	Mdfi	NM_010783	1923	9.42044	47979114	0	4.05757	47978930	236.268	47
	AhR_1049	chr6	120966204	120969571	194401	Mical3	NM_153396	3368	9.41979	120968101	0	4.39262	120968212	518.983	89
	AhR_1050	chr10	62523202	62524840	68371	Pbld	NM_026701	1639	9.41948	62524148	0	4.75068	62524148	150.107	27
	AhR_1051	chr15	37064351	37065129				779	9.41547	37064809	0	3.49	37064878	101.035	15
	AhR_1052	chr3	65330918	65331856	99929	Tiparp	NM_178892	939	9.41426	65331517	0	3.82946	65331517	143.677	21
	AhR_1053	chr5	99668534	99670751	320292	Rasgef1b	NM_181318	2218	9.41274	99668831	0	4.20701	99668794	329.059	58
	AhR_1053	chr5	99668534	99670751	320292	Rasgef1b	NM_145839	2218	9.41274	99668831	0	4.20701	99668794	329.059	58
	AhR_1054	chr1	71680846	71683344	14268	Fn1	NM_010233	2499	9.41231	71681229	0	3.75522	71681229	255.048	47
	AhR_1055	chr2	3336570	3337315	227525	Dclre1c	NM_146114	746	9.40965	3336988	0	3.86188	3336705	88.5025	13
	AhR_1055	chr2	3336570	3337315	227525	Dclre1c	NM_001110214	746	9.40965	3336988	0	3.86188	3336705	88.5025	13
	AhR_1055	chr2	3336570	3337315	227525	Dclre1c	NM_175683	746	9.40965	3336988	0	3.86188	3336705	88.5025	13
	AhR_1055	chr2	3336570	3337315	104362	Meig1	NM_008579	746	9.40965	3336988	0	3.86188	3336705	88.5025	13
	AhR_1056	chr1	82231154	82231906	16367	Irs1	NM_010570	753	9.40774	82231413	0	4.03742	82231451	138.61	21
	AhR_1057	chr2	30813667	30815054	30934	Tor1b	NM_133673	1388	9.40198	30814371	0	3.75306	30814371	177.699	31
	AhR_1058	chr5	99779050	99779409				360	9.39975	99779050	0	3.05433	99779050	70.0304	11
	AhR_1059	chr2	17947170	17949189				2020	9.39626	17948798	0	3.62151	17948979	291.015	49
	AhR_1060	chr12	112678936	112680682	21928	Tnfaip2	NM_009396	1747	9.39238	112679872	0	4.01664	112679991	270.692	43
	AhR_1061	chr5	43422886	43423859				974	9.39087	43423503	0	4.2594	43423536	174.519	28
	AhR_1062	chr1	180247580	180248584	66359	Fam36a	NM_025511	1005	9.38618	180248086	0	4.08469	180248086	161.993	24
	AhR_1063	chr5	66526074	66527679	245945	Rbm47	NM_178446	1606	9.38548	66527011	0	4.09979	66527224	172.205	29
	AhR_1063	chr5	66526074	66527679	245945	Rbm47	NM_001127382	1606	9.38548	66527011	0	4.09979	66527224	172.205	29
	AhR_1064	chr6	94597710	94599259	16206	Lrig1	NM_008377	1550	9.3836	94597914	0	4.51096	94597998	243.708	42
	AhR_1065	chr13	23960502	23961064	20504	Slc17a1	NM_001170638	563	9.37985	23960774	0	4.18746	23960738	126.127	16
	AhR_1065	chr13	23960502	23961064	20504	Slc17a1	NM_009198	563	9.37985	23960774	0	4.18746	23960738	126.127	16
	AhR_1066	chr6	51491270	51491611	71982	Snx10	NM_001127349	342	9.37745	51491270	0	3.36666	51491270	62.7076	10
	AhR_1066	chr6	51491270	51491611	71982	Snx10	NM_001127348	342	9.37745	51491270	0	3.36666	51491270	62.7076	10
	AhR_1066	chr6	51491270	51491611	71982	Snx10	NM_028035	342	9.37745	51491270	0	3.36666	51491270	62.7076	10
	AhR_1067	chr10	41272362	41273794				1433	9.37633	41273163	0	3.74082	41273017	206.014	39
	AhR_1068	chr4	33333264	33334526	108767	Pnrc1	NM_001033225	1263	9.37396	33334247	0	3.19489	33334209	235.164	35
	AhR_1069	chr4	82050382	82051300	18028	Nfib	NM_008687	919	9.37283	82050736	0	4.51494	82050591	161.958	24
	AhR_1069	chr4	82050382	82051300	18028	Nfib	NM_001113209	919	9.37283	82050736	0	4.51494	82050591	161.958	24
	AhR_1069	chr4	82050382	82051300	18028	Nfib	NM_001113210	919	9.37283	82050736	0	4.51494	82050591	161.958	24
	AhR_1070	chr5	108116335	108118496				2162	9.37206	108117709	0	3.7592	108117815	260.609	48
	AhR_1071	chr18	80730496	80733241				2746	9.37001	80730868	0	3.93992	80731196	447.167	74
	AhR_1072	chrX	57266817	57268380	14071	F9	NM_007979	1564	9.36969	57268015	0	3.21691	57268120	281.485	43
	AhR_1073	chr2	35056685	35057454	68365	Rab14	NM_026697	770	9.36888	35056980	0	3.69456	35057018	117.067	18
	AhR_1074	chr6	124669592	124670138	14791	Emg1	NM_013536	547	9.36806	124669886	0	4.28235	124669809	105.16	15
	AhR_1075	chr19	9027865	9029244	70044	Tut1	NM_197993	1380	9.36788	9028877	0	3.56167	9028625	226.431	39
	AhR_1076	chr5	63151869	63152680	212285	Arap2	NM_178407	812	9.36454	63152538	0	4.39171	63152392	155.679	23
	AhR_1077	chr6	21935556	21937307	214642	A430107O13Rik	NM_001081351	1752	9.36124	21936122	0	4.2496	21936053	296.155	50
	AhR_1078	chr5	123451008	123452432				1425	9.36027	123451008	0	2.83648	123452396	167.86	33
	AhR_1079	chr11	119076368	119079002	207592	Tbc1d16	NM_172443	2635	9.35528	119078706	0	4.14534	119077309	394.972	63
	AhR_1080	chr1	191809556	191809942				387	9.35248	191809621	0	4.456	191809906	101.34	12
	AhR_1081	chr3	127632836	127633388				553	9.34928	127632871	0	3.70417	127632974	86.8338	14
	AhR_1082	chr3	52404221	52405957				1737	9.34883	52405365	0	3.94662	52404867	297.009	49
	AhR_1083	chr17	29232038	29232909	12575	Cdkn1a	NM_001111099	872	9.34827	29232372	0	3.94325	29232372	118.234	19
	AhR_1083	chr17	29232038	29232909	12575	Cdkn1a	NM_007669	872	9.34827	29232372	0	3.94325	29232372	118.234	19
	AhR_1084	chr2	58594138	58596528				2391	9.34391	58595015	0	2.86781	58594977	356.076	58
	AhR_1085	chr14	30808927	30809726	50905	Il17rb	NM_019583	800	9.34087	30809253	0	4.19894	30809429	115.104	16
	AhR_1086	chr5	90876218	90877530				1313	9.34045	90876504	0	4.38819	90876670	182.969	32
	AhR_1087	chr12	77355572	77356184	108156	Mthfd1	NM_138745	613	9.33975	77355859	0	4.45978	77355972	115.006	18
	AhR_1087	chr12	77355572	77356184	80384	Tex21	NM_019784	613	9.33975	77355859	0	4.45978	77355972	115.006	18
	AhR_1087	chr12	77355572	77356184	80384	Tex21	NM_001159532	613	9.33975	77355859	0	4.45978	77355972	115.006	18
	AhR_1088	chr8	13481191	13482810	14456	Gas6	NM_019521	1620	9.33774	13481763	0	4.14563	13481701	261.423	44
	AhR_1089	chr19	53388284	53388858	17859	Mxi1	NM_001008542	575	9.33624	53388545	0	3.70006	53388673	98.0375	16
	AhR_1090	chr4	104451702	104452493	110382	C8b	NM_133882	792	9.33473	104451702	0	3.26974	104451892	127.535	22
	AhR_1091	chr8	47575252	47577656	14081	Acsl1	NM_007981	2405	9.33444	47576088	0	3.41817	47576088	319.368	60
	AhR_1092	chr8	37611752	37613163				1412	9.33137	37612106	0	4.72888	37612138	252.959	39
	AhR_1093	chr2	6116567	6117380	67856	Echdc3	NM_024208	814	9.32788	6116622	0	3.1652	6116567	264.368	45
	AhR_1094	chr18	13829547	13831197				1651	9.32564	13829890	0	4.96888	13829996	268.911	45
	AhR_1095	chr5	31396043	31396727	22784	Slc30a3	NM_011773	685	9.32187	31396290	0	3.60485	31396501	97.1685	16
	AhR_1096	chr18	64503503	64505037	225631	Onecut2	NM_194268	1535	9.32017	64503883	0	3.73435	64503924	216.467	37
	AhR_1097	chr10	127386908	127387364				457	9.31817	127387091	0	3.79399	127387091	63.9384	7
	AhR_1098	chr4	136943222	136945282				2061	9.31732	136944983	0	3.50423	136945061	227.468	46
	AhR_1099	chr14	61274535	61275837	219140	Spata13	NM_001033272	1303	9.31636	61275291	0	3.90945	61275291	174.898	31
	AhR_1100	chr18	9784929	9786023	140792	Colec12	NM_130449	1095	9.31538	9785300	0	3.29862	9785300	190.207	30
	AhR_1101	chr15	3534115	3534833	14600	Ghr	NM_010284	719	9.31411	3534465	0	3.55646	3534153	155.906	20
	AhR_1101	chr15	3534115	3534833	14600	Ghr	NM_001048178	719	9.31411	3534465	0	3.55646	3534153	155.906	20
	AhR_1102	chr4	150104393	150104729				337	9.31284	150104393	0	3.45117	150104543	65.6697	10
	AhR_1103	chr4	34950948	34951655	214944	Mobkl2b	NM_178061	708	9.31253	34951361	0	3.89186	34951212	139.777	19
	AhR_1104	chr6	29214259	29215017	69573	2310016C08Rik	NM_023516	759	9.31234	29214546	0	3.32729	29214587	145.538	21
	AhR_1105	chr5	89225817	89226508				692	9.31185	89226290	0	3.26114	89226254	133.508	19
	AhR_1106	chr6	71858205	71859631	20019	Polr1a	NM_009088	1427	9.31113	71858984	0	4.90877	71858984	251.054	40
	AhR_1106	chr6	71858205	71859631	69956	Ptcd3	NM_027275	1427	9.31113	71858984	0	4.90877	71858984	251.054	40
	AhR_1107	chr9	48552783	48555917	235320	Zbtb16	NM_001033324	3135	9.30977	48553055	0	3.51216	48553199	478.339	81
	AhR_1108	chr13	120250878	120252338	67392	4833420G17Rik	NM_026127	1461	9.30856	120251238	0	3.55036	120251273	178.359	32
	AhR_1108	chr13	120250878	120252338	67392	4833420G17Rik	NM_001113550	1461	9.30856	120251238	0	3.55036	120251273	178.359	32
	AhR_1109	chr12	79868786	79870819	56217	Mpp5	NM_019579	2034	9.30787	79870029	0	3.23802	79869798	181.649	36
	AhR_1110	chr4	104510770	104511295	230558	C8a	NM_146148	526	9.30532	104511262	0	3.06145	104511121	91.6782	12
	AhR_1111	chr9	66004061	66005071	13143	Dapk2	NM_010019	1011	9.30517	66004061	0	3.41939	66004518	122.424	20
	AhR_1112	chr5	125872966	125874369	22190	Ubc	NM_019639	1404	9.30448	125873853	0	3.8483	125873816	238.358	39
	AhR_1113	chr10	127190967	127193461	107605	Rdh1	NM_080436	2495	9.30416	127192309	0	4.57519	127191948	343.663	59
	AhR_1113	chr10	127190967	127193461	11536	Gpr182	NM_007412	2495	9.30416	127192309	0	4.57519	127191948	343.663	59
	AhR_1114	chr10	60914208	60914841	13688	Eif4ebp2	NM_010124	634	9.30055	60914588	0	3.46448	60914588	128.004	19
	AhR_1115	chr19	47524952	47526305	14218	Sh3pxd2a	NM_001164717	1354	9.29855	47525121	0	3.74053	47525301	269.098	39
	AhR_1115	chr19	47524952	47526305	14218	Sh3pxd2a	NM_008018	1354	9.29855	47525121	0	3.74053	47525301	269.098	39
	AhR_1116	chr13	47265105	47267052	218215	Rnf144b	NM_146042	1948	9.29769	47265529	0	3.426	47266327	199.174	39
	AhR_1117	chr11	22336845	22339399				2555	9.29738	22338752	0	4.3835	22338924	373.647	59
	AhR_1118	chr11	90120265	90121830	67468	Mmd	NM_026178	1566	9.29582	90120646	0	3.68761	90120605	212.617	36
	AhR_1119	chr12	85374755	85375831	171282	Acot4	NM_134247	1077	9.29376	85374755	0	3.71043	85375424	136.096	20
	AhR_1120	chr2	153433341	153434029				689	9.2933	153433741	0	3.20805	153433702	129.61	20
	AhR_1121	chr1	88531025	88531353				329	9.29129	88531353	0	2.80165	88531353	66.2427	10
	AhR_1122	chr2	136281786	136283173				1388	9.29006	136282782	0	3.55316	136282497	187.376	34
	AhR_1123	chr2	154926754	154927031				278	9.28856	154927031	0	2.961	154926995	58.5543	8
	AhR_1124	chr1	67044945	67045708				764	9.28568	67045230	0	4.44091	67045342	141.969	22
	AhR_1125	chr4	109147492	109148637	29864	Rnf11	NM_013876	1146	9.28023	109148347	0	3.7077	109148205	164.98	29
	AhR_1126	chr13	62984554	62985237	14121	Fbp1	NM_019395	684	9.27833	62985237	0	4.26373	62985092	94.7889	15
	AhR_1127	chr19	44137793	44139020	226144	Erlin1	NM_145502	1228	9.27818	44138498	0	3.18535	44138321	152.992	20
	AhR_1127	chr19	44137793	44139020	226144	Erlin1	NM_001164359	1228	9.27818	44138498	0	3.18535	44138321	152.992	20
	AhR_1127	chr19	44137793	44139020	226144	Erlin1	NM_001164360	1228	9.27818	44138498	0	3.18535	44138321	152.992	20
	AhR_1128	chr11	53265814	53266316	71774	Shroom1	NM_027917	503	9.27742	53265814	0	4.40151	53265930	112.777	15
	AhR_1129	chr6	90503514	90503754	107747	Aldh1l1	NM_027406	241	9.27478	90503754	0	3.46987	90503754	60.3557	7
	AhR_1130	chr6	134687351	134687733	70686	Dusp16	NM_130447	383	9.27384	134687351	0	3.10107	134687390	72.3056	10
	AhR_1130	chr6	134687351	134687733	70686	Dusp16	NM_001048054	383	9.27384	134687351	0	3.10107	134687390	72.3056	10
	AhR_1131	chr4	86082222	86083092				871	9.27214	86082401	0	3.51525	86082473	248.312	46
	AhR_1132	chr6	97219275	97220471				1197	9.27197	97219803	0	3.90016	97219624	211.052	33
	AhR_1133	chr2	69484463	69486262	72569	Bbs5	NM_028284	1800	9.26865	69484993	0	4.46436	69485095	251.089	45
	AhR_1134	chr18	85085640	85086208				569	9.26237	85086063	0	3.80751	85085833	86.6928	13
	AhR_1135	chr10	7806695	7807334				640	9.26223	7807334	0	3.26858	7807334	81.4471	15
	AhR_1136	chr12	41768466	41769003	93757	Immp2l	NM_053122	538	9.26052	41768466	0	3.0288	41768649	84.5683	13
	AhR_1137	chr15	58819754	58821377	211401	Mtss1	NM_001146180	1624	9.26008	58820684	0	3.9102	58820861	243.543	43
	AhR_1137	chr15	58819754	58821377	211401	Mtss1	NM_144800	1624	9.26008	58820684	0	3.9102	58820861	243.543	43
	AhR_1138	chr3	95085818	95086707	75007	Fam63a	NM_133858	890	9.25639	95086203	0	2.97877	95086279	130.161	21
	AhR_1138	chr3	95085818	95086707	229589	Prune	NM_173347	890	9.25639	95086203	0	2.97877	95086279	130.161	21
	AhR_1139	chr1	191996454	191998711	19130	Prox1	NM_008937	2258	9.25563	191998010	0	4.84979	191998047	271.532	52
	AhR_1140	chr10	6805838	6807128	70337	Iyd	NM_027391	1291	9.25486	6806557	0	4.9725	6806481	192.81	32
	AhR_1141	chr10	84272411	84274377	71137	Rfx4	NM_001024918	1967	9.25426	84273011	0	3.93232	84273190	208.988	38
	AhR_1142	chr3	95897425	95898594				1170	9.25386	95898225	0	4.78525	95898399	182.287	29
	AhR_1143	chr11	5815317	5816149	103988	Gck	NM_010292	833	9.25341	5815816	0	4.35695	5815998	139.829	23
	AhR_1144	chr11	106076452	106078225	72047	Ddx42	NM_028074	1774	9.25334	106077972	0	4.55853	106078006	309.591	48
	AhR_1144	chr11	106076452	106078225	67163	Ccdc47	NM_026009	1774	9.25334	106077972	0	4.55853	106078006	309.591	48
	AhR_1145	chr5	138125961	138127386	231801	Agfg2	NM_178162	1426	9.25281	138126323	0	3.81367	138126440	189.155	30
	AhR_1145	chr5	138125961	138127386	231801	Agfg2	NM_145566	1426	9.25281	138126323	0	3.81367	138126440	189.155	30
	AhR_1146	chr13	97229644	97230906	271144	Ankdd1b	NM_001042714	1263	9.24871	97230404	0	3.65791	97230476	202.098	31
	AhR_1147	chr3	21690457	21692221				1765	9.24826	21691283	0	3.65444	21690995	229.191	38
	AhR_1148	chr12	74968226	74969798				1573	9.24745	74969523	0	3.38665	74969282	242.506	39
	AhR_1149	chr1	189581856	189583163				1308	9.24539	189582403	0	4.10428	189582249	181.881	31
	AhR_1150	chr19	56593803	56594598				796	9.24396	56593803	0	3.35797	56593934	130.901	19
	AhR_1151	chr2	60120374	60121896	66205	Cd302	NM_025422	1523	9.24332	60121562	0	3.4927	60121522	225.668	35
	AhR_1152	chr8	108466038	108467012	109660	Ctrl	NM_023182	975	9.23612	108466379	0	4.35733	108466305	159.554	27
	AhR_1152	chr8	108466038	108467012	19171	Psmb10	NM_013640	975	9.23612	108466379	0	4.35733	108466305	159.554	27
	AhR_1152	chr8	108466038	108467012	16816	Lcat	NM_008490	975	9.23612	108466379	0	4.35733	108466305	159.554	27
	AhR_1153	chr19	32624856	32626547				1692	9.23507	32626235	0	3.67972	32626270	247.265	45
	AhR_1154	chr15	75206730	75207807				1078	9.2321	75207371	0	3.45736	75207408	173.391	27
	AhR_1155	chr5	65977219	65977981	53323	Ube2k	NM_016786	763	9.23107	65977942	0	2.9269	65977829	145.567	21
	AhR_1156	chr12	30925483	30926814	268534	Sntg2	NM_172951	1332	9.22976	30925987	0	4.05825	30926095	196.649	35
	AhR_1157	chr7	147941658	147943148	13106	Cyp2e1	NM_021282	1491	9.22626	147942686	0	3.98687	147942808	234.041	41
	AhR_1158	chr13	41922997	41924091	109254	9530008L14Rik	NM_175417	1095	9.22495	41923102	0	3.32362	41923102	165.029	30
	AhR_1158	chr13	41922997	41924091	109254	9530008L14Rik	NM_001145875	1095	9.22495	41923102	0	3.32362	41923102	165.029	30
	AhR_1159	chr19	46747310	46747978	13074	Cyp17a1	NM_007809	669	9.22481	46747905	0	3.44237	46747802	97.3735	15
	AhR_1160	chr11	48666920	48667814				895	9.22438	48667270	0	3.95723	48667308	143.091	22
	AhR_1161	chr8	37785453	37786324				872	9.21886	37785839	0	3.66135	37785676	138.848	17
	AhR_1162	chr4	132146453	132147605				1153	9.21875	132147214	0	4.08545	132147394	238.227	29
	AhR_1163	chr2	179026811	179027643				833	9.2134	179027169	0	3.15932	179026989	154.125	24
	AhR_1164	chr14	66898020	66899617	19229	Ptk2b	NM_172498	1598	9.21312	66899270	0	4.27272	66899477	220.255	38
	AhR_1164	chr14	66898020	66899617	19229	Ptk2b	NM_001162365	1598	9.21312	66899270	0	4.27272	66899477	220.255	38
	AhR_1165	chr19	7015608	7016506	12015	Bad	NM_007522	899	9.21025	7016167	0	6.54826	7016229	167.906	26
	AhR_1165	chr19	7015608	7016506	16528	Kcnk4	NM_008431	899	9.21025	7016167	0	6.54826	7016229	167.906	26
	AhR_1165	chr19	7015608	7016506	107173	Gpr137	NM_207220	899	9.21025	7016167	0	6.54826	7016229	167.906	26
	AhR_1166	chr11	53608172	53611171				3000	9.20634	53610092	0	4.43165	53610128	364.392	70
	AhR_1167	chr18	35024743	35027535				2793	9.20505	35025590	0	3.49973	35025590	357.984	66
	AhR_1168	chr16	30386387	30388304	224088	Atp13a3	NM_001128096	1918	9.20462	30387197	0	3.04083	30387087	249.043	43
	AhR_1168	chr16	30386387	30388304	224088	Atp13a3	NM_001128094	1918	9.20462	30387197	0	3.04083	30387087	249.043	43
	AhR_1169	chr13	31577127	31578815				1689	9.20443	31578487	0	3.91052	31578343	234.619	43
	AhR_1170	chr15	79176712	79179358	17133	Maff	NM_010755	2647	9.20324	79178812	0	4.62534	79178629	262.917	51
	AhR_1171	chr1	183187340	183188468				1129	9.20232	183188143	0	3.24898	183188066	228.303	32
	AhR_1172	chr9	57143382	57144283				902	9.20161	57143775	0	3.60214	57143648	173.573	23
	AhR_1173	chr3	101761714	101762548				835	9.20051	101762246	0	4.10619	101762172	145.938	23
	AhR_1174	chr16	92157869	92158465				597	9.2005	92158211	0	3.52979	92158211	93.8369	14
	AhR_1175	chr10	66750499	66751267	641340	Nrbf2	NM_001036293	769	9.19999	66750499	0	3.66179	66750734	96.733	16
	AhR_1176	chr3	85067643	85069100				1458	9.19895	85068514	0	4.4072	85068659	243.639	38
	AhR_1177	chr10	5151404	5153263	64009	Syne1	NM_001079686	1860	9.19857	5152611	0	4.50759	5151930	225.426	41
	AhR_1178	chr14	56343132	56344135	56187	Rabggta	NM_019519	1004	9.19727	56343561	0	4.58481	56343596	203.643	29
	AhR_1179	chr17	5088559	5091425	239985	Arid1b	NM_001085355	2867	9.19656	5089821	0	4.18612	5089899	369.786	68
	AhR_1180	chr16	87675649	87677252				1604	9.18975	87676880	0	4.87381	87676708	229.526	44
	AhR_1181	chr5	21992358	21993085	26429	Orc5l	NM_011959	728	9.18925	21992643	0	3.72279	21992681	136.088	21
	AhR_1182	chr10	127396026	127396739				714	9.18901	127396429	0	3.82736	127396326	110.308	16
	AhR_1183	chr6	120528826	120530273				1448	9.18829	120529484	0	3.21463	120530093	236.283	40
	AhR_1184	chr8	10865455	10866954				1500	9.18534	10865996	0	2.90867	10865823	229.324	40
	AhR_1185	chr17	63133331	63134194	13640	Efna5	NM_207654	864	9.18378	63133746	0	3.45958	63133893	144.53	21
	AhR_1185	chr17	63133331	63134194	13640	Efna5	NM_010109	864	9.18378	63133746	0	3.45958	63133893	144.53	21
	AhR_1186	chr19	47127761	47128607	71041	Pcgf6	NM_027654	847	9.18266	47128164	0	4.11306	47128273	118.225	17
	AhR_1187	chr10	127984618	127985152	103284	Zc3h10	NM_134003	535	9.17896	127985003	0	5.15218	127985039	111.383	15
	AhR_1188	chr2	58384964	58385991	11477	Acvr1	NM_007394	1028	9.17845	58385366	0	3.21025	58385583	171.856	28
	AhR_1188	chr2	58384964	58385991	11477	Acvr1	NM_001110204	1028	9.17845	58385366	0	3.21025	58385583	171.856	28
	AhR_1188	chr2	58384964	58385991	11477	Acvr1	NM_001110205	1028	9.17845	58385366	0	3.21025	58385583	171.856	28
	AhR_1189	chr3	142411306	142412964				1659	9.1784	142412173	0	3.64764	142411551	210.48	34
	AhR_1190	chr17	31240720	31241903	11307	Abcg1	NM_009593	1184	9.17597	31241497	0	3.58396	31241350	171.038	32
	AhR_1191	chr8	10973576	10974514				939	9.1759	10974188	0	3.0628	10974263	126.715	22
	AhR_1192	chr14	26307978	26309741	328365	Zmiz1	NM_183208	1764	9.17555	26308914	0	3.76704	26308727	283.729	50
	AhR_1193	chr5	92294575	92295606				1032	9.17517	92295242	0	4.54167	92295282	194.674	29
	AhR_1194	chr11	100671760	100672480	20851	Stat5b	NM_011489	721	9.17391	100672265	0	4.25094	100672194	169.791	21
	AhR_1194	chr11	100671760	100672480	20851	Stat5b	NM_001113563	721	9.17391	100672265	0	4.25094	100672194	169.791	21
	AhR_1195	chr2	117629669	117632023				2355	9.17352	117630861	0	3.97141	117630826	334.639	54
	AhR_1196	chr4	150226211	150227125	74155	Errfi1	NM_133753	915	9.16933	150226810	0	3.43904	150226810	114.075	19
	AhR_1197	chr3	84034977	84035852				876	9.16884	84035405	0	3.29618	84035405	133.292	19
	AhR_1198	chr10	41711221	41711991	213402	Armc2	NM_001034858	771	9.1673	41711585	0	4.99703	41711548	126.461	21
	AhR_1199	chr19	12550322	12551116	207521	Dtx4	NM_172442	795	9.1671	12550822	0	3.60473	12550720	114.63	18
	AhR_1200	chr11	86297149	86297929	76892	Rnft1	NM_029788	781	9.16534	86297642	0	4.11622	86297642	135.849	22
	AhR_1201	chr17	71201058	71202210	21815	Tgif1	NM_001164077	1153	9.16508	71201834	0	3.89406	71201711	172.11	29
	AhR_1201	chr17	71201058	71202210	21815	Tgif1	NM_001164076	1153	9.16508	71201834	0	3.89406	71201711	172.11	29
	AhR_1201	chr17	71201058	71202210	21815	Tgif1	NM_009372	1153	9.16508	71201834	0	3.89406	71201711	172.11	29
	AhR_1201	chr17	71201058	71202210	21815	Tgif1	NM_001164075	1153	9.16508	71201834	0	3.89406	71201711	172.11	29
	AhR_1201	chr17	71201058	71202210	21815	Tgif1	NM_001164074	1153	9.16508	71201834	0	3.89406	71201711	172.11	29
	AhR_1202	chr3	148832649	148833661				1013	9.16138	148833332	0	3.57648	148833479	174.823	27
	AhR_1203	chr4	108021384	108022983				1600	9.15788	108022161	0	3.45063	108022161	142.285	29
	AhR_1204	chr11	31729974	31731916				1943	9.15774	31731383	0	3.24238	31731383	207.825	44
	AhR_1205	chr8	129118836	129120187	270110	Irf2bp2	NM_001164598	1352	9.1571	129119129	0	3.41828	129119090	172.789	33
	AhR_1206	chr15	62088738	62090154				1417	9.157	62089935	0	3.37435	62089823	195.476	35
	AhR_1207	chr18	9670000	9671492				1493	9.15356	9670758	0	4.04969	9670720	209.806	32
	AhR_1208	chr8	129259055	129261153				2099	9.1525	129260708	0	4.32767	129260631	298.662	54
	AhR_1209	chr10	61127919	61128555	67895	Ppa1	NM_026438	637	9.15056	61128071	0	3.72827	61128176	99.3295	13
	AhR_1210	chr14	29828210	29831684	319476	Lrtm1	NM_176920	3475	9.14846	29831178	0	4.58267	29829300	528.713	93
	AhR_1210	chr14	29828210	29831684	12294	Cacna2d3	NM_009785	3475	9.14846	29831178	0	4.58267	29829300	528.713	93
	AhR_1211	chr9	77602901	77604012	14629	Gclc	NM_010295	1112	9.14786	77603550	0	4.1676	77603482	192.376	31
	AhR_1212	chr15	57524727	57526019	387609	Zhx2	NM_199449	1293	9.14784	57525352	0	3.90312	57525830	196.863	32
	AhR_1213	chr15	79375288	79376448	67040	Ddx17	NM_199080	1161	9.14732	79376151	0	3.21003	79376189	167.259	29
	AhR_1213	chr15	79375288	79376448	67040	Ddx17	NM_001040187	1161	9.14732	79376151	0	3.21003	79376189	167.259	29
	AhR_1213	chr15	79375288	79376448	67040	Ddx17	NM_199079	1161	9.14732	79376151	0	3.21003	79376189	167.259	29
	AhR_1214	chr7	134398277	134398739				463	9.1461	134398600	0	3.66599	134398433	97.8211	14
	AhR_1215	chr6	134877575	134879250				1676	9.14608	134877900	0	4.44265	134878584	264.595	42
	AhR_1216	chr5	53384637	53386064				1428	9.14583	53384637	0	3.04535	53384705	220.503	40
	AhR_1217	chr2	143739131	143740800	56431	Dstn	NM_019771	1670	9.14432	143740340	0	3.76358	143739844	231.284	38
	AhR_1218	chr15	55769628	55770725				1098	9.14361	55770160	0	3.16332	55770262	172.865	29
	AhR_1219	chr15	76980663	76982618	93686	Rbm9	NM_001110830	1956	9.14343	76981646	0	3.69476	76981682	247.085	47
	AhR_1219	chr15	76980663	76982618	93686	Rbm9	NM_001110829	1956	9.14343	76981646	0	3.69476	76981682	247.085	47
	AhR_1219	chr15	76980663	76982618	93686	Rbm9	NM_001110828	1956	9.14343	76981646	0	3.69476	76981682	247.085	47
	AhR_1219	chr15	76980663	76982618	93686	Rbm9	NM_053104	1956	9.14343	76981646	0	3.69476	76981682	247.085	47
	AhR_1219	chr15	76980663	76982618	93686	Rbm9	NM_001110827	1956	9.14343	76981646	0	3.69476	76981682	247.085	47
	AhR_1219	chr15	76980663	76982618	93686	Rbm9	NM_175387	1956	9.14343	76981646	0	3.69476	76981682	247.085	47
	AhR_1220	chr3	115344785	115345109				325	9.14251	115344785	0	3.11706	115344939	64.2025	10
	AhR_1221	chr16	23498154	23501775	17174	Masp1	NM_008555	3622	9.14175	23499880	0	3.79848	23498988	546.195	92
	AhR_1222	chr16	90221644	90222470	20655	Sod1	NM_011434	827	9.14059	90222090	0	2.73581	90222053	152.727	23
	AhR_1223	chr13	37550233	37554337				4105	9.13956	37553514	0	4.51332	37550689	505.027	95
	AhR_1224	chr9	119957380	119957824				445	9.13766	119957753	0	3.31128	119957788	58.5931	9
	AhR_1225	chr16	32098762	32099557	66994	1500031L02Rik	NM_025892	796	9.13679	32099243	0	3.12243	32099174	105.808	17
	AhR_1225	chr16	32098762	32099557	72084	Pigx	NM_024464	796	9.13679	32099243	0	3.12243	32099174	105.808	17
	AhR_1225	chr16	32098762	32099557	72084	Pigx	NM_001111025	796	9.13679	32099243	0	3.12243	32099174	105.808	17
	AhR_1226	chr2	118373045	118375118	171543	Bmf	NM_138313	2074	9.13529	118374034	0	3.68987	118374652	325.429	52
	AhR_1227	chr7	148127134	148127540	212974	Athl1	NM_145387	407	9.13507	148127207	0	3.28967	148127245	80.8552	12
	AhR_1228	chr10	124761940	124762606	20503	Slc16a7	NM_011391	667	9.13494	124762255	0	4.03526	124762062	126.362	18
	AhR_1229	chr1	189380187	189381950				1764	9.12933	189380750	0	5.12733	189380827	249.501	44
	AhR_1230	chr10	121061685	121062996	73192	Xpot	NM_001081056	1312	9.12555	121062708	0	4.3644	121062783	241.008	32
	AhR_1231	chr15	7092907	7093923	16880	Lifr	NM_001113386	1017	9.12469	7093457	0	3.96459	7093353	179.514	29
	AhR_1231	chr15	7092907	7093923	16880	Lifr	NM_013584	1017	9.12469	7093457	0	3.96459	7093353	179.514	29
	AhR_1232	chr2	164280339	164281691	66460	Sys1	NM_025575	1353	9.12295	164281081	0	3.92484	164281115	159.15	24
	AhR_1233	chr2	69179942	69181284	27413	Abcb11	NM_021022	1343	9.12237	69180344	0	3.01042	69180674	253.126	37
	AhR_1234	chr7	147903192	147905193				2002	9.12069	147903332	0	3.53429	147903228	247.192	43
	AhR_1235	chr9	103135760	103137406	22041	Trf	NM_133977	1647	9.11779	103136992	0	3.84938	103136923	273.781	45
	AhR_1236	chr16	81353090	81354001	17968	Ncam2	NM_010954	912	9.1146	81353345	0	3.93027	81353345	148.757	26
	AhR_1236	chr16	81353090	81354001	17968	Ncam2	NM_001113208	912	9.1146	81353345	0	3.93027	81353345	148.757	26
	AhR_1237	chr5	125766020	125767559	20778	Scarb1	NM_016741	1540	9.1141	125766020	0	3.59566	125766316	134.645	24
	AhR_1238	chr9	21031680	21032343				664	9.11333	21031680	0	3.53054	21031869	68.3547	12
	AhR_1239	chr18	33367485	33373105	170459	Stard4	NM_133774	5621	9.10781	33370100	0	3.58269	33368497	699.759	133
	AhR_1240	chr4	102888925	102889452	242585	Slc35d1	NM_177732	528	9.1073	102888925	0	3.83235	102888956	78.4983	11
	AhR_1241	chr16	65976825	65977886				1062	9.101	65977522	0	3.71495	65977339	180.65	29
	AhR_1242	chr12	88226883	88231768	238330	6430527G18Rik	NM_145836	4886	9.10059	88230797	0	3.723	88229537	537.618	102
	AhR_1243	chr13	32585819	32587065				1247	9.095	32586246	0	3.19879	32586633	235.817	36
	AhR_1244	chr15	37448374	37449704	52589	Ncald	NM_001170866	1331	9.09207	37449288	0	3.2505	37449253	214.442	33
	AhR_1244	chr15	37448374	37449704	52589	Ncald	NM_134094	1331	9.09207	37449288	0	3.2505	37449253	214.442	33
	AhR_1245	chr19	56361734	56363400	226243	Habp2	NM_146101	1667	9.09184	56362126	0	3.87512	56362312	217.28	44
	AhR_1246	chr4	104895357	104896536	67916	Ppap2b	NM_080555	1180	9.08873	104896010	0	3.97584	104896331	171.155	30
	AhR_1247	chr19	40551623	40553055	20411	Sorbs1	NM_178362	1433	9.08402	40552451	0	3.187	40552275	221.902	33
	AhR_1247	chr19	40551623	40553055	20411	Sorbs1	NM_009166	1433	9.08402	40552451	0	3.187	40552275	221.902	33
	AhR_1248	chr4	107739305	107740203	20280	Scp2	NM_011327	899	9.08395	107739372	0	4.35176	107739561	182.34	26
	AhR_1249	chr11	99180182	99181127	70810	Krt25	NM_133730	946	9.08335	99180573	0	3.9592	99180465	142.221	23
	AhR_1250	chr8	41738867	41739718				852	9.08108	41739219	0	4.16052	41739153	159.303	24
	AhR_1251	chr10	21168185	21169111				927	9.07872	21168926	0	5.33031	21168750	162.709	26
	AhR_1252	chr17	26708098	26708734	67458	Ergic1	NM_026170	637	9.0777	26708452	0	4.75128	26708379	72.1787	11
	AhR_1253	chr15	3200259	3201373				1115	9.07575	3201017	0	3.62067	3201084	136.772	23
	AhR_1254	chr12	76587660	76588372	26932	Ppp2r5e	NM_012024	713	9.07402	76588222	0	3.41491	76588152	88.4079	13
	AhR_1255	chr10	110995323	110996168				846	9.07144	110995754	0	3.27281	110995982	146.992	22
	AhR_1256	chr6	47730733	47731985				1253	9.06956	47731236	0	3.90006	47731426	182.094	30
	AhR_1257	chr3	30992321	30992995	20482	Skil	NM_011386	675	9.06859	30992730	0	3.59441	30992767	89.8349	15
	AhR_1257	chr3	30992321	30992995	20482	Skil	NM_001039090	675	9.06859	30992730	0	3.59441	30992767	89.8349	15
	AhR_1258	chr2	169221883	169223315				1433	9.06314	169222913	0	3.48272	169222530	189.62	30
	AhR_1259	chr11	107125107	107126116	71795	Pitpnc1	NM_145823	1010	9.06245	107125620	0	3.38911	107125651	142.898	25
	AhR_1260	chr1	31071918	31074002				2085	9.05924	31073303	0	3.83248	31073232	233.491	44
	AhR_1261	chr18	65252894	65253856	83814	Nedd4l	NM_001114386	963	9.05873	65252932	0	3.85926	65252894	160.841	24
	AhR_1261	chr18	65252894	65253856	83814	Nedd4l	NM_031881	963	9.05873	65252932	0	3.85926	65252894	160.841	24
	AhR_1262	chr17	31468578	31469414	224674	Slc37a1	NM_153062	837	9.05795	31469334	0	4.65777	31469042	138.245	19
	AhR_1263	chr7	106245351	106246796	78610	Uvrag	NM_178635	1446	9.05681	106246102	0	3.58175	106246018	203.444	30
	AhR_1264	chr9	43068962	43070977				2016	9.05636	43069930	0	4.11387	43068998	233.603	43
	AhR_1265	chr9	107571227	107572031	76257	Slc38a3	NM_023805	805	9.05631	107571690	0	3.24905	107571654	137.98	22
	AhR_1266	chr11	95274969	95275988	20747	Spop	NM_025287	1020	9.05334	95274969	0	4.62192	95275006	110.399	20
	AhR_1267	chr10	5741131	5742376	13982	Esr1	NM_007956	1246	9.04966	5741498	0	3.6124	5742193	200.686	34
	AhR_1268	chr5	125501316	125502798	20602	Ncor2	NM_011424	1483	9.04827	125502259	0	5.33611	125501975	245.437	35
	AhR_1269	chr17	86839610	86840747	18754	Prkce	NM_011104	1138	9.04732	86840710	0	3.88462	86840529	167.92	26
	AhR_1270	chr8	119862282	119864249	74440	4933407C03Rik	NM_001163262	1968	9.04567	119863159	0	3.69073	119863344	272.285	51
	AhR_1270	chr8	119862282	119864249	74440	4933407C03Rik	NM_028941	1968	9.04567	119863159	0	3.69073	119863344	272.285	51
	AhR_1271	chr10	119854188	119856263	15364	Hmga2	NM_010441	2076	9.042	119855087	0	3.33478	119855278	334.327	55
	AhR_1272	chr17	47130619	47132583	224826	Ubr2	NM_146078	1965	9.03977	47131265	0	3.56767	47131158	198.194	38
	AhR_1273	chr15	57811793	57812749	239463	Fam83a	NM_173862	957	9.03812	57811940	0	3.87599	57812071	188.332	27
	AhR_1274	chr10	77362873	77363612	237387	Lrrc3	NM_145152	740	9.03807	77363244	0	4.97701	77363360	121.559	21
	AhR_1275	chr6	113646501	113647025	381801	Tatdn2	NM_001033463	525	9.03676	113646551	0	3.96699	113646551	98.6334	14
	AhR_1276	chr16	32165838	32166605	224109	Lrrc33	NM_146069	768	9.03629	32166224	0	3.7105	32166021	69.5259	12
	AhR_1277	chr19	38470842	38474288	240660	Tmem20	NM_175507	3447	9.03553	38471878	0	4.70868	38471148	528.096	82
	AhR_1278	chr3	53540452	53542103				1652	9.02951	53541306	0	4.244	53541235	212.505	40
	AhR_1279	chr4	34848613	34848932	12640	Cga	NM_009889	320	9.02814	34848613	0	4.63199	34848786	56.2247	7
	AhR_1280	chr12	52944752	52946534				1783	9.0277	52946197	0	3.87855	52946274	257.027	46
	AhR_1281	chr2	120802326	120802740	96957	Tmem62	NM_175285	415	9.02652	120802362	0	3.24231	120802514	79.2382	12
	AhR_1281	chr2	120802326	120802740	22222	Ubr1	NM_009461	415	9.02652	120802362	0	3.24231	120802514	79.2382	12
	AhR_1282	chr12	100800067	100801500				1434	9.02491	100801098	0	2.90288	100801171	228.909	38
	AhR_1283	chr1	65158542	65159806	12964	Cryga	NM_007774	1265	9.02208	65159515	0	4.14299	65159663	178.423	32
	AhR_1283	chr1	65158542	65159806	98303	D630023F18Rik	NM_175293	1265	9.02208	65159515	0	4.14299	65159663	178.423	32
	AhR_1284	chr2	106798950	106799939				990	9.02172	106799337	0	3.48172	106799516	162.216	26
	AhR_1285	chr19	40661875	40663819	56454	Aldh18a1	NM_153554	1945	9.01994	40663176	0	4.36657	40663176	264.765	53
	AhR_1285	chr19	40661875	40663819	56454	Aldh18a1	NM_019698	1945	9.01994	40663176	0	4.36657	40663176	264.765	53
	AhR_1286	chr3	21834039	21834692				654	9.01925	21834382	0	2.82959	21834486	117.845	18
	AhR_1287	chr14	123118561	123119901	110821	Pcca	NM_144844	1341	9.01844	123119052	0	3.80641	123119085	174.555	33
	AhR_1288	chr7	35019232	35019403	14751	Gpi1	NM_008155	172	9.01215	35019403	0	3.99069	35019305	54.1549	9
	AhR_1289	chr6	143140963	143142520	75320	Etnk1	NM_029250	1558	9.01202	143141978	0	3.81477	143142097	223.085	39
	AhR_1290	chr4	44082902	44085118	50798	Gne	NM_015828	2217	9.01105	44084394	0	3.75882	44084217	317.413	50
	AhR_1291	chr7	35901452	35903887	12606	Cebpa	NM_007678	2436	9.01014	35902198	0	3.18355	35902711	330.214	65
	AhR_1292	chr1	74767886	74768734	104086	Cyp27a1	NM_024264	849	9.00928	74768198	0	3.39278	74768487	133.549	19
	AhR_1293	chr2	143741577	143742647	56431	Dstn	NM_019771	1071	9.00899	143741841	0	3.77004	143741805	151.381	29
	AhR_1294	chr19	27309391	27310614	22359	Vldlr	NM_001161420	1224	9.00886	27310294	0	3.88523	27310365	152.546	30
	AhR_1294	chr19	27309391	27310614	22359	Vldlr	NM_013703	1224	9.00886	27310294	0	3.88523	27310365	152.546	30
	AhR_1295	chr11	83829933	83831516	217030	Synrg	NM_001115009	1584	9.00473	83830905	0	3.8479	83830871	140.064	28
	AhR_1295	chr11	83829933	83831516	217030	Synrg	NM_194341	1584	9.00473	83830905	0	3.8479	83830871	140.064	28
	AhR_1296	chr8	37747322	37749011				1690	9.00265	37748191	0	4.20743	37748079	248.928	43
	AhR_1297	chr12	25784818	25785498	15902	Id2	NM_010496	681	9.00242	25785034	0	3.28417	25785001	120.641	18
	AhR_1298	chr6	134614242	134615257	67774	Loh12cr1	NM_001170479	1016	9.00112	134614585	0	4.48712	134614665	173.672	28
	AhR_1298	chr6	134614242	134615257	67774	Loh12cr1	NM_026371	1016	9.00112	134614585	0	4.48712	134614665	173.672	28
	AhR_1299	chr15	58874580	58877039	211401	Mtss1	NM_001146180	2460	8.99875	58875580	0	3.77222	58875652	343.536	66
	AhR_1299	chr15	58874580	58877039	211401	Mtss1	NM_144800	2460	8.99875	58875580	0	3.77222	58875652	343.536	66
	AhR_1300	chr1	181489372	181492043	226744	Cnst	NM_146105	2672	8.99713	181491340	0	4.17764	181491373	342.955	58
	AhR_1301	chr5	23898752	23900264	74610	Abcb8	NM_029020	1513	8.99677	23899245	0	3.69956	23899355	273.921	38
	AhR_1301	chr5	23898752	23900264	213948	Atg9b	NM_001002897	1513	8.99677	23899245	0	3.69956	23899355	273.921	38
	AhR_1302	chr7	112751480	112752098	15458	Hpx	NM_017371	619	8.99647	112751552	0	3.79833	112751552	107.9	18
	AhR_1303	chr9	71023268	71024351				1084	8.99452	71023942	0	5.15374	71023862	134.628	24
	AhR_1304	chr11	106375088	106376483	21763	Tex2	NM_198292	1396	8.99421	106375624	0	3.65996	106375413	241.617	39
	AhR_1305	chr8	123067474	123068769	382034	Gse1	NM_198671	1296	8.99293	123067850	0	3.32591	123067850	144.664	24
	AhR_1305	chr8	123067474	123068769	382034	Gse1	NM_001145897	1296	8.99293	123067850	0	3.32591	123067850	144.664	24
	AhR_1305	chr8	123067474	123068769	382034	Gse1	NM_001145896	1296	8.99293	123067850	0	3.32591	123067850	144.664	24
	AhR_1306	chr11	107277019	107277385	71795	Pitpnc1	NM_145823	367	8.99033	107277266	0	3.23204	107277354	83.6348	11
	AhR_1307	chr11	11730914	11733437	13195	Ddc	NM_016672	2524	8.98776	11732999	0	4.5079	11733110	365.063	59
	AhR_1308	chr11	118945420	118946869	12418	Cbx4	NM_007625	1450	8.98749	118946304	0	3.47047	118946694	183.158	30
	AhR_1309	chr18	38579187	38579994	65113	Ndfip1	NM_022996	808	8.98645	38579636	0	4.12387	38579786	139.914	22
	AhR_1310	chr2	132421272	132421662				391	8.9827	132421589	0	3.69525	132421521	82.2285	12
	AhR_1311	chr11	98570318	98571447	23989	Med24	NM_011869	1130	8.98131	98570394	0	4.20998	98571162	225.135	32
	AhR_1312	chr13	52248429	52251110				2682	8.98063	52248812	0	4.11329	52250793	372.523	64
	AhR_1313	chr2	172726596	172727189	12162	Bmp7	NM_007557	594	8.97941	172726818	0	4.38358	172726674	94.9949	14
	AhR_1314	chr12	80454864	80459512	19363	Rad51l1	NM_009014	4649	8.97806	80457294	0	3.62191	80457119	678.748	119
	AhR_1315	chr3	27389561	27391229	72007	Fndc3b	NM_173182	1669	8.9729	27390430	0	3.30208	27390570	243.091	43
	AhR_1316	chr3	130985950	130987081				1132	8.9722	130986763	0	3.78172	130985950	111.24	18
	AhR_1317	chr18	62389627	62391794				2168	8.97203	62391221	0	3.22638	62391181	251.34	48
	AhR_1318	chr4	43406914	43407740	100213	Rusc2	NM_001037709	827	8.97165	43407338	0	4.17341	43407410	138.359	23
	AhR_1319	chr17	29023292	29024015	433091	Pnpla1	NM_001034885	724	8.96772	29023480	0	3.65592	29023480	134.806	18
	AhR_1320	chr15	79512420	79514807	14904	Gtpbp1	NM_013818	2388	8.96637	79514198	0	4.07001	79513152	365.24	55
	AhR_1320	chr15	79512420	79514807	74158	Josd1	NM_028792	2388	8.96637	79514198	0	4.07001	79513152	365.24	55
	AhR_1321	chr2	152185659	152186535				877	8.96472	152186097	0	3.7342	152185958	94.4139	17
	AhR_1322	chr6	72177034	72178423	71093	Atoh8	NM_153778	1390	8.96338	72177429	0	4.31077	72177394	182.488	34
	AhR_1323	chr9	74640484	74641663				1180	8.95882	74641011	0	3.66116	74641083	175.282	28
	AhR_1324	chr1	87936625	87937261	72792	2810459M11Rik	NM_001144992	637	8.95837	87937157	0	3.02139	87937261	101.192	16
	AhR_1324	chr1	87936625	87937261	72792	2810459M11Rik	NM_001144993	637	8.95837	87937157	0	3.02139	87937261	101.192	16
	AhR_1325	chr7	147905602	147907566				1965	8.95774	147907084	0	3.52733	147906886	275.288	52
	AhR_1326	chr17	71442514	71444627	17929	Myom1	NM_001083934	2114	8.95736	71443680	0	3.49715	71443715	313.269	56
	AhR_1326	chr17	71442514	71444627	17929	Myom1	NM_010867	2114	8.95736	71443680	0	3.49715	71443715	313.269	56
	AhR_1327	chr6	70663928	70665282				1355	8.95704	70664180	0	3.43424	70664367	193.983	30
	AhR_1328	chr19	29118994	29120992	56248	Ak3	NM_021299	1999	8.95664	29120730	0	3.74647	29120766	331.745	50
	AhR_1329	chr16	31696151	31697774	13383	Dlg1	NM_007862	1624	8.95657	31697083	0	3.5934	31696984	237.556	43
	AhR_1330	chr10	98695261	98696908				1648	8.95558	98696613	0	4.3424	98696502	318.858	46
	AhR_1331	chr1	84274997	84276190	98496	Pid1	NM_001003948	1194	8.95219	84275311	0	4.11083	84275277	207.47	35
	AhR_1332	chr13	34146502	34147067	68021	Bphl	NM_026512	566	8.95197	34146954	0	3.24297	34146954	53.8702	8
	AhR_1333	chr18	75624185	75624839	269037	Gm672	NM_201354	655	8.95152	75624473	0	4.64067	75624658	117.962	19
	AhR_1334	chr3	116439333	116440838				1506	8.95115	116440266	0	4.13163	116440391	151.89	28
	AhR_1335	chrX	45337729	45338688				960	8.95075	45338268	0	2.98617	45338158	133.923	21
	AhR_1336	chr4	135357448	135357930	242702	Myom3	NM_001085509	483	8.95046	135357799	0	3.31359	135357625	89.9567	13
	AhR_1337	chr2	147769805	147771360				1556	8.95002	147770189	0	4.05148	147770153	239.561	43
	AhR_1338	chr4	128867100	128868244	107271	Yars	NM_134151	1145	8.94958	128867629	0	4.34043	128867377	189.57	28
	AhR_1338	chr4	128867100	128868244	74648	S100pbp	NM_029036	1145	8.94958	128867629	0	4.34043	128867377	189.57	28
	AhR_1339	chr19	21892620	21893451	83921	Tmem2	NM_031997	832	8.94868	21892916	0	3.87732	21893049	139.737	23
	AhR_1339	chr19	21892620	21893451	83921	Tmem2	NM_001033759	832	8.94868	21892916	0	3.87732	21893049	139.737	23
	AhR_1340	chr1	170274605	170275618	18514	Pbx1	NM_008783	1014	8.94845	170275189	0	3.63987	170275301	103.523	18
	AhR_1340	chr1	170274605	170275618	18514	Pbx1	NM_183355	1014	8.94845	170275189	0	3.63987	170275301	103.523	18
	AhR_1341	chr3	27561569	27562594	72007	Fndc3b	NM_173182	1026	8.94818	27562558	0	5.11047	27562487	183.596	28
	AhR_1342	chr4	98713007	98714331	67299	Dock7	NM_026082	1325	8.94773	98713455	0	3.85743	98713335	180.023	31
	AhR_1343	chr5	92168701	92169504				804	8.94749	92168986	0	2.82698	92169318	134.246	22
	AhR_1344	chr13	37724739	37725455				717	8.9464	37724739	0	3.80459	37724739	56.954	11
	AhR_1345	chr6	141562680	141563382				703	8.94586	141562909	0	4.17247	141563059	132.164	20
	AhR_1346	chr3	120876272	120878247	73170	Rwdd3	NM_028456	1976	8.94564	120877591	0	3.13781	120877446	303.796	55
	AhR_1346	chr3	120876272	120878247	66568	2510027J23Rik	NM_025637	1976	8.94564	120877591	0	3.13781	120877446	303.796	55
	AhR_1347	chr9	94277881	94278605				725	8.93865	94278098	0	3.82651	94278063	121.935	20
	AhR_1348	chr4	48056411	48057467	18124	Nr4a3	NM_015743	1057	8.93829	48056798	0	4.7732	48056707	153.461	28
	AhR_1349	chr13	4031854	4032274				421	8.93489	4031890	0	3.91208	4032076	80.4555	12
	AhR_1350	chr1	24684858	24685265	68421	Lmbrd1	NM_026719	408	8.9346	24684858	0	3.47155	24685047	74.3739	12
	AhR_1351	chr15	96871290	96872867	69354	Slc38a4	NM_027052	1578	8.93368	96871883	0	3.49561	96872686	250.731	38
	AhR_1352	chr1	94077547	94078597				1051	8.93091	94077800	0	3.60089	94077800	152.904	30
	AhR_1353	chr6	117119030	117120570	20315	Cxcl12	NM_021704	1541	8.93081	117120133	0	3.17771	117120205	219.972	40
	AhR_1353	chr6	117119030	117120570	20315	Cxcl12	NM_001012477	1541	8.93081	117120133	0	3.17771	117120205	219.972	40
	AhR_1353	chr6	117119030	117120570	20315	Cxcl12	NM_013655	1541	8.93081	117120133	0	3.17771	117120205	219.972	40
	AhR_1354	chr6	121572398	121572750				353	8.92963	121572750	0	4.56617	121572640	70.9716	11
	AhR_1355	chr4	49570510	49572646	230163	Aldob	NM_144903	2137	8.92905	49571330	0	3.20773	49571474	309.01	55
	AhR_1356	chr2	71336700	71338502	66559	Metapl1	NM_025633	1803	8.92684	71337973	0	3.04093	71338009	269.991	49
	AhR_1357	chr4	144807686	144808281	21938	Tnfrsf1b	NM_011610	596	8.92667	144808037	0	4.04932	144807900	123.601	18
	AhR_1358	chr1	186662040	186663850	67247	Mosc2	NM_133684	1811	8.92629	186662304	0	4.04863	186663582	149.057	27
	AhR_1359	chr10	67589288	67591313	71371	Arid5b	NM_023598	2026	8.9247	67590513	0	3.49051	67590443	285.341	56
	AhR_1360	chr19	56452427	56453785	18175	Nrap	NM_008733	1359	8.923	56453683	0	3.14048	56453569	215.096	38
	AhR_1360	chr19	56452427	56453785	18175	Nrap	NM_198059	1359	8.923	56453683	0	3.14048	56453569	215.096	38
	AhR_1361	chr5	64970361	64972054				1694	8.92166	64970396	0	4.01708	64970570	261.671	43
	AhR_1362	chr3	129538418	129541610	12630	Cfi	NM_007686	3193	8.91949	129540843	0	2.89825	129539371	418.77	75
	AhR_1362	chr3	129538418	129541610	68147	Gar1	NM_026578	3193	8.91949	129540843	0	2.89825	129539371	418.77	75
	AhR_1363	chr6	101164986	101165894	55983	Pdzrn3	NM_018884	909	8.91016	101165276	0	3.53167	101165206	151.966	26
	AhR_1364	chr1	180259202	180260809	51810	Hnrnpu	NM_016805	1608	8.90977	180260216	0	3.19863	180260144	223.6	42
	AhR_1365	chr6	49046696	49047886	140488	Igf2bp3	NM_023670	1191	8.90932	49047678	0	3.29434	49047255	185.788	34
	AhR_1366	chr4	133953000	133953790	100163	Pafah2	NM_133880	791	8.90878	133953000	0	4.27819	133953110	129.495	22
	AhR_1367	chr1	172552655	172554043				1389	8.9082	172552655	0	4.18834	172553249	197.968	29
	AhR_1368	chr6	122824249	122825852	67602	Necap1	NM_026267	1604	8.90781	122825406	0	3.70045	122824850	193.142	32
	AhR_1369	chr3	92390893	92391939	17235	Smcp	NM_008574	1047	8.90725	92391278	0	2.81958	92391278	96.6736	18
	AhR_1370	chr1	138862314	138864184	26424	Nr5a2	NM_030676	1871	8.90634	138863499	0	3.86185	138864006	268.592	45
	AhR_1371	chr10	41996903	41997474	56484	Foxo3	NM_019740	572	8.90554	41997192	0	3.66478	41997192	114.699	17
	AhR_1372	chr10	118502356	118502793				438	8.90507	118502717	0	3.41797	118502573	76.8163	12
	AhR_1373	chr2	136782142	136782686	74243	2210009G21Rik	NM_028201	545	8.90431	136782428	0	3.59724	136782392	103.253	16
	AhR_1373	chr2	136782142	136782686	74243	2210009G21Rik	NM_028834	545	8.90431	136782428	0	3.59724	136782392	103.253	16
	AhR_1373	chr2	136782142	136782686	74243	2210009G21Rik	NM_001038641	545	8.90431	136782428	0	3.59724	136782392	103.253	16
	AhR_1374	chr9	31812989	31814581				1593	8.90177	31813807	0	3.49811	31813729	212.653	39
	AhR_1375	chr13	53217025	53218174	26564	Ror2	NM_013846	1150	8.90121	53217830	0	3.69681	53217415	110.717	17
	AhR_1376	chr1	135268330	135270429	214253	Etnk2	NM_175443	2100	8.89845	135269162	0	4.60517	135269015	291.886	53
	AhR_1377	chr2	70921816	70922738	75763	Dcaf17	NM_198005	923	8.89728	70922142	0	2.65276	70922544	167.755	26
	AhR_1377	chr2	70921816	70922738	75763	Dcaf17	NM_001165980	923	8.89728	70922142	0	2.65276	70922544	167.755	26
	AhR_1377	chr2	70921816	70922738	75763	Dcaf17	NM_001165981	923	8.89728	70922142	0	2.65276	70922544	167.755	26
	AhR_1378	chr3	94718191	94718666				476	8.89464	94718191	0	2.99513	94718444	74.5884	10
	AhR_1379	chr14	79249387	79253046	219189	1300010F03Rik	NM_173758	3660	8.89431	79250827	0	3.49758	79250930	436.065	83
	AhR_1379	chr14	79249387	79253046	219189	1300010F03Rik	NM_027906	3660	8.89431	79250827	0	3.49758	79250930	436.065	83
	AhR_1380	chr11	108613451	108615493	76380	Ccdc46	NM_029606	2043	8.89241	108613800	0	3.36511	108613942	263.445	49
	AhR_1380	chr11	108613451	108615493	76380	Ccdc46	NM_145688	2043	8.89241	108613800	0	3.36511	108613942	263.445	49
	AhR_1380	chr11	108613451	108615493	76380	Ccdc46	NM_029586	2043	8.89241	108613800	0	3.36511	108613942	263.445	49
	AhR_1381	chr3	85907515	85908274	27059	Sh3d19	NM_001082414	760	8.89161	85907986	0	3.05531	85907948	129.195	19
	AhR_1382	chr13	42463151	42463964				814	8.89061	42463791	0	3.20761	42463331	138.97	22
	AhR_1383	chr18	84795766	84796553	338403	Cndp1	NM_177450	788	8.89044	84796291	0	3.2965	84795992	142.238	20
	AhR_1384	chr19	44181995	44183104	12675	Chuk	NM_007700	1110	8.89038	44182302	0	3.62246	44182192	133.073	25
	AhR_1384	chr19	44181995	44183104	12675	Chuk	NM_001162410	1110	8.89038	44182302	0	3.62246	44182192	133.073	25
	AhR_1385	chr3	113276901	113277572	11722	Amy1	NM_007446	672	8.89017	113277248	0	3.15349	113277248	114.841	18
	AhR_1385	chr3	113276901	113277572	11722	Amy1	NM_001110505	672	8.89017	113277248	0	3.15349	113277248	114.841	18
	AhR_1386	chr18	21120357	21122039	67664	Rnf125	NM_026301	1683	8.8891	21120843	0	3.06273	21120669	231.358	38
	AhR_1387	chr7	146110867	146111787	12176	Bnip3	NM_009760	921	8.88793	146111304	0	3.71702	146111134	152.866	25
	AhR_1388	chr5	111934146	111935902				1757	8.88715	111935292	0	3.97621	111934512	251.094	46
	AhR_1389	chr15	84026372	84027497	68653	Samm50	NM_178614	1126	8.88539	84027053	0	3.27532	84027288	108.517	19
	AhR_1390	chr2	170018512	170018984				473	8.88516	170018812	0	3.4287	170018702	94.2981	14
	AhR_1391	chr19	27386447	27387691	240595	Kcnv2	NM_183179	1245	8.8851	27387067	0	3.81769	27387203	156.342	24
	AhR_1392	chr15	54784259	54786074				1816	8.88437	54785678	0	3.72882	54785744	259.204	46
	AhR_1393	chr5	120964210	120964540	170756	Slc24a6	NM_133221	331	8.88395	120964540	0	3.16616	120964362	80.1219	10
	AhR_1394	chr17	59030399	59031278	69239	2610034M16Rik	NM_027001	880	8.88129	59030868	0	3.80427	59031015	142.58	24
	AhR_1395	chr1	152975037	152978281				3245	8.87919	152975388	0	3.73828	152976276	487.268	82
	AhR_1396	chr1	67034136	67034985				850	8.87902	67034394	0	3.15784	67034322	137.021	21
	AhR_1397	chr5	152170313	152171067				755	8.87434	152170428	0	3.26563	152170502	159.101	22
	AhR_1398	chr2	127816176	127817311	74121	Acoxl	NM_028765	1136	8.8739	127816761	0	3.47355	127816833	192.083	31
	AhR_1399	chr18	46803671	46804373				703	8.87386	46804373	0	3.93606	46804373	82.6842	16
	AhR_1400	chr8	121952164	121954582	71839	Osgin1	NM_027950	2419	8.87192	121954249	0	3.71913	121954249	257.152	52
	AhR_1401	chr14	26310111	26311201	328365	Zmiz1	NM_183208	1091	8.87025	26310111	0	2.96227	26310793	143.605	28
	AhR_1402	chr6	86138915	86139471	21802	Tgfa	NM_031199	557	8.86919	86139135	0	4.16789	86139173	110.606	16
	AhR_1403	chr5	149776674	149778447				1774	8.86629	149777410	0	3.21801	149777573	224.34	43
	AhR_1404	chr2	17992861	17994493	17354	Mllt10	NM_010804	1633	8.86329	17993684	0	3.60012	17993646	184.542	32
	AhR_1405	chr12	100472327	100472896	71375	Foxn3	NM_183186	570	8.86303	100472685	0	2.8354	100472645	82.3947	13
	AhR_1406	chr15	91008914	91010327	26874	Abcd2	NM_011994	1414	8.86047	91009218	0	4.25328	91009358	205.593	33
	AhR_1407	chr14	23619987	23620615	76633	1700112E06Rik	NM_028275	629	8.8591	23620391	0	4.01416	23620274	103.311	17
	AhR_1408	chr2	103440787	103441640	99382	Abtb2	NM_178890	854	8.85831	103441149	0	2.4885	103441109	110.617	17
	AhR_1409	chr5	115002386	115003212				827	8.85793	115002597	0	3.72915	115002493	136.598	20
	AhR_1410	chr1	51321645	51323098				1454	8.8564	51322435	0	3.85563	51322618	160.839	29
	AhR_1411	chr7	27737833	27738349				517	8.85519	27737833	0	2.50987	27738127	63.1035	8
	AhR_1412	chr18	62349501	62351229				1729	8.85513	62350361	0	4.10224	62350432	189.174	35
	AhR_1413	chr4	149167930	149168431				502	8.85357	149167930	0	4.22589	149167967	70.2853	10
	AhR_1414	chr17	50535942	50537006				1065	8.85078	50536583	0	3.98786	50536617	138.383	21
	AhR_1415	chr2	167677026	167679632				2607	8.84579	167677922	0	4.17566	167677954	292.175	56
	AhR_1416	chr5	135584620	135585552	58805	Mlxipl	NM_021455	933	8.84415	135584846	0	4.05968	135584846	92.7891	17
	AhR_1417	chr15	54403501	54404330	105853	Mal2	NM_178920	830	8.83886	54403977	0	3.38163	54403977	155.294	24
	AhR_1418	chr19	32701132	32702775	23972	Papss2	NM_011864	1644	8.83871	32701421	0	4.04313	32701602	320.183	44
	AhR_1419	chr11	90216712	90220528	217082	Hlf	NM_172563	3817	8.8385	90218091	0	3.82284	90218234	613.537	102
	AhR_1420	chr9	121290166	121290836	67095	Trak1	NM_175114	671	8.83632	121290524	0	2.94287	121290342	125.346	15
	AhR_1421	chr8	130616757	130617603				847	8.83468	130617252	0	3.06608	130617217	113.559	20
	AhR_1422	chr9	80024578	80024962	17920	Myo6	NM_001039546	385	8.83309	80024615	0	4.30932	80024789	82.7662	12
	AhR_1423	chr9	42267077	42268538	272589	Tbcel	NM_173038	1462	8.83219	42267683	0	3.91079	42267870	227.893	41
	AhR_1424	chr3	107818912	107819480	14862	Gstm1	NM_010358	569	8.83213	107818912	0	2.40947	107818912	86.299	14
	AhR_1425	chr3	87981901	87982332				432	8.83136	87982257	0	3.4374	87982080	89.3267	13
	AhR_1426	chr12	101757762	101758380	104718	Ttc7b	NM_001033213	619	8.83117	101758118	0	2.97567	101757942	108.254	18
	AhR_1427	chr8	95801387	95803899	234564	AU018778	NM_144930	2513	8.83112	95802328	0	4.05434	95802254	288.9	52
	AhR_1428	chr6	138088479	138088931	56615	Mgst1	NM_019946	453	8.82303	138088552	0	3.83199	138088691	88.851	13
	AhR_1429	chr8	36469154	36469762				609	8.82015	36469440	0	4.23112	36469481	113.226	18
	AhR_1430	chr4	133370385	133371626				1242	8.81943	133370708	0	3.20538	133370776	162.732	28
	AhR_1431	chr3	51007240	51008304				1065	8.81669	51007943	0	4.81345	51007867	156.906	25
	AhR_1432	chr19	40295354	40295834				481	8.81559	40295795	0	3.07949	40295564	65.2989	9
	AhR_1433	chr2	134370045	134370811	15112	Hao1	NM_010403	767	8.81498	134370534	0	2.44214	134370211	144.825	23
	AhR_1434	chr6	72531542	72533730	232089	Elmod3	NM_144917	2189	8.81451	72532238	0	4.34871	72532314	273.969	40
	AhR_1435	chr5	30786783	30787543				761	8.81184	30787328	0	3.5932	30787288	115.057	19
	AhR_1436	chr6	94668391	94668866				476	8.81181	94668463	0	3.38331	94668596	85.2099	12
	AhR_1437	chr15	89206365	89207912	100126824	Sco2	NM_001111288	1548	8.81056	89207169	0	3.40351	89207022	214.589	43
	AhR_1437	chr15	89206365	89207912	72962	Tymp	NM_138302	1548	8.81056	89207169	0	3.40351	89207022	214.589	43
	AhR_1438	chr6	128704781	128705853				1073	8.80946	128705234	0	4.17927	128705025	111.672	19
	AhR_1439	chr10	98847101	98848456				1356	8.80872	98847829	0	3.82369	98847829	215.769	37
	AhR_1440	chr11	108783439	108784687	12006	Axin2	NM_015732	1249	8.80865	108784200	0	3.59423	108784123	200.873	34
	AhR_1441	chr7	15107725	15108172				448	8.80857	15108172	0	3.25321	15108060	93.6596	12
	AhR_1442	chr2	163379823	163381467	15378	Hnf4a	NM_008261	1645	8.80739	163380900	0	3.18759	163380972	237.294	45
	AhR_1443	chr13	34129947	34131143	68021	Bphl	NM_026512	1197	8.80679	34130566	0	3.83854	34130482	154.838	29
	AhR_1444	chr11	82683312	82684238	67338	Rffl	NM_001164570	927	8.80536	82683684	0	3.79255	82683892	152.4	25
	AhR_1444	chr11	82683312	82684238	67338	Rffl	NM_001164571	927	8.80536	82683684	0	3.79255	82683892	152.4	25
	AhR_1444	chr11	82683312	82684238	67338	Rffl	NM_001164569	927	8.80536	82683684	0	3.79255	82683892	152.4	25
	AhR_1444	chr11	82683312	82684238	67338	Rffl	NM_001007465	927	8.80536	82683684	0	3.79255	82683892	152.4	25
	AhR_1445	chr18	64497305	64499742	225631	Onecut2	NM_194268	2438	8.80094	64499280	0	4.16404	64499419	344.543	59
	AhR_1446	chr8	95651587	95653614	13884	Es1	NM_007954	2028	8.80048	95652178	0	3.4144	95652030	205.207	38
	AhR_1447	chr10	99038191	99039961				1771	8.79935	99039567	0	3.67809	99039116	238.973	41
	AhR_1448	chr2	119427950	119428780				831	8.79792	119428564	0	3.50284	119428315	93.2067	14
	AhR_1449	chr12	70857980	70858731	71091	Cdkl1	NM_183294	752	8.79773	70858349	0	3.35303	70858498	123.461	20
	AhR_1450	chr5	87395567	87396302				736	8.79448	87396236	0	3.49293	87395950	100.021	14
	AhR_1451	chr8	3219578	3220693	16337	Insr	NM_010568	1116	8.79426	3220065	0	3.42566	3220134	217.516	29
	AhR_1452	chr5	148672306	148673314	66537	Pomp	NM_025624	1009	8.79237	148672775	0	4.06232	148672738	150.135	26
	AhR_1453	chr11	77713601	77714672	19193	Pipox	NM_008952	1072	8.79207	77714078	0	3.31212	77714311	105.694	20
	AhR_1454	chr1	62770323	62772890	18187	Nrp2	NM_001077406	2568	8.78707	62771651	0	3.95326	62771790	411.796	68
	AhR_1454	chr1	62770323	62772890	18187	Nrp2	NM_001077407	2568	8.78707	62771651	0	3.95326	62771790	411.796	68
	AhR_1454	chr1	62770323	62772890	18187	Nrp2	NM_001077405	2568	8.78707	62771651	0	3.95326	62771790	411.796	68
	AhR_1454	chr1	62770323	62772890	18187	Nrp2	NM_010939	2568	8.78707	62771651	0	3.95326	62771790	411.796	68
	AhR_1454	chr1	62770323	62772890	18187	Nrp2	NM_001077404	2568	8.78707	62771651	0	3.95326	62771790	411.796	68
	AhR_1454	chr1	62770323	62772890	18187	Nrp2	NM_001077403	2568	8.78707	62771651	0	3.95326	62771790	411.796	68
	AhR_1455	chr17	34944999	34945995	13079	Cyp21a1	NM_009995	997	8.78654	34945625	0	3.21069	34945272	138.828	20
	AhR_1456	chr9	57534099	57534941	13076	Cyp1a1	NM_009992	843	8.78565	57534132	0	3.99624	57534313	100.975	16
	AhR_1456	chr9	57534099	57534941	13077	Cyp1a2	NM_009993	843	8.78565	57534132	0	3.99624	57534313	100.975	16
	AhR_1457	chr2	68700256	68701446	241447	Lass6	NM_172856	1191	8.78521	68700536	0	3.10562	68700433	179.719	34
	AhR_1458	chr6	34815497	34816131	68487	Tmem140	NM_197986	635	8.78315	34815820	0	3.40233	34815887	114.254	19
	AhR_1459	chr6	90456023	90457995				1973	8.78246	90456706	0	3.24102	90456892	285.357	52
	AhR_1460	chr7	26066482	26066970	71722	Cic	NM_027882	489	8.78171	26066727	0	3.34932	26066799	93.2176	15
	AhR_1460	chr7	26066482	26066970	71722	Cic	NM_001110132	489	8.78171	26066727	0	3.34932	26066799	93.2176	15
	AhR_1460	chr7	26066482	26066970	71722	Cic	NM_001110131	489	8.78171	26066727	0	3.34932	26066799	93.2176	15
	AhR_1461	chr1	58642120	58642836	66495	Ndufb3	NM_025597	717	8.78027	58642476	0	3.2198	58642691	126.066	21
	AhR_1461	chr1	58642120	58642836	213056	Fam126b	NM_172513	717	8.78027	58642476	0	3.2198	58642691	126.066	21
	AhR_1462	chr16	38287364	38289390	18171	Nr1i2	NM_010936	2027	8.77963	38288464	0	4.26325	38287818	278.063	47
	AhR_1462	chr16	38287364	38289390	18171	Nr1i2	NM_001098404	2027	8.77963	38288464	0	4.26325	38287818	278.063	47
	AhR_1463	chr6	134398236	134399148				913	8.77754	134398633	0	3.38225	134398633	148.253	25
	AhR_1464	chr2	62248580	62249795	13482	Dpp4	NM_010074	1216	8.77714	62248986	0	3.07611	62249503	187.015	33
	AhR_1464	chr2	62248580	62249795	13482	Dpp4	NM_001159543	1216	8.77714	62248986	0	3.07611	62249503	187.015	33
	AhR_1465	chr13	16382582	16383774				1193	8.77669	16383159	0	3.48896	16383311	203.254	34
	AhR_1466	chr12	33377223	33378602				1380	8.77525	33378217	0	2.9847	33377407	270.504	39
	AhR_1467	chr4	135702296	135703746				1451	8.77474	135703349	0	3.97676	135703542	218.023	38
	AhR_1468	chr11	53820340	53820592	30805	Slc22a4	NM_019687	253	8.77419	53820340	0	3.89763	53820373	52.2814	8
	AhR_1469	chr18	55066440	55067278	269023	Zfp608	NM_175751	839	8.77259	55066911	0	3.29594	55066952	140.666	24
	AhR_1470	chr18	55005853	55008058				2206	8.77219	55007348	0	3.94491	55007633	302.264	55
	AhR_1471	chr5	8872657	8874250				1594	8.77025	8872838	0	3.52938	8872874	199.06	40
	AhR_1472	chr15	10553343	10554235	75646	Rai14	NM_030690	893	8.76912	10553619	0	2.93478	10553692	134.474	23
	AhR_1472	chr15	10553343	10554235	75646	Rai14	NM_001166408	893	8.76912	10553619	0	2.93478	10553692	134.474	23
	AhR_1473	chr3	101679722	101680490	242126	Slc22a15	NM_001039371	769	8.76757	101680072	0	2.86039	101680192	100.082	16
	AhR_1474	chr4	139185994	139186687	212647	Aldh4a1	NM_175438	694	8.76585	139186687	0	3.21375	139186481	72.8135	14
	AhR_1475	chr17	5132224	5134397	239985	Arid1b	NM_001085355	2174	8.76419	5132711	0	3.98337	5132644	314.951	54
	AhR_1476	chr2	132697633	132697930	320974	Lrrn4	NM_177303	298	8.75991	132697930	0	2.62554	132697737	69.6798	9
	AhR_1477	chr17	84515704	84516596				893	8.75988	84516477	0	3.82593	84516375	140.656	25
	AhR_1478	chr1	187027140	187027709	98732	Rab3gap2	NM_001163754	570	8.75954	187027360	0	3.8197	187027391	83.7194	13
	AhR_1479	chr5	106127977	106128612	231549	Lrrc8d	NM_001122768	636	8.75883	106128282	0	3.85528	106128319	111.631	18
	AhR_1479	chr5	106127977	106128612	231549	Lrrc8d	NM_178701	636	8.75883	106128282	0	3.85528	106128319	111.631	18
	AhR_1480	chr5	36511781	36513336	81840	Sorcs2	NM_030889	1556	8.7572	36512285	0	4.34161	36512438	164.102	35
	AhR_1481	chr9	42082696	42085149				2454	8.75693	42083855	0	4.2417	42083742	302.826	49
	AhR_1482	chr2	29477867	29479670	107746	Rapgef1	NM_054050	1804	8.7561	29479157	0	4.32272	29479114	252.048	49
	AhR_1482	chr2	29477867	29479670	107746	Rapgef1	NM_001039087	1804	8.7561	29479157	0	4.32272	29479114	252.048	49
	AhR_1482	chr2	29477867	29479670	107746	Rapgef1	NM_001039086	1804	8.7561	29479157	0	4.32272	29479114	252.048	49
	AhR_1483	chr19	40300126	40301821	54132	Pdlim1	NM_016861	1696	8.75501	40301044	0	3.17991	40300923	182.77	32
	AhR_1484	chr13	94480961	94481675	74129	Dmgdh	NM_028772	715	8.75302	94481394	0	4.12981	94481285	111.237	18
	AhR_1485	chr11	20232976	20234309	55963	Slc1a4	NM_018861	1334	8.75289	20233573	0	4.8426	20233228	207.724	33
	AhR_1486	chr19	56605648	56606235	55947	Dclre1a	NM_018831	588	8.75196	56605944	0	3.50681	56605980	105.898	17
	AhR_1487	chr16	25899149	25900405				1257	8.75176	25899669	0	3.17684	25900405	192.215	35
	AhR_1488	chr15	7116330	7118401	16880	Lifr	NM_001113386	2072	8.75009	7117260	0	3.98407	7118146	368.314	59
	AhR_1488	chr15	7116330	7118401	16880	Lifr	NM_013584	2072	8.75009	7117260	0	3.98407	7118146	368.314	59
	AhR_1489	chr15	82189327	82189974	67130	Ndufa6	NM_025987	648	8.74876	82189974	0	2.87241	82189795	91.5554	18
	AhR_1490	chr4	53426146	53427295				1150	8.74637	53426843	0	3.51899	53426919	117.504	25
	AhR_1491	chr9	34945718	34946429	69305	Dcps	NM_027030	712	8.74165	34946049	0	4.40638	34945903	116.628	16
	AhR_1492	chr1	7079321	7081258	319263	Pcmtd1	NM_183028	1938	8.74065	7080234	0	3.77826	7080038	225.03	41
	AhR_1493	chr15	31498860	31501513	69574	Cmbl	NM_181588	2654	8.7395	31499241	0	3.47186	31499317	373.623	64
	AhR_1494	chr8	37250860	37251911				1052	8.73748	37251119	0	3.51978	37251051	121.18	20
	AhR_1495	chr13	63008816	63010662				1847	8.73593	63009669	0	3.70604	63009413	246.838	41
	AhR_1496	chr12	86283616	86284433	68497	1110018G07Rik	NM_178065	818	8.73495	86284181	0	3.06262	86284181	105.937	16
	AhR_1497	chr6	54549050	54550042	231999	Plekha8	NM_001164361	993	8.73436	54549685	0	3.04235	54549685	243.343	42
	AhR_1497	chr6	54549050	54550042	231999	Plekha8	NM_001001335	993	8.73436	54549685	0	3.04235	54549685	243.343	42
	AhR_1497	chr6	54549050	54550042	231997	Fkbp14	NM_153573	993	8.73436	54549685	0	3.04235	54549685	243.343	42
	AhR_1498	chr5	64178784	64180868	319807	3110047P20Rik	NM_177006	2085	8.73306	64179597	0	3.82653	64179597	268.447	50
	AhR_1499	chr3	97848747	97849240	18129	Notch2	NM_010928	494	8.73304	97849205	0	3.51334	97849052	74.4802	11
	AhR_1500	chr13	102630679	102633147				2469	8.73047	102632553	0	4.43126	102632119	364.614	64
	AhR_1501	chr3	138023017	138023513				497	8.72839	138023419	0	2.95778	138023272	103.148	15
	AhR_1502	chr18	16876549	16877842	12558	Cdh2	NM_007664	1294	8.72772	16877377	0	3.227	16877412	201.344	34
	AhR_1503	chr4	138666413	138668761	433771	2310028O11Rik	NM_001163006	2349	8.7266	138667508	0	4.08681	138667394	329.717	54
	AhR_1504	chr10	21160767	21162362				1596	8.72658	21161180	0	4.24526	21161288	247.774	39
	AhR_1505	chr3	29630514	29632505				1992	8.72493	29631794	0	4.68999	29631794	305.212	51
	AhR_1506	chr12	88233900	88235316	238330	6430527G18Rik	NM_145836	1417	8.72413	88234390	0	3.04694	88234281	191.345	34
	AhR_1507	chr11	89775547	89776134				588	8.72261	89775985	0	4.04891	89776134	111.174	17
	AhR_1508	chr10	17446236	17447499				1264	8.72198	17447139	0	3.48962	17446723	194.066	33
	AhR_1509	chr7	56712340	56713515	78286	Nav2	NM_001111016	1176	8.72196	56712832	0	4.30181	56712974	181.177	32
	AhR_1509	chr7	56712340	56713515	78286	Nav2	NM_175272	1176	8.72196	56712832	0	4.30181	56712974	181.177	32
	AhR_1510	chr3	97435102	97435781	14263	Fmo5	NM_001161763	680	8.72012	97435414	0	3.47864	97435414	93.9911	15
	AhR_1510	chr3	97435102	97435781	14263	Fmo5	NM_001161765	680	8.72012	97435414	0	3.47864	97435414	93.9911	15
	AhR_1510	chr3	97435102	97435781	14263	Fmo5	NM_010232	680	8.72012	97435414	0	3.47864	97435414	93.9911	15
	AhR_1511	chr9	42914354	42915764	69632	Arhgef12	NM_027144	1411	8.71632	42914955	0	3.63094	42914849	238.023	38
	AhR_1512	chr1	51950437	51953290	17912	Myo1b	NM_010863	2854	8.71571	51950514	0	3.93732	51951964	519.305	78
	AhR_1512	chr1	51950437	51953290	17912	Myo1b	NM_001161817	2854	8.71571	51950514	0	3.93732	51951964	519.305	78
	AhR_1513	chr17	3245387	3245675				289	8.71518	3245675	0	3.71179	3245640	54.0318	9
	AhR_1514	chr4	43395829	43397050	100213	Rusc2	NM_001037709	1222	8.71461	43396750	0	3.8387	43396817	181.843	31
	AhR_1515	chr1	138791335	138793103	26424	Nr5a2	NM_001159769	1769	8.71459	138792557	0	3.92516	138792796	207.042	39
	AhR_1515	chr1	138791335	138793103	26424	Nr5a2	NM_030676	1769	8.71459	138792557	0	3.92516	138792796	207.042	39
	AhR_1516	chr1	138807620	138808644	26424	Nr5a2	NM_001159769	1025	8.71378	138808185	0	3.6943	138808396	175.159	28
	AhR_1516	chr1	138807620	138808644	26424	Nr5a2	NM_030676	1025	8.71378	138808185	0	3.6943	138808396	175.159	28
	AhR_1517	chr9	107478007	107479096	15586	Hyal1	NM_008317	1090	8.71322	107478238	0	3.76661	107478735	185.314	25
	AhR_1517	chr9	107478007	107479096	56441	Nat6	NM_019750	1090	8.71322	107478238	0	3.76661	107478735	185.314	25
	AhR_1517	chr9	107478007	107479096	109685	Hyal3	NM_178020	1090	8.71322	107478238	0	3.76661	107478735	185.314	25
	AhR_1518	chr10	87174025	87175282				1258	8.7116	87174411	0	3.69319	87174127	167.264	31
	AhR_1519	chr13	69670032	69672110	210106	Pols	NM_001169131	2079	8.71123	69671128	0	3.05054	69671307	310.471	58
	AhR_1519	chr13	69670032	69672110	210106	Pols	NM_198600	2079	8.71123	69671128	0	3.05054	69671307	310.471	58
	AhR_1520	chr19	17865792	17866632	18552	Pcsk5	NM_001163144	841	8.70913	17866263	0	3.00913	17866370	137.102	24
	AhR_1521	chr5	106183850	106185551	231549	Lrrc8d	NM_001122768	1702	8.70724	106184662	0	3.44339	106184585	179.557	36
	AhR_1521	chr5	106183850	106185551	231549	Lrrc8d	NM_178701	1702	8.70724	106184662	0	3.44339	106184585	179.557	36
	AhR_1522	chr7	27100378	27100841				464	8.70661	27100733	0	2.8872	27100841	58.6047	7
	AhR_1523	chr4	49497960	49499331				1372	8.70659	49499295	0	3.73143	49498505	168.854	31
	AhR_1524	chr18	60765559	60767490	104027	Synpo	NM_177340	1932	8.69671	60766815	0	4.3025	60765559	288.156	50
	AhR_1524	chr18	60765559	60767490	104027	Synpo	NM_001109975	1932	8.69671	60766815	0	4.3025	60765559	288.156	50
	AhR_1525	chr11	7094326	7096127	16006	Igfbp1	NM_008341	1802	8.6945	7094842	0	3.44916	7094879	235.193	40
	AhR_1526	chr10	95085676	95088338				2663	8.69372	95085676	0	3.52046	95086604	318.119	52
	AhR_1527	chr10	121816953	121817885				933	8.69331	121817502	0	4.67201	121817429	165.521	25
	AhR_1528	chr19	34364436	34366050	14102	Fas	NM_001146708	1615	8.69301	34365983	0	3.90056	34365606	246.196	45
	AhR_1528	chr19	34364436	34366050	14102	Fas	NM_007987	1615	8.69301	34365983	0	3.90056	34365606	246.196	45
	AhR_1529	chr15	82536636	82538618				1983	8.69239	82538373	0	4.77698	82538267	297.03	52
	AhR_1530	chr4	49533503	49533924	230162	Zfp189	NM_145547	422	8.69024	49533713	0	4.34166	49533713	86.0313	13
	AhR_1530	chr4	49533503	49533924	28028	Mrpl50	NM_178603	422	8.69024	49533713	0	4.34166	49533713	86.0313	13
	AhR_1531	chr18	68316886	68318041	52662	D18Ertd653e	NM_172631	1156	8.68997	68317145	0	3.21301	68317145	166.872	33
	AhR_1532	chr8	64085313	64085975	72333	Palld	NM_001081390	663	8.68834	64085650	0	3.5303	64085619	96.9891	15
	AhR_1533	chr8	118231288	118231935	17132	Maf	NM_001025577	648	8.68629	118231683	0	4.38953	118231721	90.1565	15
	AhR_1534	chr19	32727347	32727748	23972	Papss2	NM_011864	402	8.68414	32727384	0	2.91933	32727572	78.3321	12
	AhR_1535	chr1	134223922	134225692	74137	Nuak2	NM_028778	1771	8.68383	134225008	0	3.82854	134225366	278.675	45
[truncated: 17,048 more rows]
