# Supplementary material for: Integration of Genome-Wide Computation DRE Search, AhR ChIP-chip and Gene Expression Analyses of TCDD-Elicited Responses in the Mouse Liver
Source: BMC Genomics. 2011 Jul 15;12:365. doi: 10.1186/1471-2164-12-365 (PMC3160422; doi:10.1186/1471-2164-12-365)
Supplement: Additional file 2 — Genomic location, gene annotation and enrichment values of significant (FDR < 0.01) TCDD-induced AhR enrichment at 24 hrs. Detailed results of the AhR ChIP-chip analysis that include the genomic location and TCDD-induced enrichment values, and the gene annotation of enrichment peaks located within the 10 kb upstream and transcribed region of a gene. [file 1471-2164-12-365-S2.XLS]

## Sheet: Sheet1
	Additional File 2: ChIP-chip data providing the AhR enrichment values and locations of TCDD-induced AhR enrichment (FDR < 0.01 ) at 24 hrs. Annotation for enriched regions are listed if the postion of maximum fold enrichment was within the region 10 kb upstream of a TSS through to the end of the 3'UTR. Enriched regions without any gene annotation occur in intergenic DNA.
	Enrichment ID	Chromosome	Start Position	End Position	Entrez GeneID	Gene Symbol	RefSeq	Region Length	Maximum MA	Position of maximum MA	FDR	Maximum log2(enrichment)	Position of maximum enrichment	Sum of MA	Number of probes
	AhR_1	chr11	69804316	69805883	56486	Gabarap	NM_019749	1568	21.5846	69804759	0	4.92627	69804865	402.093	42
	AhR_1	chr11	69804316	69805883	78246	Phf23	NM_030064	1568	21.5846	69804759	0	4.92627	69804865	402.093	42
	AhR_1	chr11	69804316	69805883	13543	Dvl2	NM_007888	1568	21.5846	69804759	0	4.92627	69804865	402.093	42
	AhR_2	chr1	46910149	46911324	227059	Slc39a10	NM_172653	1176	17.6893	46910989	0	5.21807	46910915	296.018	33
	AhR_3	chr9	57543879	57546054	13076	Cyp1a1	NM_009992	2176	17.0065	57544069	0	4.97946	57544829	537.241	55
	AhR_3	chr9	57543879	57546054	13076	Cyp1a1	NM_001136059	2176	17.0065	57544069	0	4.97946	57544829	537.241	55
	AhR_4	chr2	75538005	75541642	18024	Nfe2l2	NM_010902	3638	16.515	75541326	0	3.93466	75541361	536.049	92
	AhR_5	chr4	102888107	102888620	242585	Slc35d1	NM_177732	514	16.2798	102888577	0	4.01463	102888529	176.412	15
	AhR_6	chr5	21937730	21938026				297	14.8638	21937730	0	3.46406	21937766	64.6182	5
	AhR_7	chr7	147253843	147254973				1131	14.6957	147253843	0	3.31912	147253843	146.147	17
	AhR_8	chr19	4767212	4767994				783	14.4358	4767925	0	3.87862	4767856	113.826	11
	AhR_9	chr7	37927436	37928719				1284	13.9235	37927824	0	4.42331	37928075	253.495	35
	AhR_10	chr5	148722693	148723864				1172	13.7862	148723567	0	4.77116	148723466	152.075	21
	AhR_11	chr19	3695729	3696141	16973	Lrp5	NM_008513	413	13.6771	3696141	0	4.66794	3695951	83.648	10
	AhR_12	chr11	109338792	109339605	74008	Arsg	NM_028710	814	13.5121	109339313	0	3.54844	109339277	194.25	23
	AhR_12	chr11	109338792	109339605	104681	Slc16a6	NM_134038	814	13.5121	109339313	0	3.54844	109339277	194.25	23
	AhR_12	chr11	109338792	109339605	104681	Slc16a6	NM_001029842	814	13.5121	109339313	0	3.54844	109339277	194.25	23
	AhR_13	chr15	62574892	62576005				1114	13.4286	62575671	0	3.86677	62575671	283.077	29
	AhR_14	chr4	34830368	34831066	12640	Cga	NM_009889	699	13.3762	34831065	0	3.57083	34831065	276.932	28
	AhR_14	chr4	34830368	34831066	30046	Zfp292	NM_013889	699	13.3762	34831065	0	3.57083	34831065	276.932	28
	AhR_15	chr5	44388016	44390282	19126	Prom1	NM_001163584	2267	12.7595	44389152	0	3.31615	44388834	371.841	52
	AhR_15	chr5	44388016	44390282	19126	Prom1	NM_001163585	2267	12.7595	44389152	0	3.31615	44388834	371.841	52
	AhR_15	chr5	44388016	44390282	19126	Prom1	NM_008935	2267	12.7595	44389152	0	3.31615	44388834	371.841	52
	AhR_15	chr5	44388016	44390282	19126	Prom1	NM_001163577	2267	12.7595	44389152	0	3.31615	44388834	371.841	52
	AhR_16	chr6	51418402	51420425	12417	Cbx3	NM_007624	2024	12.7511	51420096	0	4.89272	51419962	304.516	51
	AhR_16	chr6	51418402	51420425	53379	Hnrnpa2b1	NM_016806	2024	12.7511	51420096	0	4.89272	51419962	304.516	51
	AhR_16	chr6	51418402	51420425	53379	Hnrnpa2b1	NM_182650	2024	12.7511	51420096	0	4.89272	51419962	304.516	51
	AhR_17	chr2	117632458	117633866				1409	12.7353	117633090	0	3.81667	117633159	285.444	39
	AhR_18	chr17	80114788	80116983	13078	Cyp1b1	NM_009994	2196	12.6798	80115703	0	3.64032	80115667	239.745	45
	AhR_19	chr6	148147699	148148363	67456	Ergic2	NM_026168	665	12.6342	148148135	0	4.22274	148148135	181.144	19
	AhR_19	chr6	148147699	148148363	67456	Ergic2	NM_026355	665	12.6342	148148135	0	4.22274	148148135	181.144	19
	AhR_20	chr4	62026712	62027404	20529	Slc31a1	NM_175090	693	12.485	62027083	0	4.10027	62027083	244.666	32
	AhR_20	chr4	62026712	62027404	338355	Fkbp15	NM_001045528	693	12.485	62027083	0	4.10027	62027083	244.666	32
	AhR_21	chr6	70054590	70054878				289	12.4556	70054590	0	3.59078	70054730	92.8102	9
	AhR_22	chr15	79376877	79378222	67040	Ddx17	NM_199080	1346	12.3914	79377245	0	5.20295	79377354	277.341	38
	AhR_22	chr15	79376877	79378222	67040	Ddx17	NM_001040187	1346	12.3914	79377245	0	5.20295	79377354	277.341	38
	AhR_22	chr15	79376877	79378222	67040	Ddx17	NM_199079	1346	12.3914	79377245	0	5.20295	79377354	277.341	38
	AhR_23	chr11	43713622	43714846				1225	12.3901	43714272	0	4.39288	43714373	238.125	34
	AhR_24	chr12	79087139	79088308				1170	12.3712	79087755	0	3.41686	79087792	289.525	33
	AhR_25	chr15	8058053	8059409	170762	Nup155	NM_133227	1357	12.2771	8058303	0	4.62315	8058913	208.055	24
	AhR_25	chr15	8058053	8059409	545085	Wdr70	NM_001081402	1357	12.2771	8058303	0	4.62315	8058913	208.055	24
	AhR_26	chr19	44461353	44463032				1680	12.2408	44462245	0	4.10793	44462166	243.964	38
	AhR_27	chr11	51581418	51582206	66397	Sar1b	NM_025535	789	12.2072	51581830	0	3.29106	51582016	173.825	22
	AhR_28	chr3	65463381	65465251	624866	Lekr1	NM_001166659	1871	12.1815	65463976	0	4.35896	65464014	327.042	44
	AhR_28	chr3	65463381	65465251	624866	Lekr1	NM_001037923	1871	12.1815	65463976	0	4.35896	65464014	327.042	44
	AhR_29	chr11	102006466	102006721	217214	Nags	NM_145829	256	12.166	102006466	0	3.26981	102006466	64.6782	8
	AhR_29	chr11	102006466	102006721	217214	Nags	NM_178053	256	12.166	102006466	0	3.26981	102006466	64.6782	8
	AhR_30	chr2	77008657	77011770	545428	2610301F02Rik	NM_001025576	3114	12.1361	77009359	0	3.04085	77009184	457.301	71
	AhR_31	chr18	85077955	85079780				1826	12.0724	85079123	0	4.7695	85079301	310.185	40
	AhR_32	chr5	134790501	134792116	14886	Gtf2i	NM_001080748	1616	12.0423	134792080	0	4.47673	134791909	219.86	31
	AhR_32	chr5	134790501	134792116	14886	Gtf2i	NM_010365	1616	12.0423	134792080	0	4.47673	134791909	219.86	31
	AhR_32	chr5	134790501	134792116	14886	Gtf2i	NM_001080749	1616	12.0423	134792080	0	4.47673	134791909	219.86	31
	AhR_32	chr5	134790501	134792116	14886	Gtf2i	NM_001080747	1616	12.0423	134792080	0	4.47673	134791909	219.86	31
	AhR_32	chr5	134790501	134792116	14886	Gtf2i	NM_001080746	1616	12.0423	134792080	0	4.47673	134791909	219.86	31
	AhR_33	chr11	7052588	7053596	432530	Adcy1	NM_009622	1009	12.0283	7053113	0	3.97619	7053311	196.965	25
	AhR_34	chr1	90172493	90177181	381280	Hjurp	NM_198652	4689	11.9572	90175701	0	3.99451	90175738	527.374	89
	AhR_34	chr1	90172493	90177181	212427	A730008H23Rik	NM_172505	4689	11.9572	90175701	0	3.99451	90175738	527.374	89
	AhR_35	chr1	173134079	173134845	12355	Nr1i3	NM_009803	767	11.9483	173134413	0	3.82048	173134338	165.166	19
	AhR_35	chr1	173134079	173134845	66425	Pcp4l1	NM_025557	767	11.9483	173134413	0	3.82048	173134338	165.166	19
	AhR_36	chr9	59514260	59516988	18746	Pkm2	NM_011099	2729	11.926	59516154	0	4.76042	59516339	504.685	68
	AhR_37	chr13	46115024	46117736				2713	11.7781	46116966	0	5.0091	46116426	455.82	63
	AhR_38	chr9	111352438	111353471	245038	Dclk3	NM_172928	1034	11.6736	111353471	0	4.05523	111353435	164.165	26
	AhR_39	chr4	126354403	126354845	26445	Psmb2	NM_011970	443	11.6608	126354516	0	3.20841	126354664	96.5315	12
	AhR_40	chr18	65277695	65279156	83814	Nedd4l	NM_001114386	1462	11.6094	65278641	0	3.91868	65278460	236.628	34
	AhR_40	chr18	65277695	65279156	83814	Nedd4l	NM_031881	1462	11.6094	65278641	0	3.91868	65278460	236.628	34
	AhR_41	chr4	147279012	147279559	170731	Mfn2	NM_133201	548	11.5274	147279378	0	3.83677	147279298	123.823	14
	AhR_42	chr3	157588726	157589650	107869	Cth	NM_145953	925	11.3197	157589281	0	3.66621	157589209	106.854	15
	AhR_43	chr7	71898585	71899494				910	11.2094	71898830	0	4.67132	71898830	154.749	24
	AhR_44	chr1	89909721	89911098	227334	Usp40	NM_001033291	1378	11.1852	89909981	0	3.80604	89910477	321.716	39
	AhR_45	chr3	65333294	65334225	99929	Tiparp	NM_178892	932	11.0688	65333886	0	3.36277	65333715	178.207	24
	AhR_46	chr15	55096887	55097913				1027	11.0116	55097522	0	3.28483	55097245	208.473	29
	AhR_47	chr14	69077450	69079056				1607	10.998	69078316	0	5.36371	69078409	238.628	40
	AhR_48	chr5	72802460	72803701	53419	Corin	NM_016869	1242	10.9699	72803285	0	4.07586	72803028	243.47	35
	AhR_48	chr5	72802460	72803701	53419	Corin	NM_001122756	1242	10.9699	72803285	0	4.07586	72803028	243.47	35
	AhR_49	chr19	36701094	36701722				629	10.9369	36701436	0	3.68509	36701547	132.478	17
	AhR_50	chr6	54279520	54280601				1082	10.9245	54280186	0	2.95495	54280221	206.509	30
	AhR_51	chr9	47431882	47434053	54725	Cadm1	NM_207676	2172	10.8917	47433043	0	3.16567	47432904	352.744	59
	AhR_51	chr9	47431882	47434053	54725	Cadm1	NM_207675	2172	10.8917	47433043	0	3.16567	47432904	352.744	59
	AhR_51	chr9	47431882	47434053	54725	Cadm1	NM_018770	2172	10.8917	47433043	0	3.16567	47432904	352.744	59
	AhR_51	chr9	47431882	47434053	54725	Cadm1	NM_001025600	2172	10.8917	47433043	0	3.16567	47432904	352.744	59
	AhR_52	chr5	123646457	123647075				619	10.7678	123646746	0	3.31765	123646893	143.627	17
	AhR_53	chr18	80411441	80412424	27366	Txnl4a	NM_025299	984	10.7601	80411897	0	3.80968	80411828	192.174	27
	AhR_54	chr16	33123783	33125095	239833	Lmln	NM_172823	1313	10.7074	33124580	0	2.66316	33124762	227.564	33
	AhR_55	chr17	83721883	83723472				1590	10.6341	83722497	0	4.25897	83722310	209.637	39
	AhR_56	chr6	143100651	143101822				1172	10.599	143100748	0	3.67819	143100888	165.651	26
	AhR_57	chr19	9168982	9170233	22287	Scgb1a1	NM_011681	1252	10.5544	9169871	0	3.87039	9169822	167.673	24
	AhR_58	chr12	35860231	35862407				2177	10.5355	35861166	0	3.31471	35861202	343.5	59
	AhR_59	chr15	53113527	53115081	14042	Ext1	NM_010162	1555	10.4684	53114027	0	3.12755	53114291	235.883	36
	AhR_60	chr1	195115498	195116682				1185	10.3992	195116299	0	3.58432	195116299	212.892	27
	AhR_61	chr9	57516604	57517876				1273	10.3732	57517876	0	3.40656	57517838	231.308	36
	AhR_62	chr3	79026748	79027375				628	10.3441	79027080	0	3.84006	79027266	129.435	18
	AhR_63	chr12	52603538	52604287				750	10.2611	52603891	0	3.03024	52603783	158.363	21
	AhR_64	chr4	45978411	45979638				1228	10.1996	45978621	0	2.83139	45978549	242.693	33
	AhR_65	chr13	54171834	54172703	14057	Sfxn1	NM_027324	870	10.1041	54172703	0	3.64621	54172547	144.108	21
	AhR_66	chr11	106076998	106078187	72047	Ddx42	NM_028074	1190	10.0831	106077972	0	4.45346	106078006	224.4	32
	AhR_66	chr11	106076998	106078187	67163	Ccdc47	NM_026009	1190	10.0831	106077972	0	4.45346	106078006	224.4	32
	AhR_67	chr19	7015461	7016473	12015	Bad	NM_007522	1013	10.0732	7016167	0	5.58501	7016229	187.36	27
	AhR_67	chr19	7015461	7016473	16528	Kcnk4	NM_008431	1013	10.0732	7016167	0	5.58501	7016229	187.36	27
	AhR_67	chr19	7015461	7016473	107173	Gpr137	NM_207220	1013	10.0732	7016167	0	5.58501	7016229	187.36	27
	AhR_68	chr18	16904463	16905421	12558	Cdh2	NM_007664	959	10.0637	16904532	0	3.00729	16904665	176.726	27
	AhR_69	chr13	28199649	28200906				1258	9.96573	28199972	0	3.64467	28200117	206.028	31
	AhR_70	chr11	46104168	46105032	76884	Cyfip2	NM_133769	865	9.88246	46104555	0	3.59055	46104854	162.731	24
	AhR_71	chr19	40660946	40663528	56454	Aldh18a1	NM_153554	2583	9.80767	40663030	0	5.0686	40663250	338.959	59
	AhR_71	chr19	40660946	40663528	56454	Aldh18a1	NM_019698	2583	9.80767	40663030	0	5.0686	40663250	338.959	59
	AhR_72	chr13	74397063	74398369	11624	Ahrr	NM_009644	1307	9.79749	74397792	0	3.35415	74397248	210.904	35
	AhR_73	chr14	71166654	71167245	13449	Dok2	NM_010071	592	9.75687	71166867	0	3.61268	71167036	118.388	17
	AhR_73	chr14	71166654	71167245	65246	Xpo7	NM_023045	592	9.75687	71166867	0	3.61268	71167036	118.388	17
	AhR_74	chr12	25919341	25919896				556	9.74791	25919545	0	3.23193	25919545	100.454	13
	AhR_75	chr7	108764011	108765649				1639	9.7062	108764833	0	2.8245	108765079	239.931	39
	AhR_76	chr5	148035391	148037640				2250	9.66555	148036632	0	3.52116	148036819	309.84	55
	AhR_77	chr17	83966535	83967212				678	9.66294	83966890	0	3.376	83967036	130.528	20
	AhR_78	chr19	55871775	55873187	21416	Tcf7l2	NM_001142918	1413	9.64746	55872457	0	3.60552	55872887	259.856	40
	AhR_78	chr19	55871775	55873187	21416	Tcf7l2	NM_001142921	1413	9.64746	55872457	0	3.60552	55872887	259.856	40
	AhR_78	chr19	55871775	55873187	21416	Tcf7l2	NM_001142920	1413	9.64746	55872457	0	3.60552	55872887	259.856	40
	AhR_78	chr19	55871775	55873187	21416	Tcf7l2	NM_001142919	1413	9.64746	55872457	0	3.60552	55872887	259.856	40
	AhR_78	chr19	55871775	55873187	21416	Tcf7l2	NM_009333	1413	9.64746	55872457	0	3.60552	55872887	259.856	40
	AhR_78	chr19	55871775	55873187	21416	Tcf7l2	NM_001142923	1413	9.64746	55872457	0	3.60552	55872887	259.856	40
	AhR_78	chr19	55871775	55873187	21416	Tcf7l2	NM_001142922	1413	9.64746	55872457	0	3.60552	55872887	259.856	40
	AhR_79	chr9	101109878	101110924	235542	Ppp2r3a	NM_172144	1047	9.55382	101110246	0	3.20987	101110425	174.99	30
	AhR_79	chr9	101109878	101110924	235542	Ppp2r3a	NM_001161362	1047	9.55382	101110246	0	3.20987	101110425	174.99	30
	AhR_80	chr6	88693982	88695404	23945	Mgll	NM_001166249	1423	9.53654	88695035	0	3.4428	88695107	224.517	35
	AhR_80	chr6	88693982	88695404	23945	Mgll	NM_011844	1423	9.53654	88695035	0	3.4428	88695107	224.517	35
	AhR_80	chr6	88693982	88695404	23945	Mgll	NM_001166250	1423	9.53654	88695035	0	3.4428	88695107	224.517	35
	AhR_80	chr6	88693982	88695404	23945	Mgll	NM_001166251	1423	9.53654	88695035	0	3.4428	88695107	224.517	35
	AhR_81	chr5	148110534	148112574				2041	9.53298	148111167	0	3.41135	148111318	342.089	56
	AhR_82	chr17	35950042	35950858	15937	Ier3	NM_133662	817	9.51789	35950544	0	3.87038	35950338	151.521	21
	AhR_82	chr17	35950042	35950858	14251	Flot1	NM_008027	817	9.51789	35950544	0	3.87038	35950338	151.521	21
	AhR_83	chr7	148099224	148099764	101613	Nlrp6	NM_001081389	541	9.49609	148099534	0	3.61751	148099345	77.0498	10
	AhR_84	chr18	12373379	12374288	18145	Npc1	NM_008720	910	9.44669	12373976	0	3.38272	12373900	97.1136	15
	AhR_85	chr9	44848913	44849861	14012	Mpzl2	NM_007962	949	9.40055	44849658	0	3.08826	44849474	103.539	17
	AhR_86	chr17	71438397	71439898	17929	Myom1	NM_001083934	1502	9.37968	71439690	0	4.33068	71439541	240.43	37
	AhR_86	chr17	71438397	71439898	17929	Myom1	NM_010867	1502	9.37968	71439690	0	4.33068	71439541	240.43	37
	AhR_87	chr15	7086180	7089728	16880	Lifr	NM_001113386	3549	9.3534	7087605	0	3.13022	7088339	344.282	78
	AhR_87	chr15	7086180	7089728	16880	Lifr	NM_013584	3549	9.3534	7087605	0	3.13022	7088339	344.282	78
	AhR_88	chr2	178472626	178474191				1566	9.32638	178473424	0	3.15821	178473279	166.319	31
	AhR_89	chr5	146723351	146723817				467	9.32056	146723419	0	2.82495	146723526	75.7204	11
	AhR_90	chr3	129588777	129591365	66350	Pla2g12a	NM_023196	2589	9.30167	129589619	0	3.50691	129589693	250.855	47
	AhR_90	chr3	129588777	129591365	66350	Pla2g12a	NM_183423	2589	9.30167	129589619	0	3.50691	129589693	250.855	47
	AhR_91	chr6	48504259	48505026	243371	Lrrc61	NM_177736	768	9.29311	48504443	0	2.97199	48504582	134.306	22
	AhR_91	chr6	48504259	48505026	243371	Lrrc61	NM_001110160	768	9.29311	48504443	0	2.97199	48504582	134.306	22
	AhR_92	chr9	104233375	104234097	56318	Acpp	NM_207668	723	9.28034	104233805	0	3.76693	104233844	111.488	18
	AhR_92	chr9	104233375	104234097	56318	Acpp	NM_019807	723	9.28034	104233805	0	3.76693	104233844	111.488	18
	AhR_93	chr5	137552804	137554356	18787	Serpine1	NM_008871	1553	9.24459	137553826	0	3.26795	137553583	126.51	22
	AhR_94	chr18	46789660	46790639				980	9.24304	46790122	0	2.74094	46790232	177.627	28
	AhR_95	chr11	51571041	51571623	66397	Sar1b	NM_025535	583	9.22602	51571316	0	2.67755	51571280	117.825	16
	AhR_95	chr11	51571041	51571623	77371	Sec24a	NM_175255	583	9.22602	51571316	0	2.67755	51571280	117.825	16
	AhR_96	chr18	84258695	84259354	225791	Zadh2	NM_146090	660	9.20132	84259016	0	3.07156	84258942	116.888	18
	AhR_96	chr18	84258695	84259354	110796	Tshz1	NM_001081300	660	9.20132	84259016	0	3.07156	84258942	116.888	18
	AhR_97	chr2	75554031	75554927				897	9.17694	75554439	0	2.67568	75554854	145.585	24
	AhR_98	chr2	26405228	26405916				689	9.16573	26405671	0	3.54891	26405558	125.64	19
	AhR_99	chr6	54739169	54739484				316	9.16386	54739484	0	3.08494	54739309	64.3679	10
	AhR_100	chr9	66004061	66004807	13143	Dapk2	NM_010019	747	9.14611	66004061	0	3.09379	66004518	106.924	18
	AhR_101	chr12	77531559	77532679	210762	Gm70	NM_001163103	1121	9.14133	77532467	0	3.31187	77532364	203.254	29
	AhR_102	chr2	32307091	32307602	71254	Naif1	NM_194335	512	9.12543	32307341	0	2.73393	32307235	101.582	15
	AhR_102	chr2	32307091	32307602	227731	Slc25a25	NM_001164357	512	9.12543	32307341	0	2.73393	32307235	101.582	15
	AhR_102	chr2	32307091	32307602	227731	Slc25a25	NM_146118	512	9.12543	32307341	0	2.73393	32307235	101.582	15
	AhR_103	chr10	106477551	106478202	380660	Acss3	NM_001142804	652	9.12523	106477551	0	3.03634	106477586	92.6335	17
	AhR_103	chr10	106477551	106478202	380660	Acss3	NM_198636	652	9.12523	106477551	0	3.03634	106477586	92.6335	17
	AhR_104	chr13	53071366	53072179	18030	Nfil3	NM_017373	814	9.11128	53071887	0	2.70692	53071959	141.017	23
	AhR_105	chr13	94583339	94584386	11881	Arsb	NM_009712	1048	9.10153	94583731	0	4.19513	94583834	190.154	30
	AhR_106	chr2	49307596	49309031	227867	Epc2	NM_172663	1436	9.10028	49307948	0	3.74456	49307916	245.535	39
	AhR_107	chr19	27402022	27403653	240595	Kcnv2	NM_183179	1632	9.09416	27402454	0	3.30043	27402454	255.527	41
	AhR_108	chr1	166082717	166083536	14067	F5	NM_007976	820	9.09257	166083245	0	3.01199	166083147	141.048	24
	AhR_109	chr14	57720515	57722348	14619	Gjb2	NM_008125	1834	9.07856	57720880	0	3.26632	57720845	299.175	46
	AhR_110	chr9	53056249	53056743	77591	Ddx10	NM_029936	495	9.06026	53056672	0	2.98297	53056436	83.9186	12
	AhR_111	chr10	111372430	111373618				1189	8.97906	111372430	0	3.11395	111372468	133.49	27
	AhR_112	chr19	4837770	4838168	399599	Ccdc87	NM_207268	399	8.97354	4837770	0	1.95425	4838026	41.3139	8
	AhR_112	chr19	4837770	4838168	12460	Ccs	NM_016892	399	8.97354	4837770	0	1.95425	4838026	41.3139	8
	AhR_113	chr2	105063867	105064462	74088	0610012H03Rik	NM_028747	596	8.96799	105064166	0	2.88514	105064242	103.127	17
	AhR_113	chr2	105063867	105064462	74088	0610012H03Rik	NM_001159638	596	8.96799	105064166	0	2.88514	105064242	103.127	17
	AhR_114	chr4	11073831	11074548	60599	Trp53inp1	NM_021897	718	8.95429	11074285	0	2.94313	11074252	97.1206	16
	AhR_115	chr9	50475692	50476385	235339	Dlat	NM_145614	694	8.92427	50475799	0	3.34094	50475980	107.748	15
	AhR_115	chr9	50475692	50476385	330938	Dixdc1	NM_178118	694	8.92427	50475799	0	3.34094	50475980	107.748	15
	AhR_116	chr9	57541473	57543522	13076	Cyp1a1	NM_009992	2050	8.91959	57541514	0	3.12369	57543185	316.392	51
	AhR_116	chr9	57541473	57543522	13076	Cyp1a1	NM_001136059	2050	8.91959	57541514	0	3.12369	57543185	316.392	51
	AhR_117	chr11	101213101	101213820				720	8.88061	101213533	0	2.9989	101213368	111.658	16
	AhR_118	chr4	129591104	129591940				837	8.86288	129591714	0	2.97051	129591901	136.005	21
	AhR_119	chr19	58117431	58118209	226255	Atrnl1	NM_181415	779	8.85608	58117797	0	3.59064	58117761	139.59	23
	AhR_120	chr3	97414874	97415234	68058	Chd1l	NM_026539	361	8.8546	97414874	0	3.06063	97415017	64.0833	11
	AhR_121	chr1	51948466	51949458	17912	Myo1b	NM_010863	993	8.8518	51949072	0	3.95495	51949246	171.162	29
	AhR_121	chr1	51948466	51949458	17912	Myo1b	NM_001161817	993	8.8518	51949072	0	3.95495	51949246	171.162	29
	AhR_122	chr4	149172902	149173374				473	8.84041	149173191	0	3.62434	149173156	94.5783	14
	AhR_123	chr1	46908765	46909710	227059	Slc39a10	NM_172653	946	8.8393	46909401	0	3.03068	46909223	155.717	26
	AhR_124	chr8	42239001	42239285				285	8.81912	42239001	0	2.71472	42239109	54.492	9
	AhR_125	chr14	73652531	73653691	19645	Rb1	NM_009029	1161	8.80258	73653355	0	3.07696	73653505	155.032	30
	AhR_126	chr13	100795963	100796228	544971	Bdp1	NM_001081061	266	8.80077	100796031	0	3.02149	100795963	49.9073	6
	AhR_127	chr11	108169526	108169857	18750	Prkca	NM_011101	332	8.79393	108169526	0	3.13372	108169595	56.4307	9
	AhR_128	chr2	72808527	72809797	20687	Sp3	NM_001098425	1271	8.79366	72808923	0	3.02231	72808745	196.907	36
	AhR_128	chr2	72808527	72809797	20687	Sp3	NM_001018042	1271	8.79366	72808923	0	3.02231	72808745	196.907	36
	AhR_129	chr7	73148172	73149403	18553	Pcsk6	NM_011048	1232	8.79232	73148172	0	2.70645	73148208	155.788	29
	AhR_130	chr1	172796693	172799016	226641	Atf6	NM_001081304	2324	8.79117	172797328	0	3.31987	172797328	250.077	51
	AhR_131	chr18	69800811	69802569	21413	Tcf4	NM_013685	1759	8.7691	69801428	0	3.02252	69801278	211.301	41
	AhR_131	chr18	69800811	69802569	21413	Tcf4	NM_001083967	1759	8.7691	69801428	0	3.02252	69801278	211.301	41
	AhR_132	chr10	53792700	53794327	17155	Man1a	NM_008548	1628	8.75519	53793953	0	3.81615	53793845	235.634	44
	AhR_133	chr2	127997716	127999244				1529	8.75265	127997909	0	3.3197	127998087	191.162	36
	AhR_134	chr9	48425366	48426481				1116	8.7512	48426265	0	3.21608	48426234	174.226	31
	AhR_135	chr6	143478658	143479666				1009	8.74975	143479337	0	3.23374	143479164	145.367	26
	AhR_136	chr17	27760744	27761169	56409	Nudt3	NM_019837	426	8.74952	27761061	0	3.23222	27760785	67.3559	10
	AhR_137	chr2	127996939	127997294				356	8.73775	127997294	0	2.0922	127997294	66.6858	11
	AhR_138	chr3	96358884	96360115	56338	Txnip	NM_023719	1232	8.72396	96359406	0	3.73805	96359335	151.632	26
	AhR_138	chr3	96358884	96360115	56338	Txnip	NM_001009935	1232	8.72396	96359406	0	3.73805	96359335	151.632	26
	AhR_139	chr1	90108789	90110961	394430	Ugt1a10	NM_201641	2173	8.69533	90110532	0	2.56093	90110636	219.706	47
	AhR_139	chr1	90108789	90110961	394434	Ugt1a9	NM_201644	2173	8.69533	90110532	0	2.56093	90110636	219.706	47
	AhR_139	chr1	90108789	90110961	394432	Ugt1a7c	NM_201642	2173	8.69533	90110532	0	2.56093	90110636	219.706	47
	AhR_139	chr1	90108789	90110961	394435	Ugt1a6b	NM_201410	2173	8.69533	90110532	0	2.56093	90110636	219.706	47
	AhR_139	chr1	90108789	90110961	94284	Ugt1a6a	NM_145079	2173	8.69533	90110532	0	2.56093	90110636	219.706	47
	AhR_139	chr1	90108789	90110961	394433	Ugt1a5	NM_201643	2173	8.69533	90110532	0	2.56093	90110636	219.706	47
	AhR_139	chr1	90108789	90110961	22236	Ugt1a2	NM_013701	2173	8.69533	90110532	0	2.56093	90110636	219.706	47
	AhR_139	chr1	90108789	90110961	394436	Ugt1a1	NM_201645	2173	8.69533	90110532	0	2.56093	90110636	219.706	47
	AhR_139	chr1	90108789	90110961	15504	Dnajb3	NM_008299	2173	8.69533	90110532	0	2.56093	90110636	219.706	47
	AhR_140	chr1	191930191	191931787				1597	8.64913	191931640	0	3.42309	191931712	190.265	37
	AhR_141	chr1	107011872	107012592				721	8.64832	107012229	0	2.91486	107012095	117.167	18
	AhR_142	chr3	118194448	118194709				262	8.63567	118194709	0	2.80118	118194562	50.9367	8
	AhR_143	chr10	24667599	24668699				1101	8.62134	24667937	0	3.32833	24667903	154.877	29
	AhR_144	chr15	7116725	7118401	16880	Lifr	NM_001113386	1677	8.6052	7118329	0	2.77308	7118146	237.064	48
	AhR_144	chr15	7116725	7118401	16880	Lifr	NM_013584	1677	8.6052	7118329	0	2.77308	7118146	237.064	48
	AhR_145	chr1	138737934	138739323				1390	8.60103	138739019	0	2.86378	138738954	172.286	30
	AhR_146	chr6	121175037	121175503	53857	Tuba8	NM_017379	467	8.55603	121175074	0	4.16793	121175182	88.0984	14
	AhR_147	chr8	35171642	35171973	234155	Mboat4	NM_001126314	332	8.54386	35171941	0	2.6238	35171789	57.205	9
	AhR_147	chr8	35171642	35171973	22428	Dctn6	NM_011722	332	8.54386	35171941	0	2.6238	35171789	57.205	9
	AhR_148	chr19	38199705	38200277	110855	Pde6c	NM_001170959	573	8.53372	38200052	0	3.59699	38199953	99.7362	15
	AhR_148	chr19	38199705	38200277	110855	Pde6c	NM_033614	573	8.53372	38200052	0	3.59699	38199953	99.7362	15
	AhR_148	chr19	38199705	38200277	19662	Rbp4	NM_011255	573	8.53372	38200052	0	3.59699	38199953	99.7362	15
	AhR_148	chr19	38199705	38200277	19662	Rbp4	NM_001159487	573	8.53372	38200052	0	3.59699	38199953	99.7362	15
	AhR_149	chr10	66372703	66373754				1052	8.51469	66373150	0	3.55309	66373713	137.295	23
	AhR_150	chr2	170169085	170171040				1956	8.48468	170170613	0	2.98894	170170850	240.676	43
	AhR_151	chr4	98715043	98715628	67299	Dock7	NM_026082	586	8.48174	98715170	0	2.7867	98715202	86.289	15
	AhR_152	chr4	104510970	104511295	230558	C8a	NM_146148	326	8.4789	104511295	0	2.06599	104511227	66.8913	10
	AhR_153	chr9	77878584	77879217				634	8.47343	77879217	0	2.46698	77879113	103.389	18
	AhR_154	chr14	74022640	74023333				694	8.4693	74022965	0	3.9297	74023152	97.7627	16
	AhR_155	chr3	148766718	148768942				2225	8.45304	148767832	0	3.42176	148767868	269.499	51
	AhR_156	chr6	113640692	113641324	108960	Irak2	NM_172161	633	8.44709	113640730	0	2.77134	113640910	98.9384	17
	AhR_156	chr6	113640692	113641324	108960	Irak2	NM_001113553	633	8.44709	113640730	0	2.77134	113640910	98.9384	17
	AhR_156	chr6	113640692	113641324	381801	Tatdn2	NM_001033463	633	8.44709	113640730	0	2.77134	113640910	98.9384	17
	AhR_157	chr12	81283969	81285014	109711	Actn1	NM_134156	1046	8.44336	81284339	0	3.11267	81284270	133.601	24
	AhR_158	chr19	10379559	10381076	269060	Dagla	NM_198114	1518	8.43804	10380350	0	3.00053	10379752	236.107	38
	AhR_159	chr2	160565677	160566660	18803	Plcg1	NM_021280	984	8.42211	160566098	0	3.76749	160565977	71.321	12
	AhR_160	chr16	93726056	93726326	70028	Dopey2	NM_026700	271	8.41814	93726056	0	2.5544	93726216	47.8109	8
	AhR_160	chr16	93726056	93726326	70028	Dopey2	NM_027293	271	8.41814	93726056	0	2.5544	93726216	47.8109	8
	AhR_161	chr9	114493541	114494373				833	8.39669	114493879	0	3.76485	114493738	117.496	20
	AhR_162	chr16	43335546	43336181	56490	Zbtb20	NM_019778	636	8.38008	43335832	0	2.59604	43336002	115.762	19
	AhR_162	chr16	43335546	43336181	56490	Zbtb20	NM_181058	636	8.38008	43335832	0	2.59604	43336002	115.762	19
	AhR_163	chr12	81204186	81204622				437	8.37911	81204296	0	4.24923	81204296	85.8922	13
	AhR_164	chr5	93139750	93140146	27428	Shroom3	NM_015756	397	8.37137	93140109	0	2.37367	93139998	75.6073	12
	AhR_165	chr16	30064703	30065851	15205	Hes1	NM_008235	1149	8.35773	30064840	0	3.00195	30064909	156.697	29
	AhR_166	chr9	108551909	108552727	23807	Arih2	NM_011790	819	8.3492	108552208	0	3.64492	108552177	102.921	19
	AhR_167	chr1	51938963	51940402	17912	Myo1b	NM_010863	1440	8.34575	51939929	0	2.95607	51939822	193.984	37
	AhR_167	chr1	51938963	51940402	17912	Myo1b	NM_001161817	1440	8.34575	51939929	0	2.95607	51939822	193.984	37
	AhR_168	chr1	164895588	164896938	14262	Fmo3	NM_008030	1351	8.34427	164895977	0	3.2771	164895944	184.365	32
	AhR_169	chr8	47827507	47828246	16363	Irf2	NM_008391	740	8.3362	47827884	0	3.10903	47827725	127.96	21
	AhR_170	chr17	86900354	86901760	18754	Prkce	NM_011104	1407	8.33604	86901272	0	2.34354	86900899	137.653	25
	AhR_171	chr2	58387070	58389123	11477	Acvr1	NM_007394	2054	8.3263	58387354	0	3.21053	58387425	287.607	50
	AhR_171	chr2	58387070	58389123	11477	Acvr1	NM_001110204	2054	8.3263	58387354	0	3.21053	58387425	287.607	50
	AhR_171	chr2	58387070	58389123	11477	Acvr1	NM_001110205	2054	8.3263	58387354	0	3.21053	58387425	287.607	50
	AhR_172	chr2	10049242	10050764	16425	Itih2	NM_010582	1523	8.31137	10050139	0	2.74697	10050345	156.138	31
	AhR_173	chr4	106975171	106976363	13370	Dio1	NM_007860	1193	8.30615	106975545	0	3.28691	106976187	168.46	29
	AhR_174	chr2	114601445	114602281				837	8.28908	114601832	0	3.48785	114601724	138.318	23
	AhR_175	chr3	145423914	145424564	69219	Ddah1	NM_026993	651	8.27344	145424527	0	2.66234	145424266	103.237	17
	AhR_176	chr12	81214355	81215896	12192	Zfp36l1	NM_007564	1542	8.27251	81215595	0	3.66158	81215515	214.755	39
	AhR_177	chr1	166165951	166166297				347	8.26908	166165951	0	2.63551	166166025	56.0711	10
	AhR_178	chr2	10062288	10062891				604	8.2541	10062606	0	3.12965	10062505	103.015	17
	AhR_179	chr15	58818167	58818627	211401	Mtss1	NM_001146180	461	8.25105	58818446	0	3.12216	58818446	90.2049	14
	AhR_179	chr15	58818167	58818627	211401	Mtss1	NM_144800	461	8.25105	58818446	0	3.12216	58818446	90.2049	14
	AhR_180	chr2	59050193	59051392	227937	Pkp4	NM_026361	1200	8.24167	59050934	0	2.51566	59050544	213.333	35
	AhR_180	chr2	59050193	59051392	227937	Pkp4	NM_175464	1200	8.24167	59050934	0	2.51566	59050544	213.333	35
	AhR_181	chr1	13332938	13333591	17978	Ncoa2	NM_001077695	654	8.23874	13333216	0	3.05971	13333216	117.527	19
	AhR_181	chr1	13332938	13333591	17978	Ncoa2	NM_008678	654	8.23874	13333216	0	3.05971	13333216	117.527	19
	AhR_182	chr1	93342626	93343162	18627	Per2	NM_011066	537	8.23585	93342849	0	4.35442	93342918	96.3947	15
	AhR_183	chr17	88664088	88665318				1231	8.23159	88664520	0	3.41145	88664732	126.609	24
	AhR_184	chr1	90109243	90111653	394430	Ugt1a10	NM_201641	2411	8.22751	90110369	0	2.71474	90110442	285.488	58
	AhR_184	chr1	90109243	90111653	394434	Ugt1a9	NM_201644	2411	8.22751	90110369	0	2.71474	90110442	285.488	58
	AhR_184	chr1	90109243	90111653	394432	Ugt1a7c	NM_201642	2411	8.22751	90110369	0	2.71474	90110442	285.488	58
	AhR_184	chr1	90109243	90111653	394435	Ugt1a6b	NM_201410	2411	8.22751	90110369	0	2.71474	90110442	285.488	58
	AhR_184	chr1	90109243	90111653	94284	Ugt1a6a	NM_145079	2411	8.22751	90110369	0	2.71474	90110442	285.488	58
	AhR_184	chr1	90109243	90111653	394433	Ugt1a5	NM_201643	2411	8.22751	90110369	0	2.71474	90110442	285.488	58
	AhR_184	chr1	90109243	90111653	22236	Ugt1a2	NM_013701	2411	8.22751	90110369	0	2.71474	90110442	285.488	58
	AhR_184	chr1	90109243	90111653	394436	Ugt1a1	NM_201645	2411	8.22751	90110369	0	2.71474	90110442	285.488	58
	AhR_184	chr1	90109243	90111653	15504	Dnajb3	NM_008299	2411	8.22751	90110369	0	2.71474	90110442	285.488	58
	AhR_185	chr19	37942105	37942546				442	8.2001	37942179	0	2.93101	37942215	75.8066	12
	AhR_186	chr14	61661063	61661949	29820	Tnfrsf19	NM_001164155	887	8.19796	61661607	0	3.20728	61661755	107.336	19
	AhR_186	chr14	61661063	61661949	29820	Tnfrsf19	NM_013869	887	8.19796	61661607	0	3.20728	61661755	107.336	19
	AhR_187	chr8	125682637	125683191	57429	Sult5a1	NM_020564	555	8.19325	125683105	0	3.5616	125683069	97.7002	16
	AhR_188	chr4	95459565	95461418	75578	Fggy	NM_001113412	1854	8.1885	95461016	0	3.24631	95461238	158.865	37
	AhR_188	chr4	95459565	95461418	75578	Fggy	NM_029347	1854	8.1885	95461016	0	3.24631	95461238	158.865	37
	AhR_189	chr4	32374901	32375868	12014	Bach2	NM_007521	968	8.15486	32374901	0	3.45198	32375091	156.475	27
	AhR_190	chr4	40811096	40812023				928	8.15427	40811694	0	3.12027	40811619	112.211	20
	AhR_191	chr6	97834785	97835077	17342	Mitf	NM_001113198	293	8.13669	97835077	0	2.1998	97834934	53.8484	9
	AhR_192	chr5	63151693	63152680	212285	Arap2	NM_178407	988	8.12733	63152680	0	3.22925	63152392	115.403	24
	AhR_193	chr4	104981463	104982436				974	8.11793	104981778	0	2.62072	104981778	112.17	20
	AhR_194	chr2	133322568	133323576				1009	8.11635	133323012	0	2.86114	133323012	135.755	26
	AhR_195	chr13	113776872	113777716	218630	Ccno	NM_001081062	845	8.10431	113777413	0	3.86644	113777413	130.929	24
	AhR_195	chr13	113776872	113777716	622408	Gm6320	NM_001037914	845	8.10431	113777413	0	3.86644	113777413	130.929	24
	AhR_196	chr13	63373239	63373694	72061	2010111I01Rik	NM_028079	456	8.0899	63373421	0	2.83845	63373493	84.6958	14
	AhR_197	chr3	38027048	38027702				655	8.05147	38027089	0	2.80187	38027554	122.663	19
	AhR_198	chr16	14142636	14144118	223989	4921513D23Rik	NM_001081154	1483	8.03775	14143543	0	2.53247	14143817	162.365	31
	AhR_199	chr9	21540131	21540490	16835	Ldlr	NM_010700	360	8.02274	21540303	0	2.13523	21540372	50.1018	7
	AhR_200	chr11	83691291	83692898	21410	Hnf1b	NM_009330	1608	8.01177	83691598	0	3.64055	83691526	256.571	44
	AhR_201	chr18	20800041	20800631				591	8.01037	20800317	0	3.14237	20800458	98.7393	18
	AhR_202	chr9	119090026	119091146	382113	Slc22a14	NM_001037749	1121	7.98802	119090390	0	2.60931	119090354	178.608	32
	AhR_203	chr6	88579791	88581194	74589	Kbtbd12	NM_001142724	1404	7.97476	88580672	0	2.64792	88580440	138.753	24
	AhR_203	chr6	88579791	88581194	74589	Kbtbd12	NM_029013	1404	7.97476	88580672	0	2.64792	88580440	138.753	24
	AhR_204	chr1	172445995	172446904	70729	Nos1ap	NM_001109985	910	7.96999	172446140	0	2.81813	172446317	126.265	23
	AhR_204	chr1	172445995	172446904	70729	Nos1ap	NM_027528	910	7.96999	172446140	0	2.81813	172446317	126.265	23
	AhR_205	chr8	112502324	112502896				573	7.96872	112502825	0	2.27978	112502655	113.725	16
	AhR_206	chr3	65466474	65467863	624866	Lekr1	NM_001166659	1390	7.96564	65467574	0	2.59022	65467687	173.22	33
	AhR_206	chr3	65466474	65467863	624866	Lekr1	NM_001037923	1390	7.96564	65467574	0	2.59022	65467687	173.22	33
	AhR_207	chr17	81159903	81160649				747	7.96367	81160333	0	3.37926	81160220	107.615	18
	AhR_208	chr9	70987647	70988697	64008	Aqp9	NM_022026	1051	7.95526	70988397	0	2.77299	70988326	173.317	30
	AhR_209	chr4	98713043	98713672	67299	Dock7	NM_026082	630	7.95462	98713455	0	2.80786	98713335	86.1942	16
	AhR_210	chr19	44463277	44464224				948	7.94826	44463533	0	4.06448	44463604	126.885	24
	AhR_211	chr3	81230605	81231283				679	7.9468	81231283	0	2.45312	81230826	99.5644	20
	AhR_212	chr10	43031610	43032160	71365	Pdss2	NM_027772	551	7.93972	43031909	0	2.64368	43031791	91.8921	16
	AhR_212	chr10	43031610	43032160	71365	Pdss2	NM_001168289	551	7.93972	43031909	0	2.64368	43031791	91.8921	16
	AhR_213	chr9	61661641	61661951				311	7.93876	61661951	0	3.60895	61661951	62.1646	10
	AhR_214	chr1	164893718	164894616	14262	Fmo3	NM_008030	899	7.93727	164894291	0	2.71726	164893798	137.174	24
	AhR_215	chr1	90164396	90164822	381280	Hjurp	NM_198652	427	7.93699	90164822	0	1.79267	90164644	53.327	9
	AhR_215	chr1	90164396	90164822	212427	A730008H23Rik	NM_172505	427	7.93699	90164822	0	1.79267	90164644	53.327	9
	AhR_216	chr10	7808426	7809054				629	7.93151	7808694	0	3.53013	7808769	109.051	17
	AhR_217	chr11	84166383	84166782	107476	Acaca	NM_133360	400	7.93072	84166705	0	2.89379	84166633	69.9528	12
	AhR_218	chr1	164795543	164795883	14261	Fmo1	NM_010231	341	7.92233	164795543	0	3.35375	164795670	64.2181	10
	AhR_219	chr15	36429482	36430608	68839	Ankrd46	NM_175134	1127	7.91749	36429987	0	2.54971	36429808	131.872	23
	AhR_220	chr19	41461924	41462823	83490	Pik3ap1	NM_031376	900	7.91064	41462443	0	2.55512	41462476	95.2794	18
	AhR_221	chr18	21089860	21090186				327	7.90168	21089860	0	2.36373	21089860	51.4233	10
	AhR_222	chr1	172791910	172792751	226641	Atf6	NM_001081304	842	7.90156	172792226	0	3.10478	172792120	105.025	19
	AhR_223	chr5	113385338	113386482	320129	Adrbk2	NM_177078	1145	7.90096	113385930	0	2.5825	113386084	101.606	21
	AhR_224	chr11	109958281	109959630	217258	Abca8a	NM_153145	1350	7.90023	109958967	0	2.3175	109958815	154.18	29
	AhR_225	chr14	73571853	73572393	105670	Rcbtb2	NM_001170694	541	7.9	73572132	0	3.07648	73572205	93.0784	16
	AhR_225	chr14	73571853	73572393	105670	Rcbtb2	NM_134083	541	7.9	73572132	0	3.07648	73572205	93.0784	16
	AhR_226	chr1	40285001	40286395	16177	Il1r1	NM_008362	1395	7.89553	40286037	0	2.82656	40285511	202.137	39
	AhR_227	chr12	81319159	81319735	109711	Actn1	NM_134156	577	7.8907	81319382	0	2.73734	81319454	103.556	17
	AhR_228	chr7	86372071	86373244				1174	7.8895	86372071	0	3.11396	86372221	134.905	25
	AhR_229	chr1	137178880	137179658	215615	Rnpep	NM_145417	779	7.88848	137179330	0	2.95364	137179368	105.579	18
	AhR_229	chr1	137178880	137179658	215615	Rnpep	NM_001159624	779	7.88848	137179330	0	2.95364	137179368	105.579	18
	AhR_230	chr2	104332658	104333474	15259	Hipk3	NM_001145824	817	7.8738	104333175	0	2.93817	104333286	114.107	21
	AhR_230	chr2	104332658	104333474	15259	Hipk3	NM_010434	817	7.8738	104333175	0	2.93817	104333286	114.107	21
	AhR_231	chr4	6915969	6916554	252838	Tox	NM_145711	586	7.87132	6916227	0	2.30517	6916404	94.9571	16
	AhR_232	chr2	27416118	27416961				844	7.86411	27416371	0	3.0809	27416540	133.1	22
	AhR_233	chr10	87169480	87169791				312	7.86141	87169791	0	2.42914	87169674	52.7738	9
	AhR_234	chr2	127096573	127098007	99138	Stard7	NM_139308	1435	7.84914	127096754	0	3.22284	127096789	141.192	25
	AhR_235	chr18	64166472	64167107				636	7.84736	64166739	0	2.48901	64166551	71.1715	13
	AhR_236	chr3	95085783	95086393	75007	Fam63a	NM_133858	611	7.84558	95086203	0	3.11971	95086203	72.5239	13
	AhR_236	chr3	95085783	95086393	229589	Prune	NM_173347	611	7.84558	95086203	0	3.11971	95086203	72.5239	13
	AhR_237	chr1	166165270	166165599				330	7.83263	166165599	0	2.55265	166165556	55.8679	10
	AhR_238	chr15	79374484	79376448	67040	Ddx17	NM_199080	1965	7.82854	79376151	0	2.46092	79376225	193.592	39
	AhR_238	chr15	79374484	79376448	67040	Ddx17	NM_001040187	1965	7.82854	79376151	0	2.46092	79376225	193.592	39
	AhR_238	chr15	79374484	79376448	67040	Ddx17	NM_199079	1965	7.82854	79376151	0	2.46092	79376225	193.592	39
	AhR_239	chr5	21291967	21292591	19181	Psmc2	NM_011188	625	7.82845	21292262	0	2.38972	21292410	100.877	16
	AhR_239	chr5	21291967	21292591	22791	Dnajc2	NM_009584	625	7.82845	21292262	0	2.38972	21292410	100.877	16
	AhR_240	chr1	134194624	134195134	213417	Klhdc8a	NM_144810	511	7.81487	134194911	0	2.4314	134195018	87.2912	15
	AhR_241	chr11	31723845	31725857				2013	7.80906	31724959	0	2.63357	31724925	236.921	47
	AhR_242	chr5	106140566	106140825	231549	Lrrc8d	NM_001122768	260	7.80213	106140825	0	2.52749	106140825	56.6851	8
	AhR_242	chr5	106140566	106140825	231549	Lrrc8d	NM_178701	260	7.80213	106140825	0	2.52749	106140825	56.6851	8
	AhR_243	chr5	92294760	92295606				847	7.7921	92295350	0	2.71655	92295282	147.065	24
	AhR_244	chr15	85602065	85603249	19013	Ppara	NM_001113418	1185	7.78917	85602566	0	3.18573	85602646	143.765	28
	AhR_244	chr15	85602065	85603249	19013	Ppara	NM_011144	1185	7.78917	85602566	0	3.18573	85602646	143.765	28
	AhR_245	chr17	86922733	86923364	18754	Prkce	NM_011104	632	7.77529	86923014	0	2.62028	86922837	117.074	19
	AhR_246	chr18	84256235	84256769	225791	Zadh2	NM_146090	535	7.76543	84256548	0	2.87244	84256657	89.1342	15
	AhR_246	chr18	84256235	84256769	110796	Tshz1	NM_001081300	535	7.76543	84256548	0	2.87244	84256657	89.1342	15
	AhR_247	chr5	65763127	65763701	83379	Klb	NM_031180	575	7.75556	65763127	0	2.77583	65763127	93.1312	17
	AhR_248	chr8	120169383	120171537				2155	7.75506	120171415	0	3.16116	120170961	328.875	54
	AhR_249	chr7	97168035	97168566				532	7.75191	97168566	0	2.65781	97168430	61.9153	12
	AhR_250	chr11	101239973	101240749				777	7.74704	101240185	0	2.83234	101240368	104.315	18
	AhR_251	chr17	45734857	45735389	63959	Slc29a1	NM_022880	533	7.74414	45735354	0	2.48384	45735130	77.5306	13
	AhR_252	chr5	91312186	91312577	14825	Cxcl1	NM_008176	392	7.74188	91312186	0	2.37186	91312295	63.3239	11
	AhR_253	chr19	41446131	41447675	83490	Pik3ap1	NM_031376	1545	7.73467	41447152	0	3.13501	41447114	151.712	30
	AhR_254	chr19	55626635	55627783	53611	Vti1a	NM_016862	1149	7.72128	55626912	0	3.70099	55626944	143.235	28
	AhR_255	chr14	31124006	31125118	12289	Cacna1d	NM_001083616	1113	7.72058	31124649	0	3.36599	31124791	155.492	27
	AhR_255	chr14	31124006	31125118	12289	Cacna1d	NM_028981	1113	7.72058	31124649	0	3.36599	31124791	155.492	27
	AhR_256	chr5	45873337	45874584				1248	7.70268	45874257	0	3.16207	45873970	141.114	28
	AhR_257	chr3	146252488	146253431	22262	Uox	NM_009474	944	7.69027	146252857	0	3.02075	146252857	136.956	24
	AhR_257	chr3	146252488	146253431	56629	Dnase2b	NM_019957	944	7.69027	146252857	0	3.02075	146252857	136.956	24
	AhR_258	chr13	53217132	53218000	26564	Ror2	NM_013846	869	7.67928	53217561	0	2.96224	53217451	70.0448	13
	AhR_259	chr7	148145227	148145670	68713	Ifitm1	NM_026820	444	7.67002	148145402	0	2.73631	148145402	76.228	13
	AhR_259	chr7	148145227	148145670	68713	Ifitm1	NM_001112715	444	7.67002	148145402	0	2.73631	148145402	76.228	13
	AhR_259	chr7	148145227	148145670	73835	Ifitm5	NM_053088	444	7.67002	148145402	0	2.73631	148145402	76.228	13
	AhR_259	chr7	148145227	148145670	80876	Ifitm2	NM_030694	444	7.67002	148145402	0	2.73631	148145402	76.228	13
	AhR_260	chr10	68681057	68682118	69288	Rhobtb1	NM_001081347	1062	7.66502	68681854	0	3.2657	68681889	110.166	21
	AhR_261	chr1	167399111	167399665	70456	Brp44	NM_027430	555	7.65831	167399408	0	2.26882	167399516	86.064	14
	AhR_261	chr1	167399111	167399665	74106	Dcaf6	NM_028759	555	7.65831	167399408	0	2.26882	167399516	86.064	14
	AhR_262	chr14	32454595	32455547	26363	Btd	NM_025295	953	7.65528	32454806	0	3.26688	32454951	125.975	22
	AhR_262	chr14	32454595	32455547	56794	Hacl1	NM_019975	953	7.65528	32454806	0	3.26688	32454951	125.975	22
	AhR_263	chr5	120029898	120031424				1527	7.65029	120030875	0	2.16771	120031170	118.953	25
	AhR_264	chr16	72734390	72735344	19876	Robo1	NM_019413	955	7.64858	72734841	0	2.59494	72734805	136.998	26
	AhR_265	chr5	122041947	122042975	11669	Aldh2	NM_009656	1029	7.64758	122042360	0	2.70782	122042180	115.085	21
	AhR_266	chr3	94736509	94736796	20341	Selenbp1	NM_009150	288	7.64663	94736509	0	2.51585	94736690	38.4089	7
	AhR_267	chr2	75608466	75609064				599	7.64555	75608639	0	2.77073	75608822	99.9053	16
	AhR_268	chr3	65461889	65463148	624866	Lekr1	NM_001166659	1260	7.63372	65462496	0	3.81676	65463033	178.605	34
	AhR_268	chr3	65461889	65463148	624866	Lekr1	NM_001037923	1260	7.63372	65462496	0	3.81676	65463033	178.605	34
	AhR_269	chr8	38485598	38486102				505	7.63168	38485886	0	3.36142	38485783	83.9006	14
	AhR_270	chr16	24090676	24091282				607	7.62941	24091007	0	2.17916	24090860	88.9706	16
	AhR_271	chr14	51709123	51709904	11727	Ang	NM_001161731	782	7.62878	51709659	0	2.46203	51709459	105.123	19
	AhR_271	chr14	51709123	51709904	58809	Rnase4	NM_021472	782	7.62878	51709659	0	2.46203	51709459	105.123	19
	AhR_271	chr14	51709123	51709904	11727	Ang	NM_007447	782	7.62878	51709659	0	2.46203	51709459	105.123	19
	AhR_271	chr14	51709123	51709904	58809	Rnase4	NM_201239	782	7.62878	51709659	0	2.46203	51709459	105.123	19
	AhR_272	chr5	119750177	119750641				465	7.62699	119750498	0	2.82883	119750357	66.0854	11
	AhR_273	chr8	36616734	36617370				637	7.62508	36617073	0	2.33305	36617144	87.5609	16
	AhR_274	chr6	28369356	28370001	11844	Arf5	NM_007480	646	7.61719	28369645	0	2.72575	28369504	103.08	19
	AhR_274	chr6	28369356	28370001	56223	Fscn3	NM_019569	646	7.61719	28369645	0	2.72575	28369504	103.08	19
	AhR_274	chr6	28369356	28370001	74375	Gcc1	NM_028900	646	7.61719	28369645	0	2.72575	28369504	103.08	19
	AhR_275	chr6	34856569	34857871	101240	Wdr91	NM_001013366	1303	7.61555	34857515	0	2.73833	34857663	137.838	29
	AhR_276	chr10	95241542	95242230				689	7.60676	95241857	0	2.89873	95241822	67.1289	13
	AhR_277	chr2	163379790	163381259	15378	Hnf4a	NM_008261	1470	7.60164	163380900	0	3.02589	163380789	187.167	40
	AhR_278	chr3	145425340	145426477	69219	Ddah1	NM_026993	1138	7.60163	145426100	0	2.69815	145426100	146.347	28
	AhR_279	chr7	119351013	119351423				411	7.59791	119351049	0	2.69714	119351201	73.63	12
	AhR_280	chr1	139796058	139796974				917	7.59088	139796669	0	3.43607	139796846	138.459	26
	AhR_281	chr15	96438761	96439466	105727	Slc38a1	NM_134086	706	7.58919	96439136	0	2.99172	96438995	113.552	19
	AhR_281	chr15	96438761	96439466	105727	Slc38a1	NM_001166456	706	7.58919	96439136	0	2.99172	96438995	113.552	19
	AhR_281	chr15	96438761	96439466	105727	Slc38a1	NM_001166458	706	7.58919	96439136	0	2.99172	96438995	113.552	19
	AhR_282	chr3	81826363	81826922				560	7.58047	81826638	0	3.08674	81826747	94.2033	17
	AhR_283	chr1	58170930	58171675	71724	Aox3	NM_023617	746	7.58025	58171289	0	3.13656	58171178	118.628	21
	AhR_284	chr15	10132209	10132761	19116	Prlr	NM_011169	553	7.57761	10132474	0	2.54198	10132359	84.5179	16
	AhR_285	chr17	85294879	85296429				1551	7.57706	85295839	0	3.00144	85295769	184.286	37
	AhR_286	chr19	4420636	4421043				408	7.55809	4420972	0	3.62245	4421007	68.3044	12
	AhR_287	chr17	66280280	66281432	65960	Twsg1	NM_023053	1153	7.55778	66281294	0	2.5876	66281224	135.658	27
	AhR_288	chr13	97229880	97230757	271144	Ankdd1b	NM_001042714	878	7.5542	97230512	0	3.40645	97230476	118.757	22
	AhR_289	chr18	55150439	55151115	269023	Zfp608	NM_175751	677	7.55062	55150872	0	2.79324	55150908	105.217	19
	AhR_290	chr9	77789917	77791517	68801	Elovl5	NM_134255	1601	7.53721	77791517	0	3.3246	77791221	121.744	28
	AhR_291	chr19	7569476	7570183	109168	Atl3	NM_001163505	708	7.53519	7569765	0	2.64657	7569765	84.6104	16
	AhR_291	chr19	7569476	7570183	109168	Atl3	NM_146091	708	7.53519	7569765	0	2.64657	7569765	84.6104	16
	AhR_292	chr13	42463083	42463964				882	7.53293	42463832	0	3.44629	42463964	120.507	24
	AhR_293	chr9	90060297	90061457	108153	Adamts7	NM_001003911	1161	7.53147	90061187	0	3.17812	90061151	135.961	28
	AhR_294	chr9	69161328	69162632	19883	Rora	NM_013646	1305	7.52962	69162247	0	2.79536	69162441	214.012	36
	AhR_295	chr2	91290404	91291112	228357	Lrp4	NM_001145857	709	7.52838	91291080	0	2.58519	91290948	84.6394	14
	AhR_295	chr2	91290404	91291112	228357	Lrp4	NM_172668	709	7.52838	91291080	0	2.58519	91290948	84.6394	14
	AhR_295	chr2	91290404	91291112	228356	1110051M20Rik	NM_175123	709	7.52838	91291080	0	2.58519	91290948	84.6394	14
	AhR_296	chr8	111288835	111289300	11906	Zfhx3	NM_007496	466	7.50913	111289044	0	2.58334	111289155	76.088	14
	AhR_297	chr9	57570825	57573234	353190	Edc3	NM_153799	2410	7.501	57571153	0	2.94682	57571049	253.309	51
	AhR_298	chr9	61225631	61226289	21887	Tle3	NM_001083927	659	7.49963	61225887	0	2.76766	61225808	97.5511	17
	AhR_298	chr9	61225631	61226289	21887	Tle3	NM_001083928	659	7.49963	61225887	0	2.76766	61225808	97.5511	17
	AhR_298	chr9	61225631	61226289	21887	Tle3	NM_009389	659	7.49963	61225887	0	2.76766	61225808	97.5511	17
	AhR_299	chr4	117668161	117668374	20441	St3gal3	NM_009176	214	7.49864	117668161	0	2.74832	117668232	42.0992	7
	AhR_299	chr4	117668161	117668374	20441	St3gal3	NM_001161774	214	7.49864	117668161	0	2.74832	117668232	42.0992	7
	AhR_300	chr4	149363309	149363987	100198	H6pd	NM_173371	679	7.48987	149363522	0	3.15275	149363596	75.1594	14
	AhR_301	chr2	166071178	166072350				1173	7.48464	166071467	0	2.68989	166071399	161.826	30
	AhR_302	chr2	75609355	75610153				799	7.48293	75610085	0	2.68012	75610085	100.537	21
	AhR_303	chr7	30038356	30039556	72275	2200002D01Rik	NM_028179	1201	7.47868	30039103	0	2.55503	30038984	118.727	23
	AhR_304	chr14	65975646	65976833	380912	Zfp395	NM_199029	1188	7.46685	65976425	0	2.72952	65976425	141.029	27
	AhR_305	chrX	139502001	139503123				1123	7.46428	139502729	0	2.44864	139502437	156.151	26
	AhR_306	chr13	73763212	73764270	21752	Tert	NM_009354	1059	7.46408	73763970	0	2.58265	73763931	149.268	28
	AhR_307	chr3	148749273	148749883				611	7.46031	148749514	0	2.59735	148749585	79.608	14
	AhR_308	chr5	136170934	136171676	18984	Por	NM_008898	743	7.45691	136170972	0	2.78034	136171158	116.923	21
	AhR_309	chr5	143584154	143584765	231861	Tnrc18	NM_001122730	612	7.45602	143584410	0	2.27385	143584303	83.0828	16
	AhR_309	chr5	143584154	143584765	231861	Tnrc18	NM_178242	612	7.45602	143584410	0	2.27385	143584303	83.0828	16
	AhR_310	chr1	36124037	36124910	50785	Hs6st1	NM_015818	874	7.45373	36124739	0	2.68535	36124698	85.3052	17
	AhR_311	chr3	30992321	30992995	20482	Skil	NM_011386	675	7.44334	30992730	0	2.79794	30992767	75.9297	15
	AhR_311	chr3	30992321	30992995	20482	Skil	NM_001039090	675	7.44334	30992730	0	2.79794	30992767	75.9297	15
	AhR_312	chr5	120964888	120966532	170756	Slc24a6	NM_133221	1645	7.43716	120965686	0	3.20567	120965686	135.554	29
	AhR_313	chr6	142562331	142563233	321015	5330439B14Rik	NM_177314	903	7.42962	142562956	0	2.53581	142563026	116.492	24
	AhR_313	chr6	142562331	142563233	20928	Abcc9	NM_011511	903	7.42962	142562956	0	2.53581	142563026	116.492	24
	AhR_313	chr6	142562331	142563233	20928	Abcc9	NM_021041	903	7.42962	142562956	0	2.53581	142563026	116.492	24
	AhR_313	chr6	142562331	142563233	20928	Abcc9	NM_021042	903	7.42962	142562956	0	2.53581	142563026	116.492	24
	AhR_313	chr6	142562331	142563233	20928	Abcc9	NM_001044720	903	7.42962	142562956	0	2.53581	142563026	116.492	24
	AhR_314	chr2	122614781	122615221	59010	Sqrdl	NM_001162503	441	7.42811	122614781	0	2.38447	122615221	63.9107	11
	AhR_314	chr2	122614781	122615221	59010	Sqrdl	NM_021507	441	7.42811	122614781	0	2.38447	122615221	63.9107	11
	AhR_315	chr18	31768449	31769025	67453	Slc25a46	NM_026165	577	7.42799	31768844	0	2.86095	31768844	80.7502	14
	AhR_316	chr2	172825404	172825589	66679	Rae1	NM_175112	186	7.4274	172825439	0	3.96627	172825404	36.5023	6
	AhR_317	chr4	130272611	130272860	80912	Pum1	NM_001159603	250	7.42661	130272611	0	2.19711	130272687	45.4815	8
	AhR_317	chr4	130272611	130272860	80912	Pum1	NM_001159604	250	7.42661	130272611	0	2.19711	130272687	45.4815	8
	AhR_317	chr4	130272611	130272860	80912	Pum1	NM_030722	250	7.42661	130272611	0	2.19711	130272687	45.4815	8
	AhR_317	chr4	130272611	130272860	80912	Pum1	NM_001159605	250	7.42661	130272611	0	2.19711	130272687	45.4815	8
	AhR_317	chr4	130272611	130272860	80912	Pum1	NM_001159606	250	7.42661	130272611	0	2.19711	130272687	45.4815	8
	AhR_318	chr15	96873338	96874620	69354	Slc38a4	NM_027052	1283	7.42603	96873775	0	2.79247	96873522	160.739	33
	AhR_319	chr1	180148830	180149663	78825	Pppde1	NM_024282	834	7.42594	180149344	0	2.90839	180149344	94.9159	17
	AhR_320	chr3	94718191	94718632				442	7.42307	94718191	0	2.41887	94718444	44.6816	9
	AhR_321	chr19	3815890	3817454	225888	Suv420h1	NM_001167885	1565	7.41562	3816210	0	2.70655	3816542	178.118	39
	AhR_321	chr19	3815890	3817454	225888	Suv420h1	NM_144871	1565	7.41562	3816210	0	2.70655	3816542	178.118	39
	AhR_321	chr19	3815890	3817454	225888	Suv420h1	NM_001167887	1565	7.41562	3816210	0	2.70655	3816542	178.118	39
	AhR_321	chr19	3815890	3817454	225888	Suv420h1	NM_001167886	1565	7.41562	3816210	0	2.70655	3816542	178.118	39
	AhR_322	chr10	41989791	41990961	56484	Foxo3	NM_019740	1171	7.41315	41990599	0	3.07292	41990631	137.427	27
	AhR_323	chr14	41909488	41909980	11720	Mat1a	NM_133653	493	7.41233	41909909	0	2.83633	41909765	89.8024	15
	AhR_324	chr5	125501316	125502833	20602	Ncor2	NM_011424	1518	7.40388	125501797	0	3.41981	125501975	191.298	36
	AhR_325	chr18	69829757	69831589	21413	Tcf4	NM_013685	1833	7.40335	69831028	0	2.8086	69830950	196.487	41
	AhR_325	chr18	69829757	69831589	21413	Tcf4	NM_001083967	1833	7.40335	69831028	0	2.8086	69830950	196.487	41
	AhR_326	chr5	151380675	151381662	100637	N4bp2l1	NM_133898	988	7.4006	151381250	0	2.72777	151381250	94.783	19
	AhR_327	chr13	37444875	37445486	17084	Ly86	NM_010745	612	7.39443	37445079	0	2.57129	37445158	100.597	17
	AhR_328	chr19	44073698	44074166				469	7.38663	44073846	0	2.44917	44073881	82.7859	14
	AhR_329	chr8	111229751	111232188	11906	Zfhx3	NM_007496	2438	7.38392	111231431	0	3.2713	111231953	262.237	56
	AhR_330	chr5	119787226	119789166				1941	7.37742	119788142	0	2.80696	119788142	225.466	41
	AhR_331	chr10	98847375	98848390				1016	7.37405	98847829	0	2.89366	98847829	119.798	25
	AhR_332	chr15	91019986	91020674	26874	Abcd2	NM_011994	689	7.37346	91020354	0	2.31208	91020143	103.629	19
	AhR_333	chr8	123444635	123445347				713	7.36746	123444958	0	2.57456	123445278	116.438	21
	AhR_334	chr8	117087608	117089339	80707	Wwox	NM_019573	1732	7.36263	117088129	0	2.9383	117088559	169.605	36
	AhR_335	chr19	23209322	23211081	16601	Klf9	NM_010638	1760	7.3572	23210033	0	3.16979	23209513	225.963	44
	AhR_336	chr11	115949380	115949801	22378	Wbp2	NM_016852	422	7.35668	115949691	0	2.23903	115949762	39.8706	7
	AhR_337	chr17	4907040	4907629				590	7.32945	4907480	0	2.57153	4907480	76.819	14
	AhR_338	chr8	129113062	129114135	270110	Irf2bp2	NM_001164598	1074	7.3215	129113501	0	2.25323	129113425	137.853	27
	AhR_339	chr1	69024965	69025950	13869	Erbb4	NM_010154	986	7.31774	69025835	0	2.95936	69025695	128.166	25
	AhR_340	chr4	129498260	129499242	19244	Ptp4a2	NM_008974	983	7.31332	129498654	0	3.26164	129498545	116.042	23
	AhR_340	chr4	129498260	129499242	19244	Ptp4a2	NM_001164745	983	7.31332	129498654	0	3.26164	129498545	116.042	23
	AhR_341	chr6	126108924	126109468	18205	Ntf3	NM_001164035	545	7.3076	126109232	0	2.09354	126109232	67.2201	12
	AhR_341	chr6	126108924	126109468	18205	Ntf3	NM_008742	545	7.3076	126109232	0	2.09354	126109232	67.2201	12
	AhR_341	chr6	126108924	126109468	18205	Ntf3	NM_001164034	545	7.3076	126109232	0	2.09354	126109232	67.2201	12
	AhR_342	chr19	36779041	36779978				938	7.30237	36779041	0	2.935	36779348	131.954	26
	AhR_343	chr18	85085640	85086208				569	7.29902	85086170	0	2.36264	85086134	69.4328	13
	AhR_344	chr11	83743646	83744029				384	7.28861	83743992	0	2.26077	83743916	75.5559	11
	AhR_345	chr1	166088760	166089391	14067	F5	NM_007976	632	7.28697	166089046	0	2.65412	166088978	95.6186	18
	AhR_346	chr8	13481435	13481976	14456	Gas6	NM_019521	542	7.28664	13481763	0	2.89357	13481701	90.3594	16
	AhR_347	chr10	127773674	127774607	12974	Cs	NM_026444	934	7.27886	127774433	0	2.70016	127774282	141.864	27
	AhR_348	chr19	32727347	32727677	23972	Papss2	NM_011864	331	7.27503	32727421	0	2.59271	32727572	55.1977	10
	AhR_349	chr13	46057831	46058593	20238	Atxn1	NM_009124	763	7.26877	46058392	0	3.78354	46058392	109.642	21
	AhR_350	chr8	46347256	46347582	109821	F11	NM_028066	327	7.26268	46347582	0	2.2327	46347399	55.3543	10
	AhR_351	chr1	173099596	173100356				761	7.26089	173100007	0	2.28308	173100081	87.3409	17
	AhR_352	chr14	77204851	77205483				633	7.23722	77205153	0	2.72935	77205341	82.5014	15
	AhR_353	chr9	121993436	121994334				899	7.23276	121993809	0	3.1439	121993662	106.142	21
	AhR_354	chr1	167546710	167547560	68481	Mpzl1	NM_001083897	851	7.22328	167547560	0	2.27192	167547453	120.841	24
	AhR_354	chr1	167546710	167547560	68481	Mpzl1	NM_001001880	851	7.22328	167547560	0	2.27192	167547453	120.841	24
	AhR_355	chr7	91300882	91301554	70178	Fam108c	NM_133722	673	7.21823	91301257	0	2.62826	91301152	86.7902	17
	AhR_356	chr11	23670117	23670587	19696	Rel	NM_009044	471	7.2151	23670368	0	2.27258	23670478	76.4427	14
	AhR_357	chr10	5152288	5152719	64009	Syne1	NM_001079686	432	7.21091	5152683	0	2.36102	5152611	51.4746	9
	AhR_358	chr3	142369822	142370378	229905	Ccbl2	NM_173763	557	7.2103	142369972	0	2.73369	142370048	76.5135	14
	AhR_359	chr5	90991292	90991766				475	7.20959	90991766	0	2.10807	90991754	87.5971	16
	AhR_360	chr1	90026889	90027335	394430	Ugt1a10	NM_201641	447	7.2043	90026889	0	3.01811	90026927	48.4968	9
	AhR_360	chr1	90026889	90027335	394434	Ugt1a9	NM_201644	447	7.2043	90026889	0	3.01811	90026927	48.4968	9
	AhR_360	chr1	90026889	90027335	394432	Ugt1a7c	NM_201642	447	7.2043	90026889	0	3.01811	90026927	48.4968	9
	AhR_360	chr1	90026889	90027335	394435	Ugt1a6b	NM_201410	447	7.2043	90026889	0	3.01811	90026927	48.4968	9
	AhR_360	chr1	90026889	90027335	94284	Ugt1a6a	NM_145079	447	7.2043	90026889	0	3.01811	90026927	48.4968	9
	AhR_361	chr13	23960591	23961340	20504	Slc17a1	NM_001170638	750	7.20274	23960954	0	2.85391	23961064	86.7461	16
	AhR_361	chr13	23960591	23961340	20504	Slc17a1	NM_009198	750	7.20274	23960954	0	2.85391	23961064	86.7461	16
	AhR_362	chr6	97835508	97835684	17342	Mitf	NM_001113198	177	7.20174	97835508	0	2.5121	97835508	30.2847	6
	AhR_363	chr8	107165777	107166218	68523	Fam96b	NM_026753	442	7.19385	107165964	0	3.15819	107166033	74.3188	13
	AhR_364	chr11	102102092	102102433	217216	BC030867	NM_153544	342	7.18807	102102092	0	3.66029	102102164	39.6126	7
	AhR_365	chr4	34848613	34848932	12640	Cga	NM_009889	320	7.18435	34848932	0	3.2882	34848754	44.2651	7
	AhR_366	chr11	79042968	79043478				511	7.18276	79043293	0	2.86043	79043293	79.3456	14
	AhR_367	chr9	55358058	55359245	110842	Etfa	NM_145615	1188	7.18085	55358583	0	3.37987	55358742	117.637	24
	AhR_368	chr4	104497007	104497529	230558	C8a	NM_146148	523	7.15434	104497267	0	2.57237	104497301	74.1	13
	AhR_369	chr3	18967398	18967780				383	7.15056	18967398	0	3.50228	18967542	56.7599	11
	AhR_370	chr12	107717068	107717584				517	7.14414	107717247	0	2.06593	107717324	74.7411	13
	AhR_371	chr7	73455065	73456930	233328	Lrrk1	NM_146191	1866	7.14354	73456051	0	2.74115	73456090	168.713	36
	AhR_372	chr19	21181738	21182448				711	7.13588	21182131	0	2.47856	21181933	70.7428	14
	AhR_373	chr11	22864205	22864704	22183	Zrsr1	NM_011663	500	7.13403	22864205	0	2.16637	22864635	57.6438	11
	AhR_373	chr11	22864205	22864704	17846	Commd1	NM_144514	500	7.13403	22864205	0	2.16637	22864635	57.6438	11
	AhR_374	chr14	21521150	21521900	66121	Chchd1	NM_025366	751	7.13302	21521683	0	2.24402	21521329	69.5304	15
	AhR_374	chr14	21521150	21521900	268721	2310021P13Rik	NM_027996	751	7.13302	21521683	0	2.24402	21521329	69.5304	15
	AhR_375	chr14	77228280	77228990				711	7.12598	77228280	0	2.53671	77228358	105.644	20
	AhR_376	chr12	12817309	12817937				629	7.12559	12817643	0	2.70044	12817643	96.0998	18
	AhR_377	chr4	71858954	71860117	21885	Tle1	NM_011599	1164	7.1221	71859826	0	2.55499	71859635	146.531	32
	AhR_378	chr8	96877811	96879170	20497	Slc12a3	NM_019415	1360	7.1208	96878260	0	2.76842	96878147	159.161	32
	AhR_379	chr12	104897325	104899574	12401	Serpina6	NM_007618	2250	7.10533	104899150	0	2.86003	104897783	227.096	48
	AhR_380	chr17	47130831	47131406	224826	Ubr2	NM_146078	576	7.103	47131265	0	2.85447	47131122	70.5569	13
	AhR_381	chr7	117266871	117267407	22390	Wee1	NM_009516	537	7.09152	117267088	0	2.22943	117267122	66.6061	12
	AhR_382	chr1	176837467	176838748	23893	Grem2	NM_011825	1282	7.08495	176837748	0	2.7016	176838198	186.294	35
	AhR_383	chr18	85072352	85073511				1160	7.08243	85072547	0	3.36362	85072620	141.795	27
	AhR_384	chr1	51950437	51953035	17912	Myo1b	NM_010863	2599	7.08068	51951890	0	3.04463	51951964	321.506	66
	AhR_384	chr1	51950437	51953035	17912	Myo1b	NM_001161817	2599	7.08068	51951890	0	3.04463	51951964	321.506	66
	AhR_385	chr13	74382654	74385351	11624	Ahrr	NM_009644	2698	7.08022	74383186	0	3.32913	74383359	285.569	63
	AhR_386	chr16	94730286	94730682	13185	Dscr3	NM_007834	397	7.07356	94730614	0	2.2163	94730472	78.3126	12
	AhR_387	chr18	75117953	75118450	16891	Lipg	NM_010720	498	7.05886	75118098	0	2.96699	75118067	75.2234	14
	AhR_388	chr17	80403464	80404267				804	7.05434	80403923	0	2.43346	80404024	115.806	20
	AhR_389	chr15	79218394	79218646	223693	Tmem184b	NM_172608	253	7.05358	79218428	0	2.2709	79218462	45.1662	8
	AhR_390	chr8	129258233	129258486				254	7.04328	129258233	0	1.99662	129258309	43.5702	8
	AhR_391	chr1	189587610	189588330				721	7.0386	189588034	0	1.99971	189588197	111.738	21
	AhR_392	chr10	98665111	98665770				660	7.03429	98665290	0	2.792	98665463	76.196	15
	AhR_393	chr9	63897100	63897799				700	7.03317	63897390	0	2.93749	63897321	62.4164	12
	AhR_394	chr7	116704004	116705696	76954	St5	NM_029811	1693	7.03299	116705376	0	2.69979	116705516	167.122	38
	AhR_394	chr7	116704004	116705696	76954	St5	NM_001001326	1693	7.03299	116705376	0	2.69979	116705516	167.122	38
	AhR_395	chr13	94476501	94477399	74129	Dmgdh	NM_028772	899	7.03216	94477116	0	3.77008	94477116	115.961	24
	AhR_396	chr1	164915980	164918162	14262	Fmo3	NM_008030	2183	7.02961	164917880	0	2.71855	164917991	227.112	51
	AhR_397	chr5	115401094	115401818	21405	Hnf1a	NM_009327	725	7.02824	115401562	0	1.91227	115401632	105.318	20
	AhR_398	chr11	45897349	45898832	11492	Adam19	NM_009616	1484	7.02553	45898031	0	3.12347	45898179	157.616	31
	AhR_399	chr15	53102865	53103828	14042	Ext1	NM_010162	964	7.02508	53103202	0	3.39356	53103238	136.492	27
	AhR_400	chr9	24315976	24316699	244745	Dpy19l1	NM_172920	724	7.02506	24316343	0	2.75048	24316200	116.37	21
	AhR_401	chr3	73511501	73512013	12038	Bche	NM_009738	513	7.02083	73511677	0	2.27514	73511811	72.8636	14
	AhR_402	chr5	65762187	65762736	83379	Klb	NM_031180	550	7.01793	65762736	0	2.24882	65762700	58.0861	10
	AhR_403	chr1	60725116	60726094				979	7.01706	60725784	0	2.74022	60725984	97.4523	21
	AhR_404	chr9	70118672	70120164	71602	Myo1e	NM_181072	1493	7.01676	70118986	0	2.39238	70119018	158.143	35
	AhR_405	chr12	63870083	63870989				907	7.01508	63870585	0	2.03838	63870624	111.362	20
	AhR_406	chr1	169411874	169412128				255	7.01333	169411910	0	2.40884	169412025	53.6783	8
	AhR_407	chr16	26705823	26706700	16180	Il1rap	NM_008364	878	7.00235	26706324	0	3.17626	26706500	116.329	24
	AhR_407	chr16	26705823	26706700	16180	Il1rap	NM_001159317	878	7.00235	26706324	0	3.17626	26706500	116.329	24
	AhR_407	chr16	26705823	26706700	16180	Il1rap	NM_001159318	878	7.00235	26706324	0	3.17626	26706500	116.329	24
	AhR_408	chr3	118255733	118256323	99586	Dpyd	NM_170778	591	6.9921	118256098	0	2.30289	118255880	82.8098	16
	AhR_409	chr4	81318736	81319428				693	6.99086	81319127	0	2.47574	81319252	139.071	31
	AhR_410	chr3	57147919	57149083				1165	6.98866	57148282	0	2.90192	57148420	140.804	28
	AhR_411	chr1	65223841	65224413	18711	Pikfyve	NM_011086	573	6.9856	65224071	0	2.62018	65224249	82.8735	16
	AhR_411	chr1	65223841	65224413	15926	Idh1	NM_010497	573	6.9856	65224071	0	2.62018	65224249	82.8735	16
	AhR_411	chr1	65223841	65224413	15926	Idh1	NM_001111320	573	6.9856	65224071	0	2.62018	65224249	82.8735	16
	AhR_412	chr15	58830582	58831111	211401	Mtss1	NM_001146180	530	6.98425	58830851	0	2.85425	58830780	80.1811	15
	AhR_412	chr15	58830582	58831111	211401	Mtss1	NM_144800	530	6.98425	58830851	0	2.85425	58830780	80.1811	15
	AhR_413	chr1	31129680	31130399				720	6.98183	31129994	0	2.97425	31129958	113.283	21
	AhR_414	chr8	95587195	95588064	382044	Gm5158	NM_001081372	870	6.97539	95587590	0	2.47374	95587299	128.758	23
	AhR_415	chr18	65385827	65386327				501	6.97474	65386003	0	2.45771	65386074	68.1538	13
	AhR_416	chr5	32440182	32440660	14284	Fosl2	NM_008037	479	6.97445	32440478	0	2.94949	32440366	79.5992	14
	AhR_417	chr1	138827490	138827989	26424	Nr5a2	NM_001159769	500	6.9659	138827778	0	2.15932	138827737	76.9135	15
	AhR_417	chr1	138827490	138827989	26424	Nr5a2	NM_030676	500	6.9659	138827778	0	2.15932	138827737	76.9135	15
	AhR_418	chr3	37806137	37807329				1193	6.96248	37806725	0	2.44738	37806903	156.585	34
	AhR_419	chr3	130973780	130974664	15107	Hadh	NM_008212	885	6.96247	130974036	0	2.57893	130974210	125.344	24
	AhR_420	chr9	103144958	103145825				868	6.96108	103145571	0	2.72781	103145646	85.28	16
	AhR_421	chr1	189579497	189580228				732	6.96069	189579537	0	2.54265	189579711	106.133	20
	AhR_422	chr8	27134317	27134821	14272	Fnta	NM_008033	505	6.95969	27134467	0	2.23054	27134614	75.1317	13
	AhR_422	chr8	27134317	27134821	320191	Hook3	NM_207659	505	6.95969	27134467	0	2.23054	27134614	75.1317	13
	AhR_423	chr3	28624067	28624600	20526	Slc2a2	NM_031197	534	6.95701	28624380	0	2.47848	28624344	78.1282	14
	AhR_424	chr13	94418498	94419189				692	6.95481	94418829	0	2.84535	94418685	100.52	20
	AhR_425	chr4	155403689	155403943				255	6.95296	155403943	0	2.14515	155403877	45.4836	8
	AhR_426	chr11	101223588	101223955	14377	G6pc	NM_008061	368	6.94691	101223955	0	2.37175	101223849	58.6992	11
	AhR_427	chr16	96304783	96305754	93871	Brwd1	NM_145125	972	6.94608	96305001	0	2.78957	96304967	100.842	20
	AhR_427	chr16	96304783	96305754	93871	Brwd1	NM_001103179	972	6.94608	96305001	0	2.78957	96304967	100.842	20
	AhR_427	chr16	96304783	96305754	93871	Brwd1	NM_176928	972	6.94608	96305001	0	2.78957	96304967	100.842	20
	AhR_428	chr14	77219336	77220346				1011	6.94234	77219647	0	3.24821	77219647	114.9	25
	AhR_429	chr9	78379313	78380623				1311	6.94224	78380296	0	2.79339	78380024	129.586	27
	AhR_430	chr18	11049698	11050383	14465	Gata6	NM_010258	686	6.939	11050102	0	2.41115	11050172	78.3236	17
	AhR_431	chr15	75795931	75796255	69020	Zfp707	NM_001081065	325	6.93517	75795968	0	2.64164	75796073	51.404	10
	AhR_432	chr19	37338431	37338858				428	6.9318	37338718	0	2.63525	37338577	71.3783	13
	AhR_433	chr1	40228697	40229164				468	6.93103	40229055	0	3.02683	40229055	76.3654	14
	AhR_434	chr5	82334568	82334995				428	6.93007	82334750	0	2.64979	82334783	73.7488	13
	AhR_435	chr10	75254331	75254653	14871	Gstt1	NM_008185	323	6.92932	75254363	0	2.19406	75254543	43.9319	7
	AhR_436	chr8	130616984	130617390				407	6.92888	130617182	0	2.92045	130617182	60.6818	11
	AhR_437	chr15	67255199	67255632				434	6.92586	67255413	0	2.58428	67255558	71.4054	13
	AhR_438	chr5	87395663	87396302				640	6.91522	87395881	0	2.3279	87395950	72.0923	13
	AhR_439	chr8	11632407	11633808	102334	Ankrd10	NM_133971	1402	6.91374	11633240	0	2.20292	11633128	116.582	25
	AhR_439	chr8	11632407	11633808	102334	Ankrd10	NM_001167967	1402	6.91374	11633240	0	2.20292	11633128	116.582	25
	AhR_440	chr8	120192569	120193473	74032	Sdr42e1	NM_028725	905	6.91352	120192963	0	2.47317	120192678	98.9296	18
	AhR_441	chr12	25953689	25954110				422	6.91173	25953831	0	3.45876	25953979	72.18	13
	AhR_442	chr5	115795254	115796261	384281	Gatc	NM_029645	1008	6.91014	115795432	0	1.97286	115795396	74.8849	16
	AhR_443	chr18	9002226	9002502				277	6.90969	9002262	0	2.89388	9002262	48.8948	9
	AhR_444	chr1	59378330	59379700	271697	Cdk15	NM_001033373	1371	6.90281	59378543	0	2.92105	59378945	199.915	36
	AhR_445	chr15	79223092	79223345	223693	Tmem184b	NM_172608	254	6.89962	79223158	0	2.32689	79223092	45.5586	8
	AhR_446	chr16	31696443	31697511	13383	Dlg1	NM_007862	1069	6.89794	31697083	0	2.42326	31696916	115.216	25
	AhR_447	chr13	32586038	32586925				888	6.89787	32586386	0	2.50031	32586423	138.538	26
	AhR_448	chr8	112260441	112260699	52335	Atxn1l	NM_001080930	259	6.89264	112260441	0	1.84188	112260514	44.828	8
	AhR_449	chr9	54349855	54351353	235380	Dmxl2	NM_172771	1499	6.87806	54350074	0	2.64845	54349958	141.764	31
	AhR_450	chr5	98396267	98396527	71914	Antxr2	NM_133738	261	6.8739	98396267	0	2.35863	98396305	41.9715	8
	AhR_451	chr19	47057257	47057749	76952	Nt5c2	NM_001164363	493	6.87014	47057398	0	2.78371	47057651	68.9567	12
	AhR_452	chr14	41913499	41914706	11720	Mat1a	NM_133653	1208	6.86892	41914318	0	2.32792	41914518	159.506	33
	AhR_453	chr4	141287125	141287946	68817	Ddi2	NM_001017966	822	6.86883	141287499	0	2.74532	141287568	80.5791	15
	AhR_454	chr12	112678936	112679955	21928	Tnfaip2	NM_009396	1020	6.86667	112679236	0	3.11761	112679126	125.834	25
	AhR_455	chr17	5014421	5015267	239985	Arid1b	NM_001085355	847	6.86445	5014801	0	2.36708	5014622	127.863	24
	AhR_456	chr19	32581023	32581561	17330	Minpp1	NM_010799	539	6.864	32581530	0	1.8321	32581412	79.0606	16
	AhR_457	chr5	143032961	143033565	231858	Radil	NM_178702	605	6.84977	143033246	0	2.6277	143033246	38.899	8
	AhR_458	chr5	104356776	104357352				577	6.84657	104356990	0	2.27387	104357130	88.0401	17
	AhR_459	chr19	57436828	57437908	226252	Fam160b1	NM_145505	1081	6.84098	57437577	0	2.54729	57437656	109.212	23
	AhR_460	chr6	84105098	84106193	26903	Dysf	NM_001077694	1096	6.84055	84105616	0	2.22377	84105372	137.522	27
	AhR_460	chr6	84105098	84106193	26903	Dysf	NM_021469	1096	6.84055	84105616	0	2.22377	84105372	137.522	27
	AhR_461	chr5	66444179	66444462	245945	Rbm47	NM_139065	284	6.83271	66444426	0	2.27781	66444353	49.5556	9
	AhR_461	chr5	66444179	66444462	245945	Rbm47	NM_178446	284	6.83271	66444426	0	2.27781	66444353	49.5556	9
	AhR_461	chr5	66444179	66444462	245945	Rbm47	NM_001127382	284	6.83271	66444426	0	2.27781	66444353	49.5556	9
	AhR_462	chr15	57724464	57724953	67819	Derl1	NM_024207	490	6.83027	57724688	0	2.55477	57724953	43.5535	9
	AhR_463	chr11	97171071	97171532	67036	Mrpl45	NM_025927	462	6.82757	97171319	0	2.51815	97171249	71.7638	14
	AhR_464	chr18	35974073	35974475				403	6.8271	35974186	0	2.47071	35974328	63.9068	12
	AhR_465	chr7	108639414	108639912	207728	Pde2a	NM_001143848	499	6.82035	108639878	0	2.8273	108639847	65.9285	12
	AhR_465	chr7	108639414	108639912	207728	Pde2a	NM_001008548	499	6.82035	108639878	0	2.8273	108639847	65.9285	12
	AhR_465	chr7	108639414	108639912	207728	Pde2a	NM_001143849	499	6.82035	108639878	0	2.8273	108639847	65.9285	12
	AhR_466	chr5	150439373	150440350	15505	Hsph1	NM_013559	978	6.81875	150439839	0	2.75009	150439558	127.542	23
	AhR_467	chr11	101216914	101217542				629	6.81253	101217261	0	2.86002	101217299	72.2142	13
	AhR_468	chr6	88696201	88696520	23945	Mgll	NM_001166249	320	6.80956	88696308	0	3.57736	88696415	60.2024	10
	AhR_468	chr6	88696201	88696520	23945	Mgll	NM_011844	320	6.80956	88696308	0	3.57736	88696415	60.2024	10
	AhR_468	chr6	88696201	88696520	23945	Mgll	NM_001166250	320	6.80956	88696308	0	3.57736	88696415	60.2024	10
	AhR_468	chr6	88696201	88696520	23945	Mgll	NM_001166251	320	6.80956	88696308	0	3.57736	88696415	60.2024	10
	AhR_469	chr10	98818859	98820464				1606	6.80204	98820120	0	2.5615	98819579	138.081	34
	AhR_470	chr3	101234384	101234857	78908	Igsf3	NM_207205	474	6.80061	101234564	0	2.73685	101234564	77.4819	14
	AhR_471	chr10	67991710	67992418	73287	1700040L02Rik	NM_028491	709	6.79893	67992144	0	2.31403	67991928	97.636	19
	AhR_472	chr12	55292204	55292755	112407	Egln3	NM_028133	552	6.79551	55292468	0	2.8537	55292649	75.7957	16
	AhR_473	chr5	106256916	106258171				1256	6.79135	106257206	0	2.14446	106257134	96.7103	22
	AhR_474	chr19	4046363	4046808	14870	Gstp1	NM_013541	446	6.79039	4046439	0	2.17765	4046585	60.5303	10
	AhR_474	chr19	4046363	4046808	14869	Gstp2	NM_181796	446	6.79039	4046439	0	2.17765	4046585	60.5303	10
	AhR_475	chr13	52007370	52007896				527	6.77926	52007654	0	2.39699	52007754	83.364	16
	AhR_476	chr3	151501612	151502106	19220	Ptgfr	NM_008966	495	6.7752	151501851	0	2.26847	151501887	74.9672	15
	AhR_477	chr18	9670579	9671059				481	6.77316	9670836	0	3.13516	9670758	75.3341	14
	AhR_478	chr12	100800795	100801323				529	6.77287	100801098	0	2.2202	100801027	73.1391	14
	AhR_479	chr4	115689472	115689977	14073	Faah	NM_010173	506	6.76745	115689708	0	2.20175	115689901	76.1333	15
	AhR_480	chr7	87258393	87258988	269951	Idh2	NM_173011	596	6.76591	87258711	0	1.85389	87258887	62.2967	12
	AhR_481	chr8	129189643	129190548				906	6.75466	129189903	0	3.04575	129190044	95.8264	20
	AhR_482	chr16	76348210	76348781	268903	Nrip1	NM_173440	572	6.75355	76348327	0	2.02638	76348602	43.3762	9
	AhR_483	chr18	33369853	33370470	170459	Stard4	NM_133774	618	6.75185	33370212	0	2.50104	33370399	74.0938	15
	AhR_484	chr1	189586323	189586840				518	6.75151	189586580	0	2.6687	189586544	72.5169	14
	AhR_485	chr18	38829120	38830656				1537	6.74501	38829790	0	2.6677	38829862	139.444	30
	AhR_486	chr1	21221751	21222457	14859	Gsta3	NM_001077353	707	6.73774	21222347	0	2.0889	21222133	79.6486	16
	AhR_486	chr1	21221751	21222457	14859	Gsta3	NM_010356	707	6.73774	21222347	0	2.0889	21222133	79.6486	16
	AhR_487	chr13	51998121	51998854				734	6.73312	51998482	0	2.85195	51998587	93.9338	18
	AhR_488	chr7	106249025	106249550	78610	Uvrag	NM_178635	526	6.72139	106249230	0	2.69817	106249414	68.454	14
	AhR_489	chr4	150058617	150059278				662	6.71831	150058985	0	3.51788	150058985	86.9901	18
	AhR_490	chr3	132526818	132527336				519	6.71654	132527114	0	2.93011	132527152	47.4231	9
	AhR_491	chr18	3280307	3281132	12916	Crem	NM_001110855	826	6.7161	3280575	0	3.03406	3280575	114.306	23
	AhR_491	chr18	3280307	3281132	12916	Crem	NM_001110854	826	6.7161	3280575	0	3.03406	3280575	114.306	23
	AhR_491	chr18	3280307	3281132	12916	Crem	NM_001110853	826	6.7161	3280575	0	3.03406	3280575	114.306	23
	AhR_491	chr18	3280307	3281132	12916	Crem	NM_013498	826	6.7161	3280575	0	3.03406	3280575	114.306	23
	AhR_491	chr18	3280307	3281132	12916	Crem	NM_001110850	826	6.7161	3280575	0	3.03406	3280575	114.306	23
	AhR_491	chr18	3280307	3281132	12916	Crem	NM_001110859	826	6.7161	3280575	0	3.03406	3280575	114.306	23
	AhR_491	chr18	3280307	3281132	12916	Crem	NM_001110858	826	6.7161	3280575	0	3.03406	3280575	114.306	23
	AhR_491	chr18	3280307	3281132	12916	Crem	NM_001110857	826	6.7161	3280575	0	3.03406	3280575	114.306	23
	AhR_491	chr18	3280307	3281132	12916	Crem	NM_001110856	826	6.7161	3280575	0	3.03406	3280575	114.306	23
	AhR_492	chr9	111025979	111026955	71268	Lrrfip2	NM_027742	977	6.71356	111026533	0	2.20068	111026569	132.384	26
	AhR_492	chr9	111025979	111026955	71268	Lrrfip2	NM_001164838	977	6.71356	111026533	0	2.20068	111026569	132.384	26
	AhR_493	chr17	71443315	71444005	17929	Myom1	NM_001083934	691	6.70977	71443680	0	2.28535	71443754	99.975	20
	AhR_493	chr17	71443315	71444005	17929	Myom1	NM_010867	691	6.70977	71443680	0	2.28535	71443754	99.975	20
	AhR_494	chr3	130317304	130318227	71760	Agxt2l1	NM_001163587	924	6.69304	130317600	0	3.46006	130317528	101.634	23
	AhR_494	chr3	130317304	130318227	71760	Agxt2l1	NM_027907	924	6.69304	130317600	0	3.46006	130317528	101.634	23
	AhR_495	chr19	41422475	41423042	83490	Pik3ap1	NM_031376	568	6.68406	41422690	0	2.86258	41422762	85.7927	17
	AhR_496	chr10	74870135	74870932	103149	Upb1	NM_133995	798	6.67971	74870466	0	2.48283	74870763	102.805	21
	AhR_497	chr9	95455095	95455476	75552	Paqr9	NM_198414	382	6.67566	95455176	0	2.33888	95455176	53.6944	11
	AhR_498	chr1	166344995	166345648	171567	Nme7	NM_138314	654	6.6722	166345361	0	2.35139	166345468	69.7747	13
	AhR_499	chr18	55151479	55151926	269023	Zfp608	NM_175751	448	6.66789	55151745	0	2.89089	55151662	69.7479	13
	AhR_500	chr9	74172458	74173281				824	6.66558	74172815	0	2.19854	74173244	79.4896	16
	AhR_501	chr18	62270854	62271068				215	6.6635	62271068	0	1.8124	62270958	34.4461	7
	AhR_502	chr1	158400783	158402305	20652	Soat1	NM_009230	1523	6.66333	158401563	0	2.39987	158401036	150.457	34
	AhR_503	chr19	55869164	55869517	21416	Tcf7l2	NM_001142918	354	6.66064	55869443	0	2.25066	55869303	48.9333	10
	AhR_503	chr19	55869164	55869517	21416	Tcf7l2	NM_001142921	354	6.66064	55869443	0	2.25066	55869303	48.9333	10
	AhR_503	chr19	55869164	55869517	21416	Tcf7l2	NM_001142920	354	6.66064	55869443	0	2.25066	55869303	48.9333	10
	AhR_503	chr19	55869164	55869517	21416	Tcf7l2	NM_001142919	354	6.66064	55869443	0	2.25066	55869303	48.9333	10
	AhR_503	chr19	55869164	55869517	21416	Tcf7l2	NM_009333	354	6.66064	55869443	0	2.25066	55869303	48.9333	10
	AhR_503	chr19	55869164	55869517	21416	Tcf7l2	NM_001142923	354	6.66064	55869443	0	2.25066	55869303	48.9333	10
	AhR_503	chr19	55869164	55869517	21416	Tcf7l2	NM_001142922	354	6.66064	55869443	0	2.25066	55869303	48.9333	10
	AhR_504	chr1	50739710	50740146				437	6.6599	50739997	0	2.96152	50739851	70.7183	13
	AhR_505	chr10	21160767	21161367				601	6.65972	21160993	0	2.50458	21161028	62.3534	12
	AhR_506	chr7	116743747	116745167	76954	St5	NM_029811	1421	6.65761	116744192	0	2.04002	116744127	158.187	34
	AhR_506	chr7	116743747	116745167	76954	St5	NM_001001326	1421	6.65761	116744192	0	2.04002	116744127	158.187	34
	AhR_507	chr14	8868207	8869602	66082	Abhd6	NM_025341	1396	6.6539	8869036	0	2.92376	8868889	144.039	29
	AhR_508	chr3	108714785	108715264	66921	Prpf38b	NM_025845	480	6.6526	108715048	0	2.99242	108714977	56.0558	11
	AhR_509	chr11	50228937	50229189	216724	Rufy1	NM_172557	253	6.65081	50229189	0	1.95549	50229189	40.1592	8
	AhR_510	chr19	34822306	34822669	240638	Slc16a12	NM_172838	364	6.6486	34822380	0	2.8402	34822418	67.6881	11
	AhR_511	chr19	46747693	46747978	13074	Cyp17a1	NM_007809	286	6.64614	46747905	0	2.32284	46747838	47.9221	9
	AhR_512	chr7	31143335	31144272	233067	Lrfn3	NM_175478	938	6.64524	31143575	0	2.30997	31144121	99.1262	20
	AhR_513	chr4	108003417	108003778	69893	2010305A19Rik	NM_027250	362	6.6327	108003417	0	2.47916	108003417	46.8194	9
	AhR_514	chr4	150226666	150227125	74155	Errfi1	NM_133753	460	6.62915	150227125	0	1.77641	150226845	41.9906	9
	AhR_515	chr9	57534099	57534941	13076	Cyp1a1	NM_009992	843	6.6221	57534099	0	2.84132	57534313	71.8272	16
	AhR_515	chr9	57534099	57534941	13077	Cyp1a2	NM_009993	843	6.6221	57534099	0	2.84132	57534313	71.8272	16
	AhR_516	chr3	30982397	30983523				1127	6.61257	30983279	0	2.64094	30982931	137.827	29
	AhR_517	chr9	57556768	57557308	353190	Edc3	NM_153799	541	6.60896	57557049	0	2.47826	57557226	83.0884	16
	AhR_518	chr1	90062636	90063489	394430	Ugt1a10	NM_201641	854	6.60895	90062952	0	2.31499	90063094	100.192	21
	AhR_518	chr1	90062636	90063489	394434	Ugt1a9	NM_201644	854	6.60895	90062952	0	2.31499	90063094	100.192	21
	AhR_518	chr1	90062636	90063489	394432	Ugt1a7c	NM_201642	854	6.60895	90062952	0	2.31499	90063094	100.192	21
	AhR_518	chr1	90062636	90063489	394435	Ugt1a6b	NM_201410	854	6.60895	90062952	0	2.31499	90063094	100.192	21
	AhR_518	chr1	90062636	90063489	94284	Ugt1a6a	NM_145079	854	6.60895	90062952	0	2.31499	90063094	100.192	21
	AhR_518	chr1	90062636	90063489	394433	Ugt1a5	NM_201643	854	6.60895	90062952	0	2.31499	90063094	100.192	21
	AhR_519	chr7	79437211	79437703	244049	Mctp2	NM_001024703	493	6.60597	79437562	0	4.05209	79437486	69.0272	13
	AhR_520	chr17	56307203	56307518	66443	Tnfaip8l1	NM_025566	316	6.59961	56307518	0	2.34946	56307378	48.4096	10
	AhR_521	chr9	65699209	65699572	56404	Trip4	NM_001170907	364	6.59901	65699572	0	2.23274	65699504	53.1002	11
	AhR_521	chr9	65699209	65699572	56404	Trip4	NM_019797	364	6.59901	65699572	0	2.23274	65699504	53.1002	11
	AhR_522	chr9	43069641	43070106				466	6.59803	43069930	0	2.91373	43069930	75.0892	14
	AhR_523	chr11	46112004	46112433	76884	Cyfip2	NM_133769	430	6.59261	46112106	0	1.86722	46112284	51.5935	11
	AhR_524	chr14	26310111	26310355	328365	Zmiz1	NM_183208	245	6.57959	26310111	0	1.94884	26310212	36.3635	8
	AhR_525	chr11	49078368	49078544				177	6.5782	49078544	0	1.93343	49078544	28.7979	6
	AhR_526	chr7	73054582	73055055	18553	Pcsk6	NM_011048	474	6.57556	73054877	0	2.97446	73054877	75.7423	14
	AhR_527	chr19	4067595	4067782	225884	BC021614	NM_144869	188	6.57506	4067595	0	2.59808	4067673	28.4127	6
	AhR_528	chr14	26308764	26309706	328365	Zmiz1	NM_183208	943	6.56941	26309198	0	2.80504	26309092	131.538	27
	AhR_529	chr11	100942456	100943186	71743	Coasy	NM_027896	731	6.56757	100942876	0	3.015	100943022	81.7748	17
	AhR_529	chr11	100942456	100943186	21428	Mlx	NM_001159384	731	6.56757	100942876	0	3.015	100943022	81.7748	17
	AhR_529	chr11	100942456	100943186	21428	Mlx	NM_001159385	731	6.56757	100942876	0	3.015	100943022	81.7748	17
	AhR_529	chr11	100942456	100943186	21428	Mlx	NM_011550	731	6.56757	100942876	0	3.015	100943022	81.7748	17
	AhR_530	chr1	94660088	94660305				218	6.56602	94660088	0	2.83857	94660155	34.6153	7
	AhR_531	chr11	86807536	86808560	77864	Ypel2	NM_001005341	1025	6.56413	86808409	0	3.25801	86808274	121.369	24
	AhR_532	chr10	120866426	120866827	192678	Rassf3	NM_138956	402	6.5602	120866458	0	2.08285	120866683	54.929	10
	AhR_533	chr18	50660022	50660232				211	6.55436	50660022	0	2.13954	50660169	36.8671	7
	AhR_534	chr18	46766741	46767174	13664	Eif1a	NM_010120	434	6.55412	46766877	0	2.81977	46766982	69.4437	13
	AhR_534	chr18	46766741	46767174	66676	Tmed7	NM_025698	434	6.55412	46766877	0	2.81977	46766982	69.4437	13
	AhR_535	chr4	43396244	43397019	100213	Rusc2	NM_001037709	776	6.55098	43396717	0	1.92757	43396437	94.9315	19
	AhR_536	chr7	30023510	30023938	77254	Yif1b	NM_029887	429	6.54671	30023799	0	2.15796	30023696	64.764	13
	AhR_536	chr7	30023510	30023938	77254	Yif1b	NM_001110201	429	6.54671	30023799	0	2.15796	30023696	64.764	13
	AhR_536	chr7	30023510	30023938	52150	Kcnk6	NM_001033525	429	6.54671	30023799	0	2.15796	30023696	64.764	13
	AhR_537	chr17	66062085	66062894	106572	Rab31	NM_133685	810	6.53705	66062515	0	2.76754	66062290	99.2051	20
	AhR_538	chr1	78318971	78319333	433323	Sgpp2	NM_001004173	363	6.53697	78319188	0	4.05432	78319116	60.5368	11
	AhR_539	chr9	56776612	56777149	102462	Imp3	NM_133976	538	6.53	56776915	0	2.28012	56776784	62.4943	12
	AhR_539	chr9	56776612	56777149	235406	Snx33	NM_175483	538	6.53	56776915	0	2.28012	56776784	62.4943	12
	AhR_540	chr11	100680249	100680504	20851	Stat5b	NM_011489	256	6.52554	100680504	0	1.87551	100680473	34.3156	7
	AhR_540	chr11	100680249	100680504	20851	Stat5b	NM_001113563	256	6.52554	100680504	0	1.87551	100680473	34.3156	7
	AhR_541	chr11	108613485	108614136	76380	Ccdc46	NM_029606	652	6.52005	108613871	0	2.02905	108614056	78.2339	15
	AhR_541	chr11	108613485	108614136	76380	Ccdc46	NM_145688	652	6.52005	108613871	0	2.02905	108614056	78.2339	15
	AhR_541	chr11	108613485	108614136	76380	Ccdc46	NM_029586	652	6.52005	108613871	0	2.02905	108614056	78.2339	15
	AhR_542	chr1	33043553	33043870				318	6.51374	33043585	0	1.94616	33043652	48.9438	10
	AhR_543	chr18	46625553	46625961	72076	Mospd4	NM_028086	409	6.50119	46625769	0	2.94656	46625769	62.0498	12
	AhR_544	chr18	85062993	85064149				1157	6.48607	85064149	0	2.10599	85064053	142.985	32
	AhR_545	chr17	4921949	4922303				355	6.47457	4922024	0	1.93979	4922165	60.5677	11
	AhR_546	chr4	136944871	136945282				412	6.47107	136944902	0	2.32234	136944902	59.1074	12
	AhR_547	chr19	32582509	32583825	17330	Minpp1	NM_010799	1317	6.46574	32583542	0	1.90689	32583647	140.192	33
	AhR_548	chr7	96539994	96540579				586	6.46373	96540332	0	2.42133	96540398	71.4527	14
	AhR_549	chr17	85046569	85047204	213575	Dync2li1	NM_172256	636	6.45834	85047028	0	2.62662	85046960	87.5677	19
	AhR_550	chr4	57929002	57929478	242484	D630039A03Rik	NM_178727	477	6.45833	57929224	0	2.46118	57929295	68.9968	14
	AhR_551	chr1	127446318	127446674				357	6.45488	127446358	0	1.80704	127446358	53.6366	11
	AhR_552	chr19	43967311	43967669	71972	Dnmbp	NM_028029	359	6.45331	43967311	0	2.31645	43967383	40.8103	8
	AhR_553	chr19	53388322	53388781	17859	Mxi1	NM_001008542	460	6.45287	53388545	0	2.612	53388673	61.6402	13
	AhR_554	chr7	52747524	52747996	71755	Dhdh	NM_027903	473	6.45256	52747799	0	2.18149	52747731	56.6704	11
	AhR_555	chr18	20767969	20768997				1029	6.44797	20767969	0	2.39561	20768929	117.896	27
	AhR_556	chr13	41330704	41331099				396	6.44233	41331099	0	2.24211	41330991	42.9576	8
	AhR_557	chr1	182124014	182125302	67426	Cabc1	NM_001163290	1289	6.44059	182125082	0	2.04768	182125191	107.182	26
	AhR_557	chr1	182124014	182125302	67426	Cabc1	NM_023341	1289	6.44059	182125082	0	2.04768	182125191	107.182	26
	AhR_558	chr3	137942639	137942946	11522	Adh1	NM_007409	308	6.43927	137942639	0	2.43094	137942676	39.8486	9
	AhR_559	chr7	119351810	119352977				1168	6.43377	119351841	0	2.47284	119351985	131.26	32
	AhR_560	chr9	31097653	31097967				315	6.43173	31097653	0	2.92414	31097694	35.5079	7
	AhR_561	chr1	31151228	31152016				789	6.43103	31151733	0	3.09463	31151550	108.524	23
	AhR_562	chr3	65647670	65649004				1335	6.42898	65648385	0	3.01931	65648448	172.871	38
	AhR_563	chr3	96305228	96306747				1520	6.42298	96305621	0	2.38538	96305759	136.381	32
	AhR_564	chr18	61835359	61836031				673	6.42248	61836031	0	3.31035	61835962	88.4571	18
	AhR_565	chr4	53329018	53329923				906	6.41758	53329387	0	2.61709	53329236	68.032	15
	AhR_566	chr1	89943552	89944356	394430	Ugt1a10	NM_201641	805	6.41383	89944356	0	2.44175	89944356	90.6803	21
	AhR_567	chr9	20666454	20667003	319278	A230050P20Rik	NM_175687	550	6.41319	20666488	0	2.74129	20666643	74.1675	15
	AhR_568	chr3	107032197	107032883	229697	Cym	NM_001111143	687	6.40718	107032626	0	2.44025	107032586	67.7004	14
	AhR_569	chr3	121234208	121234672	213603	Slc44a3	NM_145394	465	6.40058	121234426	0	2.74801	121234281	69.6641	14
	AhR_570	chr17	53709817	53710299	18519	Kat2b	NM_020005	483	6.40051	53710072	0	1.93622	53710000	49.4756	10
	AhR_571	chr3	131015380	131015586	71519	Cyp2u1	NM_027816	207	6.3775	131015380	0	3.25713	131015449	36.6636	7
	AhR_572	chr10	98695441	98696908				1468	6.37297	98695582	0	3.36376	98695681	154.766	36
	AhR_573	chr1	36311764	36312354				591	6.37259	36312024	0	2.46623	36312092	81.643	17
	AhR_574	chr1	3467838	3468616	497097	Xkr4	NM_001011874	779	6.37028	3468193	0	3.66577	3468014	82.8443	17
	AhR_575	chr1	55230715	55231362	74013	Rftn2	NM_028713	648	6.36764	55231040	0	3.06525	55231040	82.7928	17
	AhR_576	chr18	64785586	64786843	54670	Atp8b1	NM_001001488	1258	6.36545	64786087	0	3.42511	64785952	122.897	28
	AhR_577	chr17	71201334	71202091	21815	Tgif1	NM_001164077	758	6.35796	71201834	0	2.11939	71201965	83.1144	19
	AhR_577	chr17	71201334	71202091	21815	Tgif1	NM_001164076	758	6.35796	71201834	0	2.11939	71201965	83.1144	19
	AhR_577	chr17	71201334	71202091	21815	Tgif1	NM_009372	758	6.35796	71201834	0	2.11939	71201965	83.1144	19
	AhR_577	chr17	71201334	71202091	21815	Tgif1	NM_001164075	758	6.35796	71201834	0	2.11939	71201965	83.1144	19
	AhR_577	chr17	71201334	71202091	21815	Tgif1	NM_001164074	758	6.35796	71201834	0	2.11939	71201965	83.1144	19
	AhR_578	chr1	79752512	79752706	69368	Wdfy1	NM_001111279	195	6.35396	79752588	0	1.71992	79752588	36.2897	6
	AhR_578	chr1	79752512	79752706	69368	Wdfy1	NM_027057	195	6.35396	79752588	0	1.71992	79752588	36.2897	6
	AhR_579	chr1	182126461	182127115	67426	Cabc1	NM_001163290	655	6.35256	182126789	0	2.29092	182126674	72.3373	15
	AhR_579	chr1	182126461	182127115	67426	Cabc1	NM_023341	655	6.35256	182126789	0	2.29092	182126674	72.3373	15
	AhR_580	chr11	70544060	70544743	16562	Kif1c	NM_153103	684	6.3488	70544378	0	1.86819	70544513	69.8424	15
	AhR_581	chr1	169232150	169232482	68944	Tmco1	NM_001039483	333	6.34765	169232150	0	3.07776	169232259	35.1684	7
	AhR_582	chr10	107882328	107883586				1259	6.34644	107883311	0	2.70336	107883243	136.743	33
	AhR_583	chr14	8871098	8871415	66082	Abhd6	NM_025341	318	6.34396	8871207	0	2.81593	8871242	50.5265	10
	AhR_584	chr13	108761937	108763536				1600	6.34369	108762559	0	2.88259	108763144	130.469	31
	AhR_585	chr1	108656368	108656791	70750	Kdsr	NM_027534	424	6.34239	108656658	0	2.82371	108656507	65.0163	13
	AhR_586	chr3	41212145	41213612				1468	6.34173	41213039	0	2.68958	41212675	170.462	40
	AhR_587	chr7	29702047	29702846	60595	Actn4	NM_021895	800	6.34164	29702352	0	3.14606	29702675	113.842	23
	AhR_588	chr17	71556360	71557262	64898	Lpin2	NM_022882	903	6.33143	71556937	0	1.97032	71556937	101.323	22
	AhR_588	chr17	71556360	71557262	64898	Lpin2	NM_001164885	903	6.33143	71556937	0	1.97032	71556937	101.323	22
	AhR_589	chr11	109872274	109872998				725	6.33024	109872743	0	2.24066	109872743	60.2564	14
	AhR_590	chr7	121435626	121436168				543	6.32876	121435871	0	3.66516	121436024	69.6767	15
	AhR_591	chr11	58685358	58685659	69944	2810021J22Rik	NM_172403	302	6.32716	58685394	0	2.11851	58685394	43.1612	9
	AhR_592	chr18	64501394	64502050	225631	Onecut2	NM_194268	657	6.32441	64501770	0	2.36311	64501770	88.69	19
	AhR_593	chr17	63360467	63361039				573	6.3236	63360689	0	2.74911	63360760	71.0845	15
	AhR_594	chr17	28833832	28834491	26416	Mapk14	NM_001168508	660	6.32194	28834136	0	2.50327	28834057	76.2574	15
	AhR_594	chr17	28833832	28834491	26416	Mapk14	NM_011951	660	6.32194	28834136	0	2.50327	28834057	76.2574	15
	AhR_594	chr17	28833832	28834491	26416	Mapk14	NM_001168514	660	6.32194	28834136	0	2.50327	28834057	76.2574	15
	AhR_594	chr17	28833832	28834491	26416	Mapk14	NM_001168513	660	6.32194	28834136	0	2.50327	28834057	76.2574	15
	AhR_594	chr17	28833832	28834491	224661	Slc26a8	NM_146076	660	6.32194	28834136	0	2.50327	28834057	76.2574	15
	AhR_595	chr4	150172755	150173062				308	6.31812	150172755	0	2.42973	150172831	37.8911	8
	AhR_596	chr19	3325724	3326841	12894	Cpt1a	NM_013495	1118	6.30899	3326234	0	2.82695	3326087	133.471	28
	AhR_597	chr14	66007500	66008087	380912	Zfp395	NM_199029	588	6.30734	66008011	0	3.11717	66007827	77.1395	17
	AhR_598	chr18	84769799	84770353				555	6.29562	84770111	0	2.52902	84770312	68.7977	13
	AhR_599	chr1	195054118	195054440	15483	Hsd11b1	NM_001044751	323	6.29218	195054267	0	1.77331	195054118	52.9194	10
	AhR_599	chr1	195054118	195054440	15483	Hsd11b1	NM_008288	323	6.29218	195054267	0	1.77331	195054118	52.9194	10
	AhR_600	chr19	44182097	44182404	12675	Chuk	NM_007700	308	6.28779	44182261	0	3.10727	44182367	46.1215	9
	AhR_600	chr19	44182097	44182404	12675	Chuk	NM_001162410	308	6.28779	44182261	0	3.10727	44182367	46.1215	9
	AhR_601	chr11	46103145	46103798	76884	Cyfip2	NM_133769	654	6.28284	46103511	0	2.26359	46103727	89.2835	18
	AhR_602	chr1	172426277	172426533	70729	Nos1ap	NM_001109985	257	6.28142	172426277	0	2.19928	172426310	39.3081	8
	AhR_602	chr1	172426277	172426533	70729	Nos1ap	NM_027528	257	6.28142	172426277	0	2.19928	172426310	39.3081	8
	AhR_603	chr1	183187487	183188181				695	6.28118	183187741	0	2.74727	183187812	98.7831	20
	AhR_604	chr17	86895259	86895849	18754	Prkce	NM_011104	591	6.27931	86895618	0	2.56471	86895504	79.2719	17
	AhR_605	chr11	89856909	89857330	18559	Pctp	NM_008796	422	6.26675	89856944	0	2.74182	89856944	30.6413	6
	AhR_606	chr1	43362258	43362734				477	6.26672	43362473	0	2.56287	43362296	70.171	14
	AhR_607	chr3	81787049	81787549	56720	Tdo2	NM_019911	501	6.26634	81787223	0	2.46436	81787376	71.5726	15
	AhR_608	chr7	77501251	77501935	11819	Nr2f2	NM_009697	685	6.26021	77501646	0	3.06509	77501463	92.9509	19
	AhR_608	chr7	77501251	77501935	11819	Nr2f2	NM_183261	685	6.26021	77501646	0	3.06509	77501463	92.9509	19
	AhR_609	chr11	120094290	120094748	268515	Bahcc1	NM_198423	459	6.25952	120094566	0	2.28026	120094326	55.5529	11
	AhR_610	chr3	120966127	120967609	99887	Tmem56	NM_178936	1483	6.25771	120966502	0	1.94393	120966414	157.397	37
	AhR_611	chr9	76905366	76905534				169	6.25053	76905534	0	1.78517	76905397	29.8287	6
	AhR_612	chr4	71783545	71783903	21885	Tle1	NM_011599	359	6.25014	71783680	0	2.35214	71783703	99.672	20
	AhR_613	chr19	10242205	10242654				450	6.24183	10242543	0	2.68153	10242352	67.2703	13
	AhR_614	chr11	85606255	85606896	192197	Bcas3	NM_138681	642	6.23986	85606896	0	3.77293	85606434	83.8963	18
	AhR_614	chr11	85606255	85606896	192197	Bcas3	NM_001166642	642	6.23986	85606896	0	3.77293	85606434	83.8963	18
	AhR_614	chr11	85606255	85606896	192197	Bcas3	NM_001166643	642	6.23986	85606896	0	3.77293	85606434	83.8963	18
	AhR_615	chr7	121105472	121106341	233744	Spon1	NM_145584	870	6.23952	121105657	0	2.60466	121105472	114.439	25
	AhR_616	chr19	5846113	5846576				464	6.23823	5846280	0	3.13836	5846385	65.5467	14
	AhR_617	chr9	102992081	102992822				742	6.23738	102992580	0	2.58057	102992543	112.033	21
	AhR_618	chr3	65384905	65385521				617	6.23467	65385329	0	2.6201	65385188	74.1709	15
	AhR_619	chr11	51817227	51817518	213084	Cdkl3	NM_001166655	292	6.23177	51817378	0	2.64938	51817414	45.8165	9
	AhR_619	chr11	51817227	51817518	213084	Cdkl3	NM_001166657	292	6.23177	51817378	0	2.64938	51817414	45.8165	9
	AhR_619	chr11	51817227	51817518	213084	Cdkl3	NM_001166656	292	6.23177	51817378	0	2.64938	51817414	45.8165	9
	AhR_619	chr11	51817227	51817518	213084	Cdkl3	NM_001166653	292	6.23177	51817378	0	2.64938	51817414	45.8165	9
	AhR_619	chr11	51817227	51817518	213084	Cdkl3	NM_153785	292	6.23177	51817378	0	2.64938	51817414	45.8165	9
	AhR_619	chr11	51817227	51817518	213084	Cdkl3	NM_001166654	292	6.23177	51817378	0	2.64938	51817414	45.8165	9
	AhR_619	chr11	51817227	51817518	22210	Ube2b	NM_009458	292	6.23177	51817378	0	2.64938	51817414	45.8165	9
	AhR_620	chr9	53916428	53916786	244882	Tnfaip8l3	NM_001033535	359	6.22862	53916569	0	3.87412	53916608	56.343	11
	AhR_621	chr18	85023872	85026325	109672	Cyb5	NM_025797	2454	6.22716	85025128	0	3.04553	85024349	244.26	53
	AhR_622	chr9	61762943	61763453	56040	Rplp1	NM_018853	511	6.22591	61763453	0	2.27391	61763379	64.5176	13
	AhR_623	chr19	4785689	4786826	19653	Rbm4	NM_009032	1138	6.22508	4786467	0	1.99022	4786609	128.668	28
	AhR_624	chr14	102239566	102241055	380928	Lmo7	NM_201529	1490	6.22149	102239932	0	2.64708	102240594	147.762	36
	AhR_625	chr18	65252894	65253469	83814	Nedd4l	NM_001114386	576	6.22137	65252932	0	1.79298	65252894	77.0112	16
	AhR_625	chr18	65252894	65253469	83814	Nedd4l	NM_031881	576	6.22137	65252932	0	1.79298	65252894	77.0112	16
	AhR_626	chr11	21302891	21303473				583	6.21861	21303439	0	2.11413	21303473	69.003	14
	AhR_627	chr10	20309658	20310132	29863	Pde7b	NM_013875	475	6.21642	20309984	0	3.22366	20309874	67.7615	13
	AhR_628	chr4	82916828	82917294	69863	Ttc39b	NM_027238	467	6.2123	82916828	0	2.83403	82916828	60.987	14
	AhR_629	chr13	103339068	103340376				1309	6.20859	103339068	0	2.41435	103339177	169.68	37
	AhR_630	chr3	21861175	21862542				1368	6.20821	21861874	0	2.51056	21861874	132.549	32
	AhR_631	chr19	56310178	56310507				330	6.20708	56310216	0	2.67327	56310359	49.2781	10
	AhR_632	chr10	68674634	68675112	69288	Rhobtb1	NM_001081347	479	6.20625	68674924	0	2.41265	68675112	66.2347	14
	AhR_633	chr13	37558900	37560788				1889	6.20235	37560460	0	3.5319	37560650	208.057	48
	AhR_634	chr3	96048383	96048978	15267	Hist2h2aa1	NM_013549	596	6.19956	96048723	0	1.95857	96048873	69.9951	15
	AhR_634	chr3	96048383	96048978	319192	Hist2h2aa2	NM_178212	596	6.19956	96048723	0	1.95857	96048873	69.9951	15
	AhR_634	chr3	96048383	96048978	15077	Hist2h3c1	NM_178216	596	6.19956	96048723	0	1.95857	96048873	69.9951	15
	AhR_634	chr3	96048383	96048978	97114	Hist2h3c2	NM_054045	596	6.19956	96048723	0	1.95857	96048873	69.9951	15
	AhR_635	chr4	132146453	132147461				1009	6.18253	132146600	0	3.13757	132146491	122.236	25
	AhR_636	chr1	71138664	71138916	12021	Bard1	NM_007525	253	6.18032	71138916	0	2.32079	71138846	38.7988	8
	AhR_637	chr19	36708408	36709489				1082	6.17556	36708408	0	2.40879	36709339	116.836	29
	AhR_638	chr4	83280669	83280923	320226	4930473A06Rik	NM_001081012	255	6.17544	83280923	0	2.06639	83280743	35.0114	8
	AhR_639	chr19	37336690	37337167				478	6.17316	37337167	0	2.08305	37337067	57.3951	13
	AhR_640	chr4	135410459	135411583	14105	Sfrs13a	NM_001080387	1125	6.1721	135411402	0	3.06722	135411370	109.926	24
	AhR_640	chr4	135410459	135411583	14105	Sfrs13a	NM_010178	1125	6.1721	135411402	0	3.06722	135411370	109.926	24
	AhR_641	chr9	43073198	43073457				260	6.17174	43073198	0	2.21278	43073274	34.8204	8
	AhR_642	chr9	65518693	65519344	18247	Oaz2	NM_010952	652	6.16993	65519027	0	2.30023	65519140	57.0724	12
	AhR_643	chr11	7097332	7097757	16006	Igfbp1	NM_008341	426	6.16552	7097598	0	2.26891	7097520	63.0667	12
	AhR_644	chr10	96386781	96387735				955	6.16187	96387561	0	3.36571	96387561	120.343	26
	AhR_645	chr19	38461305	38461488	240660	Tmem20	NM_175507	184	6.16159	38461488	0	2.31181	38461377	28.8013	6
	AhR_646	chr4	136157255	136157898	67663	4930549C01Rik	NM_026300	644	6.15941	136157555	0	2.6082	136157418	66.5559	14
	AhR_646	chr4	136157255	136157898	99982	Kdm1a	NM_133872	644	6.15941	136157555	0	2.6082	136157418	66.5559	14
	AhR_647	chr11	110228818	110229209				392	6.15734	110229069	0	2.26405	110228892	58.8672	12
	AhR_648	chr4	104894294	104894787	67916	Ppap2b	NM_080555	494	6.15511	104894477	0	2.11384	104894441	46.9302	10
	AhR_649	chr11	89856258	89856525	18559	Pctp	NM_008796	268	6.15368	89856488	0	2.27932	89856525	35.3441	7
	AhR_650	chr10	20496171	20496607				437	6.14997	20496171	0	2.02186	20496326	62.6635	13
	AhR_651	chr3	145452828	145453303	69219	Ddah1	NM_026993	476	6.1497	145452828	0	1.96141	145452938	61.8324	13
	AhR_652	chr18	47665689	47665866				178	6.14666	47665866	0	1.67192	47665830	25.1281	6
	AhR_653	chr18	85041324	85042468	109672	Cyb5	NM_025797	1145	6.14548	85041434	0	2.50203	85041538	134.225	31
	AhR_654	chr4	86544885	86545538	230379	Acer2	NM_139306	654	6.14537	86545349	0	3.41488	86545066	71.2005	15
	AhR_655	chr10	93611305	93611963	22025	Nr2c1	NM_011629	659	6.14024	93611601	0	2.61562	93611564	67.1098	15
	AhR_656	chr7	147942616	147943148	13106	Cyp2e1	NM_021282	533	6.13694	147942893	0	2.58573	147942808	73.8508	15
	AhR_657	chr9	82866659	82867589	83946	Phip	NM_001081216	931	6.13441	82866942	0	2.7418	82867379	96.3685	22
	AhR_658	chr1	52868473	52868846	16329	Inpp1	NM_008384	374	6.13436	52868504	0	2.34024	52868659	56.555	11
	AhR_659	chr19	48774251	48775587	66673	Sorcs3	NM_025696	1337	6.12925	48774749	0	2.65164	48774863	138.423	30
	AhR_660	chr11	33304657	33305035	66011	Ranbp17	NM_023146	379	6.12618	33304931	0	1.8819	33304884	50.7636	11
	AhR_661	chr4	108035828	108036342				515	6.12365	108036058	0	3.44872	108036094	49.8844	10
	AhR_662	chr7	15107765	15108172				408	6.12301	15108172	0	1.93425	15108060	52.6464	11
	AhR_663	chr19	56361912	56362345	226243	Habp2	NM_146101	434	6.12295	56362126	0	2.44271	56362016	56.8584	12
	AhR_664	chr17	47978860	47979335	17240	Mdfi	NM_001109973	476	6.12285	47979114	0	2.58989	47979005	62.5992	14
	AhR_664	chr17	47978860	47979335	17240	Mdfi	NM_010783	476	6.12285	47979114	0	2.58989	47979005	62.5992	14
	AhR_665	chr18	65380633	65381526				894	6.11322	65380978	0	3.60618	65380708	93.1945	21
	AhR_666	chr9	66133586	66134106				521	6.11204	66133621	0	2.21652	66133809	79.2423	15
	AhR_667	chr13	98623284	98623664				381	6.11053	98623357	0	3.17408	98623472	59.4794	11
	AhR_668	chr18	69877007	69877389				383	6.10847	69877109	0	2.2746	69877256	59.256	12
	AhR_669	chr4	107740821	107741465	20280	Scp2	NM_011327	645	6.106	107741430	0	2.02895	107741003	75.4142	18
	AhR_670	chr14	70740396	70740606	213053	Slc39a14	NM_001135152	211	6.10539	70740606	0	1.62637	70740540	31.7876	7
	AhR_670	chr14	70740396	70740606	213053	Slc39a14	NM_144808	211	6.10539	70740606	0	1.62637	70740540	31.7876	7
	AhR_670	chr14	70740396	70740606	213053	Slc39a14	NM_001135151	211	6.10539	70740606	0	1.62637	70740540	31.7876	7
	AhR_671	chr10	26577023	26577918	73910	Arhgap18	NM_176837	896	6.10473	26577457	0	2.09824	26577651	60.4775	15
	AhR_672	chr1	72157093	72158090				998	6.10355	72157634	0	2.55575	72157814	112.129	25
	AhR_673	chr1	54614819	54615249	241062	Pgap1	NM_001163314	431	6.10133	54615013	0	2.46233	54615123	58.1829	12
	AhR_674	chr13	104827380	104828583	75805	Nln	NM_029447	1204	6.10131	104828227	0	2.89546	104828397	127.572	29
	AhR_675	chr7	3596172	3596585	232791	Cnot3	NM_146176	414	6.10055	3596291	0	3.0134	3596399	58.822	12
	AhR_676	chr14	75356344	75356556	380916	Lrch1	NM_001033439	213	6.10034	75356556	0	2.82153	75356483	30.3897	7
	AhR_677	chr4	119031951	119032674	73332	Ccdc30	NM_029286	724	6.10019	119032624	0	2.37446	119032624	81.7763	21
	AhR_678	chr4	140687456	140687879	213491	D4Ertd22e	NM_174996	424	6.09747	140687746	0	2.75866	140687672	62.7415	13
	AhR_678	chr4	140687456	140687879	213491	D4Ertd22e	NM_001025608	424	6.09747	140687746	0	2.75866	140687672	62.7415	13
	AhR_679	chr3	98433780	98434336	15496	Hsd3b5	NM_008295	557	6.09405	98433922	0	2.69501	98433957	59.5403	13
	AhR_680	chr11	19823654	19823982	114716	Spred2	NM_033523	329	6.09018	19823722	0	1.85497	19823800	48.0058	10
	AhR_681	chr14	65988240	65988811	380912	Zfp395	NM_199029	572	6.08689	65988529	0	2.48976	65988529	82.7638	17
	AhR_682	chr9	44296226	44297117				892	6.08609	44296832	0	2.19623	44297047	97.9079	22
	AhR_683	chr3	27643434	27643749				316	6.07752	27643714	0	2.29726	27643603	35.9784	8
	AhR_684	chr7	28838317	28838836	23996	Psmc4	NM_011874	520	6.07657	28838656	0	2.62011	28838555	60.4406	13
	AhR_685	chr1	166347154	166347796	171567	Nme7	NM_138314	643	6.07606	166347510	0	2.39282	166347444	87.6209	18
	AhR_686	chr3	81791359	81792396	58170	Accn5	NM_021370	1038	6.07496	81791582	0	2.95091	81791688	120.558	25
	AhR_687	chr11	100731372	100732024	20850	Stat5a	NM_011488	653	6.0745	100731770	0	2.20523	100731584	77.9398	16
	AhR_687	chr11	100731372	100732024	20850	Stat5a	NM_001164062	653	6.0745	100731770	0	2.20523	100731584	77.9398	16
	AhR_688	chr19	41444661	41445772	83490	Pik3ap1	NM_031376	1112	6.07114	41445208	0	2.04821	41445059	84.866	18
	AhR_689	chr4	44116710	44117457				748	6.07092	44116960	0	2.30419	44117033	99.2962	22
	AhR_690	chr1	196144672	196144952				281	6.07063	196144747	0	2.61591	196144782	45.2765	8
	AhR_691	chr1	140389766	140390189	59125	Nek7	NM_021605	424	6.06871	140390189	0	2.56705	140390123	59.3379	13
	AhR_692	chr9	57574668	57575212	353190	Edc3	NM_153799	545	6.06662	57574988	0	1.89277	57574954	76.3947	16
	AhR_693	chr7	88363926	88364918	18584	Pde8a	NM_008803	993	6.06296	88364554	0	2.86134	88364376	115.157	25
	AhR_694	chr10	27823335	27823747	19272	Ptprk	NM_008983	413	6.06133	27823535	0	2.52333	27823716	63.9203	13
	AhR_695	chr1	43455491	43456185				695	6.05951	43456149	0	1.69955	43455599	91.902	20
	AhR_696	chr18	65383161	65385186				2026	6.05729	65383831	0	3.12651	65383706	201.593	46
	AhR_697	chr7	36342741	36343551	110959	Nudt19	NM_033080	811	6.05146	36343413	0	2.43509	36343374	57.6144	13
	AhR_698	chr19	60820504	60820793				290	6.04389	60820504	0	2.16976	60820504	33.2414	7
	AhR_699	chr19	27310158	27310542	22359	Vldlr	NM_001161420	385	6.04067	27310294	0	2.88523	27310365	59.4072	12
	AhR_699	chr19	27310158	27310542	22359	Vldlr	NM_013703	385	6.04067	27310294	0	2.88523	27310365	59.4072	12
	AhR_700	chr11	53265814	53266104	71774	Shroom1	NM_027917	291	6.03407	53265814	0	2.23366	53265930	40.5727	9
	AhR_701	chr4	139186343	139186687	212647	Aldh4a1	NM_175438	345	6.02984	139186687	0	2.09687	139186687	40.6982	9
	AhR_702	chr4	136341968	136342183	13844	Ephb2	NM_010142	216	6.02769	136341968	0	1.78937	136342007	33.7304	7
	AhR_703	chr13	94407794	94408573	12116	Bhmt	NM_016668	780	6.02144	94408195	0	2.54042	94408089	99.4359	22
	AhR_704	chr4	40777306	40778094	14595	B4galt1	NM_022305	789	6.02054	40777991	0	2.22683	40778094	81.4792	17
	AhR_705	chr13	37724739	37725017				279	6.01793	37724739	0	2.20665	37724739	22.8786	5
	AhR_706	chr9	69166831	69168148	19883	Rora	NM_013646	1318	6.01732	69167754	0	2.70101	69167897	98.2123	21
	AhR_707	chr14	119236899	119237832	58187	Cldn10a	NM_001160097	934	6.01362	119237134	0	2.27613	119237099	78.9956	19
	AhR_707	chr14	119236899	119237832	58187	Cldn10a	NM_001160096	934	6.01362	119237134	0	2.27613	119237099	78.9956	19
	AhR_707	chr14	119236899	119237832	58187	Cldn10a	NM_023878	934	6.01362	119237134	0	2.27613	119237099	78.9956	19
	AhR_707	chr14	119236899	119237832	58187	Cldn10a	NM_001160098	934	6.01362	119237134	0	2.27613	119237099	78.9956	19
	AhR_708	chr17	46109594	46110256				663	6.01234	46109814	0	2.19074	46109673	56.337	13
	AhR_709	chr13	96261291	96261514				224	6.01124	96261291	0	2.71166	96261473	30.9208	7
	AhR_710	chr13	37553190	37553545				356	6.00752	37553514	0	2.21645	37553336	37.5056	8
	AhR_711	chr4	97470129	97470702	18027	Nfia	NM_001122952	574	6.00507	97470443	0	2.62052	97470479	51.7193	11
	AhR_711	chr4	97470129	97470702	18027	Nfia	NM_010905	574	6.00507	97470443	0	2.62052	97470479	51.7193	11
	AhR_711	chr4	97470129	97470702	18027	Nfia	NM_001122953	574	6.00507	97470443	0	2.62052	97470479	51.7193	11
	AhR_712	chr14	65994094	65995362	380912	Zfp395	NM_199029	1269	6.00476	65994791	0	2.93968	65994863	153.138	31
	AhR_713	chr4	33349108	33349316				209	6.00433	33349316	0	2.4292	33349251	31.0397	7
	AhR_714	chr4	109147597	109148487	29864	Rnf11	NM_013876	891	6.00261	109148308	0	2.17093	109148487	100.915	22
	AhR_715	chr11	118945902	118946510	12418	Cbx4	NM_007625	609	6.00216	118946233	0	2.23727	118946032	71.1975	15
	AhR_716	chr4	150224548	150225281	74155	Errfi1	NM_133753	734	6.00172	150224935	0	2.2862	150225101	47.3856	11
	AhR_717	chr10	99017834	99018874				1041	5.9889	99018582	0	2.54725	99018423	114.4	28
	AhR_718	chr10	98690494	98691053				560	5.98343	98690805	0	2.50061	98690950	49.2442	11
	AhR_719	chr13	46053526	46054167	20238	Atxn1	NM_009124	642	5.96995	46053984	0	2.49147	46053830	86.5228	18
	AhR_720	chr9	64866073	64866649	57874	Ptplad1	NM_021345	577	5.96826	64866290	0	1.91984	64866180	61.5618	13
	AhR_721	chr14	107535739	107536042				304	5.96732	107536042	0	1.93148	107535938	40.9115	9
	AhR_722	chr14	30790436	30791317	56249	Actr8	NM_027493	882	5.95485	30790436	0	2.93598	30791076	78.3639	18
	AhR_723	chr13	52917118	52918612				1495	5.95304	52917376	0	3.66923	52918298	167.569	39
	AhR_724	chr13	23958484	23959565	20504	Slc17a1	NM_001170638	1082	5.95055	23958790	0	3.04505	23958880	115.773	25
	AhR_724	chr13	23958484	23959565	20504	Slc17a1	NM_009198	1082	5.95055	23958790	0	3.04505	23958880	115.773	25
	AhR_725	chr14	65993406	65993800	380912	Zfp395	NM_199029	395	5.93637	65993511	0	3.36047	65993548	53.5396	11
	AhR_726	chr19	25456861	25458012	107351	Kank1	NM_181404	1152	5.93603	25457168	0	3.08594	25457168	124.932	29
	AhR_727	chr9	116763716	116763858	207181	Rbms3	NM_178660	143	5.93065	116763858	0	2.93217	116763716	27.6644	5
	AhR_728	chr1	20122099	20122682	241035	Pkhd1	NM_153179	584	5.92927	20122434	0	2.7388	20122573	77.2929	16
	AhR_729	chr1	193081014	193081563				550	5.92751	193081310	0	3.07348	193081491	70.4158	16
	AhR_730	chr10	120895813	120897143	192678	Rassf3	NM_138956	1331	5.92672	120896289	0	2.61783	120896289	145.368	35
	AhR_731	chr9	77600352	77601626	14629	Gclc	NM_010295	1275	5.92028	77601626	0	2.41553	77600574	128.299	31
	AhR_732	chr10	128402351	128402756	71664	Mettl7b	NM_027853	406	5.91625	128402646	0	3.38717	128402718	48.8465	11
	AhR_733	chr1	193085488	193086491				1004	5.91358	193085594	0	3.39227	193085775	85.0107	20
	AhR_734	chr13	14047418	14047792	97884	B3galnt2	NM_178640	375	5.89886	14047634	0	2.99879	14047634	56.5234	11
	AhR_735	chr13	69670807	69671419	210106	Pols	NM_001169131	613	5.89435	69671056	0	2.16508	69670988	84.2785	18
	AhR_735	chr13	69670807	69671419	210106	Pols	NM_198600	613	5.89435	69671056	0	2.16508	69670988	84.2785	18
	AhR_736	chr10	21168144	21168965				822	5.8924	21168620	0	3.08281	21168750	113.244	23
	AhR_737	chr19	32618796	32619343				548	5.89209	32619057	0	1.81511	32619235	66.1067	14
	AhR_738	chr9	63381650	63382136	78250	Iqch	NM_030068	487	5.89196	63381872	0	2.7876	63381947	69.4202	14
	AhR_739	chr1	189581989	189582507				519	5.88183	189582365	0	2.08696	189582249	67.6703	14
	AhR_740	chr1	39959608	39960352	26921	Map4k4	NM_008696	745	5.86798	39960004	0	2.09457	39960041	94.072	21
	AhR_741	chr1	135268366	135269376	214253	Etnk2	NM_175443	1011	5.86755	135269199	0	2.70172	135269127	96.2713	23
	AhR_742	chr9	114738603	114739654	70031	Cmtm8	NM_027294	1052	5.85878	114739145	0	3.21183	114739033	122.569	28
	AhR_743	chr19	3324266	3324739	12894	Cpt1a	NM_013495	474	5.85475	3324406	0	2.11896	3324446	64.859	14
	AhR_744	chr1	92386716	92387181				466	5.85105	92386935	0	1.88273	92387031	58.0766	13
	AhR_745	chr1	88492332	88492787	26895	Cops7b	NM_172974	456	5.84817	88492491	0	1.79199	88492526	51.0852	10
	AhR_746	chr19	55634579	55635011	53611	Vti1a	NM_016862	433	5.83584	55634762	0	2.88919	55634834	60.469	13
	AhR_747	chr1	12754751	12755112	240725	Sulf1	NM_172294	362	5.83194	12755003	0	2.31949	12754929	54.1881	11
	AhR_748	chr10	67588385	67589733	71371	Arid5b	NM_023598	1349	5.83192	67588778	0	2.95086	67589439	169.944	36
	AhR_749	chr1	19694278	19694552				275	5.8305	19694278	0	2.00336	19694347	39.1108	9
	AhR_750	chr14	48142048	48142336	78938	Fbxo34	NM_001146086	289	5.82529	48142336	0	2.51682	48142195	35.8992	9
	AhR_750	chr14	48142048	48142336	78938	Fbxo34	NM_001146085	289	5.82529	48142336	0	2.51682	48142195	35.8992	9
	AhR_750	chr14	48142048	48142336	78938	Fbxo34	NM_030236	289	5.82529	48142336	0	2.51682	48142195	35.8992	9
	AhR_751	chr1	172814580	172815120	80915	Dusp12	NM_023173	541	5.82306	172814791	0	2.17203	172815007	54.8939	11
	AhR_752	chr1	142071096	142071815	12628	Cfh	NM_009888	720	5.82302	142071431	0	2.36649	142071610	83.3183	19
	AhR_753	chr1	166181174	166181612	116914	Slc19a2	NM_054087	439	5.82224	166181427	0	1.99568	166181323	60.618	13
	AhR_754	chr9	63049057	63049830	23938	Map2k5	NM_011840	774	5.81704	63049753	0	2.1811	63049794	64.4673	16
	AhR_755	chr10	128025694	128026136	13867	Erbb3	NM_010153	443	5.8136	128025975	0	2.43671	128025832	61.8555	13
	AhR_756	chr13	102506839	102507417	18708	Pik3r1	NM_001077495	579	5.80556	102507152	0	2.1765	102506960	52.3468	12
	AhR_757	chr19	58766404	58766580				177	5.78606	58766580	0	2.18659	58766580	28.1461	6
	AhR_758	chr14	65975167	65975353	380912	Zfp395	NM_199029	187	5.77884	65975167	0	2.53848	65975208	25.8897	6
	AhR_759	chr19	3850172	3850673	12660	Chka	NM_001025566	502	5.77571	3850427	0	2.74863	3850392	47.4009	10
	AhR_759	chr19	3850172	3850673	12660	Chka	NM_013490	502	5.77571	3850427	0	2.74863	3850392	47.4009	10
	AhR_760	chr14	13889416	13889598				183	5.77325	13889416	0	1.85898	13889522	27.2903	6
	AhR_761	chr13	98052435	98052884				450	5.77278	98052671	0	2.42232	98052435	40.2957	10
	AhR_762	chr9	34971171	34971648	69305	Dcps	NM_027030	478	5.77102	34971503	0	2.63728	34971439	56.02	12
	AhR_763	chr9	73278733	73278946				214	5.76985	73278733	0	1.86997	73278772	27.6257	7
	AhR_764	chr9	69153727	69154235	19883	Rora	NM_013646	509	5.76807	69153727	0	1.89494	69154128	70.2295	15
	AhR_765	chr19	52638807	52639159				353	5.763	52638807	0	2.17069	52638987	56.094	11
	AhR_766	chr9	86361409	86362332	320615	Dopey1	NM_177208	924	5.76275	86361743	0	2.7099	86361901	95.7568	23
	AhR_766	chr9	86361409	86362332	70348	Ube2cbp	NM_027394	924	5.76275	86361743	0	2.7099	86361901	95.7568	23
	AhR_767	chr1	193049405	193049725				321	5.75773	193049612	0	2.04642	193049612	42.2893	9
	AhR_768	chr1	173154155	173154808	11807	Apoa2	NM_013474	654	5.75357	173154486	0	2.22817	173154341	49.9687	11
	AhR_768	chr1	173154155	173154808	641376	Tomm40l	NM_001037170	654	5.75357	173154486	0	2.22817	173154341	49.9687	11
	AhR_769	chr1	127435662	127436007				346	5.75221	127435662	0	2.32489	127435698	45.2037	10
	AhR_770	chr1	158436110	158436467				358	5.74748	158436110	0	2.4902	158436254	37.6189	9
	AhR_771	chr1	71681001	71681446	14268	Fn1	NM_010233	446	5.74689	71681229	0	2.11707	71681264	57.6082	13
	AhR_772	chr1	90164223	90165191	381280	Hjurp	NM_198652	969	5.74426	90164690	0	2.62472	90164943	117.425	26
	AhR_772	chr1	90164223	90165191	212427	A730008H23Rik	NM_172505	969	5.74426	90164690	0	2.62472	90164943	117.425	26
	AhR_773	chr1	72327869	72329160	271711	Tmem169	NM_175564	1292	5.74277	72328851	0	2.05539	72328851	78.27	20
	AhR_773	chr1	72327869	72329160	111175	Pecr	NM_023523	1292	5.74277	72328851	0	2.05539	72328851	78.27	20
	AhR_774	chr13	73128843	73129131				289	5.73487	73128843	0	1.71483	73128950	39.4701	9
	AhR_775	chr1	16100760	16101660	98711	Rdh10	NM_133832	901	5.72196	16101006	0	2.61106	16100837	99.7466	22
	AhR_775	chr1	16100760	16101660	19989	Rpl7	NM_011291	901	5.72196	16101006	0	2.61106	16100837	99.7466	22
	AhR_776	chr1	49462288	49462598				311	5.72175	49462598	0	2.15746	49462323	44.7816	10
	AhR_777	chr19	38471047	38472834	240660	Tmem20	NM_175507	1788	5.71835	38472200	0	2.43967	38471148	178.778	41
	AhR_778	chr14	51628981	51630152	75019	Rnase10	NM_001162863	1172	5.71543	51629263	0	2.5742	51629440	138.884	32
	AhR_778	chr14	51628981	51630152	75019	Rnase10	NM_029145	1172	5.71543	51629263	0	2.5742	51629440	138.884	32
	AhR_779	chr1	174581810	174582297				488	5.71283	174582065	0	3.55364	174581956	48.8858	11
	AhR_780	chr9	117599205	117599618				414	5.7115	117599243	0	1.92376	117599243	56.2333	12
	AhR_781	chr10	95302334	95303271				938	5.71124	95302480	0	3.51359	95302642	107.553	22
	AhR_782	chr10	41936343	41938066	56484	Foxo3	NM_019740	1724	5.70572	41937661	0	2.34986	41936521	147.458	37
	AhR_783	chr13	52926911	52927593				683	5.70422	52927372	0	2.31495	52927200	70.2638	15
	AhR_784	chr10	94892905	94893123				219	5.69672	94892943	0	1.71281	94893054	32.7657	7
	AhR_785	chr19	29208400	29209258	59028	Rcl1	NM_021525	859	5.69649	29208901	0	2.15787	29208865	105.505	25
	AhR_786	chr10	126958262	126958952	108037	Shmt2	NM_028230	691	5.69387	126958491	0	2.9271	126958301	57.0024	14
	AhR_787	chr10	127386908	127387364				457	5.68954	127386908	0	1.9377	127387091	38.7063	7
	AhR_788	chr14	8929961	8930245	218699	Pxk	NM_178279	285	5.68391	8930138	0	2.92576	8930071	39.3939	9
	AhR_788	chr14	8929961	8930245	218699	Pxk	NM_145458	285	5.68391	8930138	0	2.92576	8930071	39.3939	9
	AhR_789	chr1	88531179	88531353				175	5.67852	88531353	0	1.62477	88531286	24.2855	6
	AhR_790	chr9	66888147	66888709	22003	Tpm1	NM_001164252	563	5.67372	66888467	0	2.39452	66888577	70.3687	17
	AhR_790	chr9	66888147	66888709	22003	Tpm1	NM_001164253	563	5.67372	66888467	0	2.39452	66888577	70.3687	17
	AhR_790	chr9	66888147	66888709	22003	Tpm1	NM_024427	563	5.67372	66888467	0	2.39452	66888577	70.3687	17
	AhR_790	chr9	66888147	66888709	22003	Tpm1	NM_001164250	563	5.67372	66888467	0	2.39452	66888577	70.3687	17
	AhR_790	chr9	66888147	66888709	22003	Tpm1	NM_001164249	563	5.67372	66888467	0	2.39452	66888577	70.3687	17
	AhR_790	chr9	66888147	66888709	22003	Tpm1	NM_001164256	563	5.67372	66888467	0	2.39452	66888577	70.3687	17
	AhR_790	chr9	66888147	66888709	22003	Tpm1	NM_001164255	563	5.67372	66888467	0	2.39452	66888577	70.3687	17
	AhR_790	chr9	66888147	66888709	22003	Tpm1	NM_001164254	563	5.67372	66888467	0	2.39452	66888577	70.3687	17
	AhR_790	chr9	66888147	66888709	22003	Tpm1	NM_001164251	563	5.67372	66888467	0	2.39452	66888577	70.3687	17
	AhR_790	chr9	66888147	66888709	22003	Tpm1	NM_001164248	563	5.67372	66888467	0	2.39452	66888577	70.3687	17
	AhR_791	chr1	72256868	72258043	381269	Mreg	NM_001005423	1176	5.66961	72256868	0	1.58449	72257084	74.8503	19
	AhR_792	chr1	10878754	10879229				476	5.66736	10878754	0	2.74185	10878898	48.9263	11
	AhR_793	chr19	56580210	56580582				373	5.65699	56580582	0	2.29529	56580512	50.0904	11
	AhR_794	chr9	107206733	107206977				245	5.65595	107206977	0	2.52923	107206801	37.4374	8
	AhR_795	chr19	23142198	23142416				219	5.65538	23142234	0	2.38313	23142300	31.7846	7
	AhR_796	chr10	106557555	106559039	380660	Acss3	NM_001142804	1485	5.64689	106558662	0	2.65207	106558506	119.438	31
	AhR_796	chr10	106557555	106559039	380660	Acss3	NM_198636	1485	5.64689	106558662	0	2.65207	106558506	119.438	31
	AhR_797	chr10	66550182	66550400	28193	Reep3	NM_178606	219	5.64497	66550182	0	2.48528	66550218	27.1726	7
	AhR_798	chr10	127388396	127388984				589	5.63422	127388913	0	2.74499	127388950	70.1151	15
	AhR_799	chr10	36991881	36992215				335	5.61739	36992090	0	2.555	36992055	33.7349	8
	AhR_800	chr13	51168418	51168803				386	5.6004	51168636	0	2.76618	51168563	51.775	11
	AhR_801	chr14	48074384	48074633				250	5.59616	48074384	0	1.6391	48074558	35.1852	8
	AhR_802	chr10	88934070	88934462	20186	Nr1h4	NM_009108	393	5.58693	88934070	0	2.90594	88934177	39.4929	9
	AhR_802	chr10	88934070	88934462	20186	Nr1h4	NM_001163700	393	5.58693	88934070	0	2.90594	88934177	39.4929	9
	AhR_802	chr10	88934070	88934462	20186	Nr1h4	NM_001163504	393	5.58693	88934070	0	2.90594	88934177	39.4929	9
	AhR_803	chr10	121061685	121062746	73192	Xpot	NM_001081056	1062	5.58639	121062116	0	2.64373	121062300	86.6322	22
	AhR_804	chr13	37716931	37718025				1095	5.58558	37717766	0	2.48134	37717732	120.648	28
	AhR_805	chr13	3890506	3890965	56349	Net1	NM_001047159	460	5.58251	3890782	0	2.72131	3890782	56.8232	13
	AhR_805	chr13	3890506	3890965	56349	Net1	NM_019671	460	5.58251	3890782	0	2.72131	3890782	56.8232	13
	AhR_806	chr13	75211460	75211651				192	5.57649	75211460	0	3.19112	75211612	33.4589	6
	AhR_807	chr13	34056959	34058223	18105	Nqo2	NM_001163241	1265	5.56823	34057700	0	2.45073	34057219	142.649	32
	AhR_807	chr13	34056959	34058223	18105	Nqo2	NM_001163239	1265	5.56823	34057700	0	2.45073	34057219	142.649	32
	AhR_807	chr13	34056959	34058223	18105	Nqo2	NM_020282	1265	5.56823	34057700	0	2.45073	34057219	142.649	32
	AhR_807	chr13	34056959	34058223	18105	Nqo2	NM_001163242	1265	5.56823	34057700	0	2.45073	34057219	142.649	32
	AhR_808	chr13	112867403	112867674				272	5.56162	112867403	0	2.27517	112867512	31.5712	8
	AhR_809	chr10	5741204	5741681	13982	Esr1	NM_007956	478	5.55658	5741424	0	2.57045	5741377	53.4973	12
	AhR_810	chr14	64812643	64813006	110265	Msra	NM_026322	364	5.54507	64812756	0	2.26423	64812906	50.355	11
	AhR_811	chr13	62986698	62988535	14121	Fbp1	NM_019395	1838	5.53111	62987152	0	2.21481	62987533	147.076	34
	AhR_812	chr10	43032507	43032952	71365	Pdss2	NM_027772	446	5.52317	43032772	0	2.18597	43032952	34.3301	8
	AhR_812	chr10	43032507	43032952	71365	Pdss2	NM_001168289	446	5.52317	43032772	0	2.18597	43032952	34.3301	8
	AhR_813	chr14	102238475	102239317	380928	Lmo7	NM_201529	843	5.52173	102238908	0	2.47502	102238871	90.7428	22
	AhR_814	chr10	36995239	36995661				423	5.4862	36995350	0	1.99259	36995274	30.8703	7
	AhR_815	chr14	45508980	45509149				170	5.47639	45508980	0	2.10365	45508980	25.6258	6
	AhR_816	chr13	16382977	16383416				440	5.47051	16383159	0	1.86949	16383311	54.7849	13
	AhR_817	chr13	102294399	102294783				385	5.4603	102294562	0	2.49793	102294529	51.8819	11
	AhR_818	chr10	62523162	62524148	68371	Pbld	NM_026701	987	5.45982	62523863	0	2.57113	62524148	48.6005	13
	AhR_819	chr13	98111392	98112413				1022	5.45428	98111682	0	2.30414	98111540	90.7613	23
	AhR_820	chr14	77236961	77237860				900	5.45418	77237654	0	2.51108	77237691	114.74	26
	AhR_821	chr13	37629709	37630182				474	5.45375	37629896	0	2.47234	37629965	61.6719	14
	AhR_822	chr14	119406129	119406601	66435	Uggt2	NM_001081252	473	5.45227	119406345	0	2.73002	119406345	63.9141	14
	AhR_823	chr9	77800613	77800831	68801	Elovl5	NM_134255	219	5.64929	77800689	0.004049	2.01931	77800689	32.6067	7
	AhR_824	chr1	155072100	155072480	226519	Lamc1	NM_010683	381	5.63992	155072443	0.004049	1.96659	155072100	27.6959	6
	AhR_825	chr19	46675872	46676381	226178	D19Wsu162e	NM_146099	510	5.61501	46676058	0.004049	2.73155	46676187	64.6915	14
	AhR_826	chr1	155839457	155839624				168	5.60591	155839457	0.004049	2.01958	155839558	26.7689	6
	AhR_827	chr9	41270145	41270670				526	5.59455	41270493	0.004049	2.24938	41270292	68.9773	15
	AhR_828	chr1	192751029	192751203	52477	Angel2	NM_021421	175	5.58605	192751203	0.004049	2.04841	192751133	23.6893	6
	AhR_829	chr19	47520112	47520613	14218	Sh3pxd2a	NM_001164717	502	5.58574	47520401	0.004049	2.30404	47520369	68.6102	15
	AhR_829	chr19	47520112	47520613	14218	Sh3pxd2a	NM_008018	502	5.58574	47520401	0.004049	2.30404	47520369	68.6102	15
	AhR_830	chr1	51565263	51565700				438	5.58237	51565561	0.004049	2.65331	51565404	46.7282	11
	AhR_831	chr1	180259962	180260468	51810	Hnrnpu	NM_016805	507	5.58089	180260144	0.004049	3.07984	180260216	65.1096	14
	AhR_832	chr9	34865989	34867232	20443	St3gal4	NM_009178	1244	5.57983	34866294	0.004049	2.60179	34866172	147.086	33
	AhR_833	chr11	100672048	100672480	20851	Stat5b	NM_011489	433	5.98897	100672367	0.006452	2.47993	100672332	65.0443	13
	AhR_833	chr11	100672048	100672480	20851	Stat5b	NM_001113563	433	5.98897	100672367	0.006452	2.47993	100672332	65.0443	13
	AhR_834	chr11	78661544	78661980				437	5.98177	78661699	0.006452	2.61097	78661838	55.9242	11
	AhR_835	chr11	43717223	43717742				520	5.9395	43717550	0.006452	2.17145	43717372	71.7345	15
	AhR_836	chr4	55618298	55618748				451	5.93593	55618510	0.006452	2.30478	55618582	65.3607	14
	AhR_837	chr11	46396506	46396859	407814	BC053393	NM_001025435	354	5.91236	46396506	0.006452	1.88346	46396639	43.7081	9
	AhR_838	chr17	3777936	3778217				282	5.90442	3778217	0.006452	1.99164	3778217	42.5169	9
	AhR_839	chr11	65642878	65643170				293	5.90098	65643170	0.006452	2.12899	65642988	39.5157	9
	AhR_840	chr17	31648164	31648447	78330	Ndufv3	NM_030087	284	5.89739	31648164	0.006452	1.56739	31648303	39.9464	9
	AhR_840	chr17	31648164	31648447	78330	Ndufv3	NM_001083891	284	5.89739	31648164	0.006452	1.56739	31648303	39.9464	9
	AhR_840	chr17	31648164	31648447	57773	Wdr4	NM_021322	284	5.89739	31648164	0.006452	1.56739	31648303	39.9464	9
	AhR_841	chr11	47872683	47873016				334	5.89599	47872683	0.006452	2.60688	47872840	45.9131	8
	AhR_842	chr11	107240666	107241472	71795	Pitpnc1	NM_145823	807	5.89034	107240666	0.006452	2.4058	107240928	83.9568	19
	AhR_843	chr11	30909180	30909531	65257	Asb3	NM_023906	352	5.87763	30909531	0.006452	2.15976	30909316	37.9066	7
	AhR_844	chr11	53262742	53263209	71774	Shroom1	NM_027917	468	5.87009	53262880	0.006452	2.25121	53262742	67.8038	14
	AhR_845	chr4	108035035	108035297				263	5.86317	108035035	0.006452	2.63665	108035150	34.2826	8
	AhR_846	chr17	28835094	28835810	26416	Mapk14	NM_001168508	717	5.84614	28835441	0.006452	2.16192	28835614	97.0402	21
	AhR_846	chr17	28835094	28835810	26416	Mapk14	NM_011951	717	5.84614	28835441	0.006452	2.16192	28835614	97.0402	21
	AhR_846	chr17	28835094	28835810	26416	Mapk14	NM_001168514	717	5.84614	28835441	0.006452	2.16192	28835614	97.0402	21
	AhR_846	chr17	28835094	28835810	26416	Mapk14	NM_001168513	717	5.84614	28835441	0.006452	2.16192	28835614	97.0402	21
	AhR_846	chr17	28835094	28835810	224661	Slc26a8	NM_146076	717	5.84614	28835441	0.006452	2.16192	28835614	97.0402	21
	AhR_847	chr11	48902794	48903795	18356	Olfr56	NM_010999	1002	5.84559	48903468	0.006452	2.14853	48903507	55.7557	14
	AhR_847	chr11	48902794	48903795	15953	Ifi47	NM_008330	1002	5.84559	48903468	0.006452	2.14853	48903507	55.7557	14
	AhR_848	chr4	135703039	135703542				504	5.84448	135703191	0.006452	2.1983	135703153	55.1215	12
	AhR_849	chr11	30885273	30885778	65257	Asb3	NM_023906	506	5.84379	30885644	0.006452	2.03606	30885565	64.6048	14
	AhR_849	chr11	30885273	30885778	68044	Chac2	NM_026527	506	5.84379	30885644	0.006452	2.03606	30885565	64.6048	14
	AhR_850	chr4	133285232	133285779	93760	Arid1a	NM_001080819	548	5.83413	133285558	0.006452	2.30965	133285634	72.6124	16
	AhR_851	chr10	41997011	41997366	56484	Foxo3	NM_019740	356	5.43443	41997192	0.006711	2.39957	41997192	48.3889	11
	AhR_852	chr14	117984170	117984431	23888	Gpc6	NM_011821	262	5.43438	117984353	0.006711	2.06768	117984170	35.967	8
	AhR_852	chr14	117984170	117984431	23888	Gpc6	NM_001079844	262	5.43438	117984353	0.006711	2.06768	117984170	35.967	8
	AhR_853	chr14	9091689	9092292	93732	Acox2	NM_001161667	604	5.43171	9092053	0.006711	2.09519	9092217	65.2392	16
	AhR_853	chr14	9091689	9092292	93732	Acox2	NM_053115	604	5.43171	9092053	0.006711	2.09519	9092217	65.2392	16
	AhR_854	chr18	75624333	75624766	269037	Gm672	NM_201354	434	6.0488	75624546	0.007092	3.16977	75624473	61.7861	13
	AhR_855	chr7	130596315	130596816	11833	Aqp8	NM_007474	502	6.04755	130596636	0.007092	2.2867	130596601	52.4021	11
	AhR_855	chr7	130596315	130596816	11833	Aqp8	NM_001109045	502	6.04755	130596636	0.007092	2.2867	130596601	52.4021	11
	AhR_856	chr18	16831606	16832245	12558	Cdh2	NM_007664	640	6.03915	16831994	0.007092	2.37616	16832062	74.3066	16
	AhR_857	chr7	25438662	25439442				781	6.02966	25439100	0.007092	2.51718	25439146	72.1273	16
	AhR_858	chr7	88395934	88396521	18584	Pde8a	NM_008803	588	6.025	88396521	0.007092	3.18895	88396483	66.9948	16
	AhR_859	chr18	62390434	62391757				1324	6.01799	62391221	0.007092	2.59887	62391069	116.793	28
	AhR_860	chr18	20759732	20760153	13511	Dsg2	NM_007883	422	6.01346	20759942	0.007092	2.37982	20759977	62.5041	13
	AhR_861	chr3	130720669	130721693				1025	5.99176	130720955	0.007092	2.01127	130721030	118.505	29
	AhR_862	chr3	81827926	81828346				421	5.98291	81828258	0.007092	1.99478	81828154	58.2607	12
	AhR_863	chr12	88641601	88642208				608	6.74134	88641894	0.007407	2.80516	88641894	54.8834	11
	AhR_864	chr5	148713621	148714506	71706	Slc46a3	NM_027872	886	6.71998	148713909	0.007407	2.47664	148713800	76.1358	16
	AhR_865	chr12	33377559	33378602				1044	6.71326	33377785	0.007407	2.5778	33377674	145.597	30
	AhR_866	chr5	96965725	96966210	231470	Fras1	NM_175473	486	6.68573	96965981	0.007407	2.53959	96965910	71.0756	14
	AhR_867	chr12	85364586	85365183				598	6.66092	85364753	0.007407	2.39638	85364586	67.5596	12
	AhR_868	chr15	57720908	57721420	67819	Derl1	NM_024207	513	6.64706	57721164	0.007407	2.12966	57721273	69.5581	15
	AhR_869	chr12	88245171	88245427				257	6.63095	88245171	0.007407	2.34452	88245247	41.3345	8
	AhR_870	chr12	33998103	33998431	380753	Atxn7l1	NM_001033436	329	6.62641	33998103	0.007407	2.39773	33998208	48.7377	9
	AhR_871	chr5	136166241	136167171	18984	Por	NM_008898	931	6.61865	136166385	0.007407	2.21603	136166534	83.2032	18
	AhR_872	chr5	66472427	66472908	245945	Rbm47	NM_139065	482	6.59261	66472621	0.007407	2.46171	66472690	72.6072	14
	AhR_872	chr5	66472427	66472908	245945	Rbm47	NM_178446	482	6.59261	66472621	0.007407	2.46171	66472690	72.6072	14
	AhR_872	chr5	66472427	66472908	245945	Rbm47	NM_001127382	482	6.59261	66472621	0.007407	2.46171	66472690	72.6072	14
	AhR_873	chr12	3778600	3779002	13528	Dtnb	NM_001162465	403	6.58938	3778855	0.007407	2.39538	3778742	62.942	12
	AhR_873	chr12	3778600	3779002	13528	Dtnb	NM_007886	403	6.58938	3778855	0.007407	2.39538	3778742	62.942	12
	AhR_874	chr15	85563486	85564390	19013	Ppara	NM_001113418	905	6.5892	85564101	0.007407	2.13317	85564279	120.416	26
	AhR_874	chr15	85563486	85564390	19013	Ppara	NM_011144	905	6.5892	85564101	0.007407	2.13317	85564279	120.416	26
	AhR_875	chr15	7093168	7093887	16880	Lifr	NM_001113386	720	6.55109	7093535	0.007407	2.20107	7093353	107.31	21
	AhR_875	chr15	7093168	7093887	16880	Lifr	NM_013584	720	6.55109	7093535	0.007407	2.20107	7093353	107.31	21
	AhR_876	chr12	119605390	119606425				1036	6.54457	119606142	0.007407	3.0447	119606038	157.027	30
	AhR_877	chr5	89887903	89888973	14473	Gc	NM_008096	1071	6.52163	89888132	0.007407	2.7619	89888022	124.755	28
	AhR_878	chr5	17506039	17506564	242851	Gnat3	NM_001081143	526	6.51385	17506223	0.007407	2.71644	17506296	54.4961	11
	AhR_879	chr15	59617804	59618787				984	6.50762	59618312	0.007407	3.66731	59617986	101.995	21
	AhR_880	chr15	79512858	79514486	14904	Gtpbp1	NM_013818	1629	6.49788	79513862	0.007407	3.22031	79514232	150.625	35
	AhR_880	chr15	79512858	79514486	74158	Josd1	NM_028792	1629	6.49788	79513862	0.007407	3.22031	79514232	150.625	35
	AhR_881	chr12	102322071	102323262	68734	Smek1	NM_001160214	1192	6.47675	102322424	0.007407	3.60358	102322424	120.074	25
	AhR_881	chr12	102322071	102323262	68734	Smek1	NM_211355	1192	6.47675	102322424	0.007407	3.60358	102322424	120.074	25
	AhR_882	chr12	35854667	35855403				737	6.47027	35854985	0.007407	2.03107	35854833	114.242	22
	AhR_883	chr15	54970556	54971074	97998	Depdc6	NM_145470	519	6.43297	54970698	0.007407	3.48488	54970844	77.3271	15
	AhR_883	chr15	54970556	54971074	97998	Depdc6	NM_001037937	519	6.43297	54970698	0.007407	3.48488	54970844	77.3271	15
	AhR_884	chr15	10562516	10563226	75646	Rai14	NM_030690	711	6.42739	10562691	0.007407	2.02981	10562759	93.388	20
	AhR_884	chr15	10562516	10563226	75646	Rai14	NM_001166408	711	6.42739	10562691	0.007407	2.02981	10562759	93.388	20
	AhR_885	chr15	9529092	9529612				521	6.42714	9529348	0.007407	1.89088	9529461	71.4514	14
	AhR_886	chr12	25795066	25795323				258	6.41875	25795066	0.007407	1.74856	25795104	39.8467	8
	AhR_887	chr12	100472360	100472831	71375	Foxn3	NM_183186	472	6.41468	100472685	0.007407	2.38419	100472831	49.0805	10
	AhR_888	chr5	99712783	99713411				629	6.37293	99713123	0.007407	2.05499	99712973	82.6758	18
	AhR_889	chr12	55298218	55298996	112407	Egln3	NM_028133	779	6.36892	55298667	0.007407	2.18298	55298218	111.651	22
	AhR_890	chr12	76588152	76588372	26932	Ppp2r5e	NM_012024	221	6.36419	76588222	0.007407	2.34449	76588337	42.5275	7
	AhR_891	chr15	85561995	85562831	19013	Ppara	NM_001113418	837	6.33179	85562616	0.007407	3.80061	85562653	95.6782	19
	AhR_891	chr15	85561995	85562831	19013	Ppara	NM_011144	837	6.33179	85562616	0.007407	3.80061	85562653	95.6782	19
	AhR_892	chr5	104392155	104392547	243168	Hsd17b13	NM_198030	393	6.32007	104392373	0.007407	1.8552	104392229	59.3748	12
	AhR_893	chr12	73765832	73766371	66375	Dhrs7	NM_025522	540	6.31819	73766116	0.007407	3.10981	73766013	70.0816	15
	AhR_894	chr5	143577685	143578298	231861	Tnrc18	NM_001122730	614	6.31304	143577880	0.007407	2.16779	143578015	76.1071	16
	AhR_894	chr5	143577685	143578298	231861	Tnrc18	NM_178242	614	6.31304	143577880	0.007407	2.16779	143578015	76.1071	16
	AhR_895	chr5	152213648	152214390				743	6.30096	152214280	0.007407	2.68536	152214095	85.0748	19
	AhR_896	chr15	78856637	78857299	14958	H1f0	NM_008197	663	6.27796	78856961	0.007407	1.7374	78856887	93.1096	19
	AhR_896	chr15	78856637	78857299	26912	Gcat	NM_013847	663	6.27796	78856961	0.007407	1.7374	78856887	93.1096	19
	AhR_896	chr15	78856637	78857299	26912	Gcat	NM_001161712	663	6.27796	78856961	0.007407	1.7374	78856887	93.1096	19
	AhR_897	chr5	85803988	85804170				183	6.27615	85803988	0.007407	1.91899	85804064	37.6569	6
	AhR_898	chr5	64237887	64238711	76261	0610040J01Rik	NM_029554	825	6.24557	64238492	0.007407	1.95836	64238317	94.5025	21
	AhR_899	chr5	152211955	152213082				1128	6.23023	152212602	0.007407	3.24501	152212100	128.52	28
	AhR_900	chr15	25843747	25844630	66270	Fam134b	NM_001034851	884	6.21916	25844178	0.007407	2.23986	25844046	86.758	19
	AhR_901	chr12	58545163	58546154	73490	Mipol1	NM_001164370	992	6.20125	58545859	0.007407	2.25268	58545438	129.284	28
	AhR_902	chr5	73865768	73865983				216	6.19744	73865983	0.007407	2.34079	73865905	30.5782	7
	AhR_903	chr12	111262322	111262900				579	6.19699	111262609	0.007407	2.76657	111262498	70.9725	16
	AhR_904	chr15	59603976	59604521				546	6.18887	59604318	0.007407	2.41648	59604354	70.1919	15
	AhR_905	chr15	96526695	96527599	67760	Slc38a2	NM_175121	905	6.17461	96527044	0.007407	2.98989	96526909	112.718	25
	AhR_906	chr15	10553442	10554089	75646	Rai14	NM_030690	648	6.15515	10553585	0.007407	1.93086	10553692	71.5256	15
	AhR_906	chr15	10553442	10554089	75646	Rai14	NM_001166408	648	6.15515	10553585	0.007407	1.93086	10553692	71.5256	15
	AhR_907	chr5	147488385	147488703				319	6.14751	147488385	0.007407	2.43618	147488422	42.6216	9
	AhR_908	chr5	149358980	149360327	24109	Ubl3	NM_011908	1348	6.12747	149359946	0.007407	2.79157	149359760	159.828	34
	AhR_909	chr5	151944754	151945313	243362	Stard13	NM_146258	560	6.12388	151945043	0.007407	2.36722	151945001	78.3839	16
	AhR_909	chr5	151944754	151945313	243362	Stard13	NM_001163493	560	6.12388	151945043	0.007407	2.36722	151945001	78.3839	16
	AhR_910	chr15	96377580	96378752				1173	6.11649	96377910	0.007407	3.41504	96378281	149.519	30
	AhR_911	chr15	88682044	88683133	223775	Pim3	NM_145478	1090	6.11512	88682414	0.007407	2.67851	88682819	123.376	26
	AhR_912	chr5	108251646	108252104	14020	Evi5	NM_007964	459	6.11032	108252104	0.007407	2.78575	108251911	37.7102	8
	AhR_913	chr5	123677041	123677511	67151	Psmd9	NM_026000	471	6.1072	123677041	0.007407	2.26246	123677475	49.0591	10
	AhR_914	chr15	54403575	54404220	105853	Mal2	NM_178920	646	6.10496	54403903	0.007407	2.51085	54403717	86.7672	18
	AhR_915	chr15	50193375	50193755				381	6.10282	50193630	0.007407	2.8489	50193682	74.0833	16
	AhR_916	chr12	72466754	72467199				446	6.09779	72466998	0.007407	2.84617	72466998	62.6459	13
	AhR_917	chr15	85469289	85469467				179	6.06818	85469467	0.007407	2.03504	85469430	27.6272	6
	AhR_918	chr1	193071425	193071743				319	5.57176	193071496	0.009868	1.6558	193071460	39.6394	9
	AhR_919	chr19	29570766	29571394				629	5.56909	29571359	0.009868	2.74158	29571359	68.3203	16
	AhR_920	chr19	34831164	34831460	240638	Slc16a12	NM_172838	297	5.56112	34831237	0.009868	2.04615	34831273	43.8812	9
	AhR_921	chr9	72510981	72511503	17999	Nedd4	NM_010890	523	5.53735	72511227	0.009868	2.81491	72511325	60.5244	13
	AhR_922	chr9	71009827	71010299	64008	Aqp9	NM_022026	473	5.53515	71010071	0.009868	1.71908	71009966	36.3265	8
	AhR_923	chr9	103143205	103143749				545	5.5256	103143497	0.009868	2.70335	103143604	55.5217	13
	AhR_924	chr19	6059748	6060004	29805	Znhit2	NM_013859	257	5.51841	6060004	0.009868	1.67607	6059821	38.749	8
	AhR_924	chr19	6059748	6060004	18120	Mrpl49	NM_026246	257	5.51841	6060004	0.009868	1.67607	6059821	38.749	8
	AhR_925	chr1	194909032	194909553				522	5.51596	194909351	0.009868	2.11704	194909351	63.1671	14
	AhR_926	chr19	12709059	12709654	107146	Glyat	NM_145935	596	5.51493	12709311	0.009868	1.81214	12709241	72.1643	17
	AhR_927	chr19	12017085	12017297	225929	Patl1	NM_172635	213	5.51303	12017085	0.009868	1.7071	12017297	26.9757	6
	AhR_928	chr9	66060873	66061357	13143	Dapk2	NM_010019	485	5.50303	66061082	0.009868	3.21142	66061082	49.1714	11
	AhR_929	chr9	34931645	34932127	20443	St3gal4	NM_009178	483	5.48815	34931991	0.009868	2.21342	34931991	58.8124	14
	AhR_930	chr19	27484029	27484255	52874	D19Bwg1357e	NM_177474	227	5.48543	27484068	0.009868	1.84869	27484068	30.5637	7
	AhR_931	chr1	33027533	33027862				330	5.47247	33027827	0.009868	2.05646	33027651	41.9155	10
	AhR_932	chr1	138403246	138403458	381293	Kif14	NM_001081258	213	5.47052	138403277	0.009868	1.60404	138403385	31.9924	6
	AhR_933	chr1	44162454	44162725	75623	1700029F09Rik	NM_029368	272	5.46824	44162454	0.009868	2.20562	44162608	27.6872	7
	AhR_934	chr9	101146313	101146556	235542	Ppp2r3a	NM_001161362	244	5.46013	101146313	0.009868	2.26455	101146383	26.2319	6
	AhR_935	chr1	9620518	9620882				365	5.45815	9620661	0.009868	2.62016	9620810	50.6244	11
	AhR_936	chr9	48557247	48557543	235320	Zbtb16	NM_001033324	297	5.45758	48557287	0.009868	2.03825	48557361	37.9242	9
	AhR_937	chr1	18655354	18655499				146	5.45634	18655354	0.009868	2.00541	18655354	21.0419	5
	AhR_938	chr1	59015354	59015748	70827	Trak2	NM_172406	395	5.4563	59015468	0.009868	1.72268	59015392	53.166	12
	AhR_939	chr9	61660218	61660400				183	5.45212	61660290	0.009868	1.91122	61660290	31.1907	6
	AhR_940	chr19	34591585	34592450	16889	Lipa	NM_021460	866	5.45015	34591585	0.009868	2.03309	34592322	79.1332	19
	AhR_940	chr19	34591585	34592450	16889	Lipa	NM_001111100	866	5.45015	34591585	0.009868	2.03309	34592322	79.1332	19
	AhR_941	chr1	193245067	193245691				625	5.43995	193245299	0.009868	4.00489	193245231	47.7705	12
	AhR_942	chr1	182936175	182936829	13849	Ephx1	NM_010145	655	5.43813	182936415	0.009868	1.94009	182936275	65.5943	15
	AhR_943	chr9	95442836	95443433				598	5.43688	95443178	0.009868	2.41797	95443365	77.0491	17
	AhR_944	chr9	120659247	120659392				146	5.43551	120659247	0.009868	1.94182	120659287	21.3839	5
	AhR_945	chr9	69302111	69302477	12306	Anxa2	NM_007585	367	5.43059	69302406	0.009868	2.57627	69302254	41.0051	10
	AhR_946	chr19	56593803	56594397				595	5.41481	56594037	0.009868	2.33057	56593934	69.4652	15
	AhR_947	chr1	186661177	186661447	67247	Mosc2	NM_133684	271	5.39141	186661177	0.009868	1.48692	186661372	37.544	8
	AhR_948	chr19	17108570	17108865	353211	Prune2	NM_181348	296	5.3899	17108570	0.009868	1.81661	17108706	33.8334	8
	AhR_949	chr1	169304788	169305358	66447	Mgst3	NM_025569	571	5.38633	169304999	0.009868	2.12823	169304999	72.2372	17
	AhR_950	chr19	38266090	38266532	70567	5730455O13Rik	NM_001081075	443	5.38264	38266235	0.009868	2.38864	38266419	56.387	13
	AhR_951	chr1	163198182	163198822				641	5.37817	163198283	0.009868	1.87067	163198351	67.4443	17
	AhR_952	chr9	11703480	11703868				389	5.37543	11703868	0.009868	1.94291	11703792	41.9507	10
	AhR_953	chr1	89542865	89543158	16331	Inpp5d	NM_001110193	294	5.37175	89543005	0.009868	1.45037	89543005	26.6053	6
	AhR_953	chr1	89542865	89543158	16331	Inpp5d	NM_001110192	294	5.37175	89543005	0.009868	1.45037	89543005	26.6053	6
	AhR_953	chr1	89542865	89543158	16331	Inpp5d	NM_010566	294	5.37175	89543005	0.009868	1.45037	89543005	26.6053	6
	AhR_954	chr19	27386447	27387203				757	5.36301	27387028	0.009868	2.7516	27386710	55.181	13
	AhR_955	chr1	174582660	174583034				375	5.35538	174582811	0.009868	2.3107	174582843	47.629	11
	AhR_956	chr19	41421316	41421855	83490	Pik3ap1	NM_031376	540	5.35341	41421719	0.009868	2.43935	41421461	38.5324	10
	AhR_957	chr1	13648897	13649377	381246	Xkr9	NM_001011873	481	5.35289	13649189	0.009868	1.78462	13649154	52.4778	12
	AhR_957	chr1	13648897	13649377	212442	Lactb2	NM_145381	481	5.35289	13649189	0.009868	1.78462	13649154	52.4778	12
	AhR_958	chr19	47536006	47536233	14218	Sh3pxd2a	NM_001164717	228	5.35107	47536114	0.009868	1.98086	47536193	32.9583	7
	AhR_958	chr19	47536006	47536233	14218	Sh3pxd2a	NM_008018	228	5.35107	47536114	0.009868	1.98086	47536193	32.9583	7
	AhR_959	chr1	134213222	134214678	74137	Nuak2	NM_028778	1457	5.34964	134214331	0.009868	2.02004	134213394	135.535	34
	AhR_960	chr1	74444197	74444672				476	5.34594	74444489	0.009868	2.41212	74444489	53.8476	12
	AhR_961	chr19	36763384	36763843				460	5.34205	36763556	0.009868	1.82824	36763595	58.3975	13
	AhR_962	chr1	138745189	138745626	26424	Nr5a2	NM_001159769	438	5.33027	138745398	0.009868	2.19948	138745189	51.8272	12
	AhR_962	chr1	138745189	138745626	26424	Nr5a2	NM_030676	438	5.33027	138745398	0.009868	2.19948	138745189	51.8272	12
	AhR_963	chr9	21510260	21510714				455	5.33006	21510565	0.009868	1.82471	21510491	41.5325	9
	AhR_964	chr9	103140299	103140586	22041	Trf	NM_133977	288	5.32278	103140586	0.009868	1.45535	103140444	40.8589	9
	AhR_965	chr9	95470590	95471015				426	5.32148	95470862	0.009868	1.97309	95470684	50.8536	12
	AhR_966	chr9	70660365	70660893	15450	Lipc	NM_008280	529	5.31259	70660584	0.009868	2.09238	70660436	52.1615	12
	AhR_967	chr19	37856954	37857423				470	5.31052	37857139	0.009868	2.71893	37857240	61.5314	14
	AhR_968	chr1	58197323	58197507	71724	Aox3	NM_023617	185	5.3092	58197507	0.009868	1.94038	58197475	23.3594	6
	AhR_969	chr9	116782422	116782805	207181	Rbms3	NM_178660	384	5.30894	116782661	0.009868	2.28247	116782595	38.472	9
	AhR_970	chr9	48559859	48560439	235320	Zbtb16	NM_001033324	581	5.30641	48560149	0.009868	3.10113	48560217	54.8735	13
	AhR_971	chr1	131377791	131377983	210417	Thsd7b	NM_172485	193	5.30304	131377791	0.009868	2.01207	131377942	27.2008	6
	AhR_972	chr9	34934603	34935010	69305	Dcps	NM_027030	408	5.30089	34934720	0.009868	2.74267	34934799	54.6434	12
	AhR_973	chr1	167432386	167432600	271639	Adcy10	NM_173029	215	5.30011	167432386	0.009868	2.36001	167432422	28.9297	7
	AhR_974	chr9	102878511	102879076				566	5.29867	102878848	0.009868	2.51462	102878889	58.1857	13
