# Supplementary material for: Integration of Genome-Wide Computation DRE Search, AhR ChIP-chip and Gene Expression Analyses of TCDD-Elicited Responses in the Mouse Liver
Source: BMC Genomics. 2011 Jul 15;12:365. doi: 10.1186/1471-2164-12-365 (PMC3160422; doi:10.1186/1471-2164-12-365)
Supplement: Additional file 5 — TCDD-induced AhR enrichment (FDR < 0.01) density across the mouse genome at 24 hrs. The density of significant AhR enrichment (per Mbp) at 24 hrs were calculated for each of the defined genomic regions across the individual chromosomes. [file 1471-2164-12-365-S5.XLS]

## Sheet: Sheet1
	Additional File 5: TCDD-Induced AhR enrichment (FDR < 0.01) density across the mouse genome at 24 hrs.
	Chromosome	Entire Genome	Intergenic	Intragenic	10 kb upstream	5' UTR	CDS	3' UTR
	chr1	5.41595	2.83846	9.37446	19.3759	17.2852	7.70672	13.0259
	chr2	3.75795	2.13073	5.66582	10.033	9.83336	4.66553	6.43798
	chr3	5.72682	3.15416	10.984	24.0695	21.7982	7.15386	4.20919
	chr4	6.5797	2.58003	12.4008	20.6152	16.59	9.28572	10.1357
	chr5	5.69697	2.99475	9.11137	20.5202	22.8751	6.38757	3.13558
	chr6	5.29037	2.64803	8.76862	16.8036	15.1296	6.2625	7.21339
	chr7	5.60565	2.14087	10.5504	17.5887	18.0774	8.21845	9.73028
	chr8	5.56404	3.03846	9.591	18.9983	15.8467	6.99409	4.97385
	chr9	6.92317	3.66377	10.5365	22.3694	15.4438	8.24517	5.26755
	chr10	6.67727	3.8041	10.7177	23.6003	11.5178	7.69194	6.58687
	chr11	8.44524	3.62773	13.219	22.807	32.4914	9.32223	8.87047
	chr12	3.97501	2.32459	7.07775	13.9946	12.3253	5.32282	1.95849
	chr13	5.83617	3.45065	9.87762	17.8097	25.3648	6.78724	8.73287
	chr14	4.60083	1.69489	9.28949	23.3216	22.3059	6.74128	3.9617
	chr15	5.179	2.29622	9.45881	16.8455	18.9588	8.41092	5.78966
	chr16	4.6583	2.25504	8.47151	18.1122	16.6772	6.10904	8.26064
	chr17	6.03531	2.60153	10.2103	19.9177	14.9546	8.39028	9.51664
	chr18	6.65403	2.99115	12.7882	22.57	20.8717	8.49724	10.2739
	chr19	12.0145	6.21718	17.8308	29.7041	35.0456	13.7753	14.5379
	chrX	0.498049	0.184352	1.28927	1.39738	3.66084	0.830006	1.52789
