# Supplementary material for: Integration of Genome-Wide Computation DRE Search, AhR ChIP-chip and Gene Expression Analyses of TCDD-Elicited Responses in the Mouse Liver
Source: BMC Genomics. 2011 Jul 15;12:365. doi: 10.1186/1471-2164-12-365 (PMC3160422; doi:10.1186/1471-2164-12-365)
Supplement: Additional file 6 — Transcription factor binding site analysis of significant TCDD-induced AhR enrichment (FDR < 0.01) at 2 hrs. DNA sequences for the regions of significant AhR enrichment at 2 hrs were analyzed for transcription factor (TF) binding site motif over-representation using RegionMiner. The results list the TF matrices and their corresponding over-representation and z-score value. [file 1471-2164-12-365-S6.XLS]

## Sheet: Sheet1
	Additional File 6: Results of TF matrices over-representation analysis of 2 hr AhR enriched regions (FDR < 0.01) using RegionMiner.
	TF Matrices	Nr. of Input Seq. with Match	Nr. of Matches	Expected (genome)	Std.dev.	Over representation	Z-Score
	V$AHRARNT.03	3335	4646	1655.73	40.69	2.81	73.48
	V$AHRARNT.01	2565	3128	1059.03	32.54	2.95	63.56
	V$GC.01	4290	9403	5387.14	73.38	1.75	54.72
	V$SP1.01	3916	8664	4874.34	69.8	1.78	54.29
	V$HNF4.01	6111	9428	5455.75	73.84	1.73	53.79
	V$MAZR.01	4143	11393	7002.78	83.66	1.63	52.47
	V$VMYB.03	4689	6530	3481.02	58.99	1.88	51.68
	V$NRF1.01	1029	3475	1494.81	38.66	2.32	51.21
	V$ZNF219.01	4118	12115	7759.86	88.06	1.56	49.45
	V$HNF4.03	4979	7163	4037.85	63.53	1.77	49.18
	V$VMYB.05	4638	6386	3519.58	59.32	1.81	48.32
	V$HELT.01	2511	3831	1802.45	42.45	2.13	47.77
	V$EGR3.01	1981	2807	1211.65	34.81	2.32	45.82
	V$ZF5.01	1573	3156	1442.92	37.98	2.19	45.09
	V$HPF1.01	6185	9523	6032.9	77.65	1.58	44.94
	V$ZBP89.01	4232	11544	7635.43	87.35	1.51	44.74
	V$USF.03	2535	5072	2750.93	52.44	1.84	44.25
	V$VMYB.02	4738	6528	3810.5	61.72	1.71	44.02
	V$ZF9.01	3236	5604	3148.8	56.11	1.78	43.75
	V$ARNT.01	2729	5268	2935.33	54.17	1.79	43.05
	V$NMYC.01	2319	4792	2625.84	51.24	1.82	42.27
	V$SP1.02	2096	2991	1413.97	37.6	2.12	41.93
	V$AHRARNT.02	2737	3422	1702.6	41.26	2.01	41.66
	V$KKLF.01	4452	11709	8004.35	89.43	1.46	41.42
	V$SP1.03	2092	2950	1407.53	37.51	2.1	41.1
	V$HNF4A.01	3366	4154	2222.61	47.14	1.87	40.96
	V$TR4.01	5770	9020	5880.72	76.67	1.53	40.94
	V$CMYC.01	2108	4489	2475.3	49.75	1.81	40.47
	V$WHN.01	2521	3030	1477.23	38.43	2.05	40.39
	V$VMYB.04	5159	7224	4540.49	67.37	1.59	39.83
	V$NUDR.01	2536	3081	1552.39	39.4	1.98	38.79
	V$HRE.01	2718	3619	1942.29	44.07	1.86	38.04
	V$XBP1.01	3037	3962	2189.73	46.79	1.81	37.87
	V$NF1.02	2215	3321	1744.66	41.77	1.9	37.73
	V$CLOCK_BMAL1.01	2041	4353	2475.74	49.75	1.76	37.72
	V$AHR.01	1531	1701	701.58	26.49	2.42	37.71
	V$ARP1.01	4544	6305	3943.46	62.79	1.6	37.6
	V$PPAR_RXR.02	5377	7813	5129.32	71.6	1.52	37.47
	V$MAX.01	1960	4260	2427.78	49.27	1.75	37.18
	V$USF.01	2031	4353	2509.82	50.09	1.73	36.79
	O$DMTE.01	2154	2679	1339.69	36.6	2	36.58
	V$PPARG.03	7048	11873	8507.65	92.2	1.4	36.49
	V$USF.02	2287	4694	2777.47	52.7	1.69	36.36
	V$E2F4_DP2.01	2377	2870	1476.79	38.43	1.94	36.24
	V$HIF1.01	2273	2921	1515.57	38.93	1.93	36.09
	V$COUP.01	4731	6712	4341.33	65.88	1.55	35.98
	V$RAR_RXR.01	5101	7478	4960.76	70.42	1.51	35.74
	V$PPARG.02	5401	8004	5405.39	73.5	1.48	35.35
	V$WT1.01	3798	9221	6395.16	79.95	1.44	35.34
	V$RB_E2F1_DP1.01	1433	3198	1738.76	41.7	1.84	34.99
	V$NMYC.02	1726	2823	1480.83	38.48	1.91	34.87
	V$CDE.01	918	1106	408.14	20.2	2.71	34.52
	V$CREB.02	2450	3017	1633.34	40.41	1.85	34.23
	V$PAX5.02	1501	1674	749.32	27.37	2.23	33.76
	V$E2F.03	1136	1462	621.06	24.92	2.35	33.72
	V$ATF6.02	2493	3049	1677.15	40.95	1.82	33.49
	V$NF1.01	3147	4388	2667.46	51.64	1.65	33.31
	V$TLX1.01	3248	4067	2429.41	49.28	1.67	33.22
	V$PPAR_RXR.01	6335	10175	7337.08	85.63	1.39	33.14
	V$HIF1.02	2228	2838	1543.98	39.29	1.84	32.92
	V$TR2_TR4.01	5233	7766	5413.58	73.56	1.43	31.97
	V$PPARA.01	5511	8131	5717.18	75.59	1.42	31.93
	V$MIZF.01	1320	1453	645.32	25.4	2.25	31.78
	V$E2F1_DP2.01	1776	2054	1036.31	32.19	1.98	31.6
	V$ATF.01	2455	3024	1717.46	41.44	1.76	31.52
	V$E2F4_DP1.01	904	1565	739.71	27.2	2.12	30.33
	V$EGR1.02	1438	1850	964.75	31.06	1.92	28.49
	O$XCPE1.01	2431	3078	1877.07	43.32	1.64	27.71
	V$GLIS3.01	3439	5630	3902.71	62.46	1.44	27.65
	V$ESRRB.01	3937	5165	3535.64	59.45	1.46	27.4
	V$NBRE.01	4873	6671	4777.77	69.11	1.4	27.39
	V$BKLF.01	3028	4315	2860.83	53.48	1.51	27.18
	V$CHREBP_MLX.01	1730	2159	1212.41	34.82	1.78	27.17
	V$CREB1.01	1823	2146	1212.19	34.81	1.77	26.81
	V$CTCF.01	1712	2665	1604.5	40.05	1.66	26.46
	V$FXRE.01	3494	4981	3433.82	58.59	1.45	26.4
	V$ZKSCAN3.01	2795	4014	2667.57	51.64	1.5	26.06
	V$MYCMAX.03	1855	2293	1346.68	36.69	1.7	25.78
	V$E2F.02	3973	5185	3634.4	60.28	1.43	25.72
	V$FLI.01	3814	4935	3454.58	58.77	1.43	25.18
	V$PAX3.01	2278	2638	1623.83	40.29	1.62	25.16
	V$EGR1.01	2391	3026	1925.13	43.87	1.57	25.08
	V$TIEG.01	4013	6227	4544.2	67.4	1.37	24.96
	V$ERR.01	4265	5735	4131.91	64.27	1.39	24.94
	V$ELK1.02	3169	4016	2722.09	52.17	1.48	24.79
	V$CMYB.01	4699	6531	4834.58	69.52	1.35	24.4
	V$INSM1.01	4625	6648	4934.43	70.23	1.35	24.39
	V$PLU1_JARID1B.01	2755	3293	2162.75	46.5	1.52	24.3
	V$HNF3.01	5375	7740	5893.94	76.75	1.31	24.05
	V$TR4.02	5136	7403	5610.22	74.88	1.32	23.93
	V$NRSE.01	1594	1844	1066.57	32.66	1.73	23.79
	V$KLF6.01	3195	4584	3251.27	57.01	1.41	23.37
	O$INR_DPE.01	1833	2076	1253.82	35.41	1.66	23.21
	V$GABPB1.01	3044	3756	2577.66	50.76	1.46	23.2
	V$HNF4.02	3735	4723	3386.52	58.18	1.39	22.96
	V$AP2.01	1863	2220	1381.2	37.16	1.61	22.56
	V$NF1.03	4850	6735	5122.99	71.56	1.31	22.52
	V$SP2.01	2974	3785	2633.27	51.31	1.44	22.44
	V$DEC1.01	1609	2775	1826.27	42.73	1.52	22.19
	V$ZNF300.01	2307	2789	1838.07	42.87	1.52	22.17
	V$SREBP.02	2913	3583	2478.79	49.78	1.45	22.17
	V$CMYB.02	5368	7576	5888.37	76.72	1.29	21.99
	V$TAXCREB.01	1179	1295	709.12	26.63	1.83	21.98
	V$ELK1.01	4270	5747	4315.33	65.68	1.33	21.79
	V$NGFIC.01	3199	4621	3374.83	58.08	1.37	21.45
	V$RXR_RXR.01	3016	3752	2649.44	51.47	1.42	21.41
	V$RORA.01	3833	4939	3660.95	60.5	1.35	21.12
	V$ATF.02	3630	5098	3812.36	61.73	1.34	20.82
	V$ZFX.01	2348	2930	1999.09	44.71	1.47	20.81
	V$LXRE.02	4598	6331	4878.17	69.83	1.3	20.8
	V$PAX9.01	1361	1528	906.41	30.11	1.69	20.63
	V$ELK1.03	2734	3341	2345.73	48.43	1.42	20.54
	V$TCFCP2L1.01	2798	3530	2504.36	50.04	1.41	20.49
	V$AP2.02	1843	2406	1592.7	39.91	1.51	20.37
	V$MTF-1.01	1440	1611	976.33	31.24	1.65	20.3
	V$RBPJK.01	4829	6623	5183.4	71.98	1.28	19.99
	V$ZNF76_143.01	2501	3048	2127.46	46.12	1.43	19.95
	V$CTCF.02	1729	2076	1347.55	36.71	1.54	19.83
	V$ZIC2.01	3532	4721	3540.67	59.49	1.33	19.83
	V$HMX2.02	4904	10557	8709.54	93.29	1.21	19.8
	V$NRF2.01	4414	5976	4640.56	68.11	1.29	19.6
	V$RREB1.01	5203	8908	7260.5	85.18	1.23	19.34
	V$FTF.01	3803	4858	3697	60.79	1.31	19.09
	V$E2F1_DP1.01	1999	2283	1535.13	39.18	1.49	19.08
	V$HES1.02	598	877	465.93	21.59	1.88	19.02
	O$HMTE.01	892	988	548.96	23.43	1.8	18.72
	V$MIF1.01	4727	7237	5812.33	76.22	1.25	18.69
	V$E2F.01	4770	6632	5281.5	72.66	1.26	18.58
	V$EGR2.01	3876	6113	4827.04	69.46	1.27	18.51
	V$MOK2.02	5643	8416	6914.62	83.13	1.22	18.06
	V$MYOGENIN.02	2217	2859	2060.6	45.39	1.39	17.58
	V$NXF_ARNT.01	1126	1242	761.88	27.6	1.63	17.38
	V$HEN1.02	1228	1968	1337.28	36.57	1.47	17.23
	V$ROAZ.01	3051	4219	3254.99	57.04	1.3	16.89
	V$MYOD.01	2328	2753	1999.97	44.72	1.38	16.83
	V$DREAM.01	3213	3968	3041.41	55.14	1.3	16.79
	V$XBOX.01	1757	2280	1612.36	40.15	1.41	16.62
	V$USF.04	3772	5480	4386.78	66.22	1.25	16.5
	V$MYCMAX.01	2118	3613	2748.09	52.42	1.31	16.49
	V$ER.04	2342	2839	2092.28	45.74	1.36	16.32
	V$CEBP.02	4937	6792	5574.83	74.65	1.22	16.3
	V$CETS1P54.01	4272	5758	4668.85	68.31	1.23	15.94
	V$HEN1.01	1326	1995	1402.39	37.45	1.42	15.81
	V$MZF1.01	4818	7335	6108.17	78.13	1.2	15.7
	V$GRHL1.01	4092	6588	5430.51	73.67	1.21	15.7
	V$DMP1.01	2574	3021	2273.3	47.67	1.33	15.67
	V$ATF6.01	1542	1728	1187.83	34.46	1.45	15.66
	V$BACH2.01	4339	5826	4746.96	68.88	1.23	15.66
	V$MYCMAX.02	3028	5685	4628.21	68.02	1.23	15.53
	V$COUP.02	2782	3302	2523.26	50.23	1.31	15.49
	V$ZBRK1.01	2011	2288	1657.48	40.71	1.38	15.48
	V$MZF1.03	4735	7139	5948.78	77.11	1.2	15.43
	V$GKLF.03	981	1098	692.73	26.32	1.59	15.38
	V$OLF1.02	3087	4206	3323.81	57.64	1.27	15.3
	V$PAX5.01	2906	3596	2788.4	52.8	1.29	15.29
	V$OLF1.01	2998	4074	3210.74	56.66	1.27	15.23
	V$HOMEZ.01	2059	2395	1757.77	41.92	1.36	15.19
	V$AP4.02	2400	3227	2473.44	49.73	1.3	15.14
	V$PAX4_PD.01	1214	1367	911.88	30.2	1.5	15.06
	V$SMAD4.01	3109	3938	3100.51	55.67	1.27	15.03
	V$HIC1.01	1805	2113	1528.03	39.09	1.38	14.95
	V$ATF2.01	2731	3362	2600.28	50.99	1.29	14.93
	V$AP1.03	2468	4769	3852.02	62.05	1.24	14.77
	V$AP4.01	2239	2777	2101.02	45.83	1.32	14.74
	V$CREB.03	3135	3929	3112.31	55.78	1.26	14.63
	V$REV-ERBA.01	3772	4830	3926.2	62.65	1.23	14.42
	V$PAX3.02	2862	3390	2673.36	51.7	1.27	13.85
	V$E47.01	2141	2511	1910.71	43.71	1.31	13.72
	V$ER.02	1471	1764	1274.47	35.7	1.38	13.7
	V$TAXCREB.02	3305	4154	3359.65	57.95	1.24	13.7
	V$ZEC.01	1783	1973	1459.75	38.2	1.35	13.42
	V$SMAD3.01	2810	3389	2699.03	51.95	1.26	13.27
	V$EKLF.01	3346	4214	3439.72	58.64	1.23	13.2
	V$HDBP1_2.01	593	694	423.55	20.58	1.64	13.12
	V$HES1.01	1267	1440	1024.07	32	1.41	12.98
	V$THR.01	1024	1134	773.13	27.8	1.47	12.96
	V$CREB2CJUN.01	380	491	276.72	16.63	1.77	12.85
	V$RORA1.01	3378	4226	3472.28	58.92	1.22	12.78
	V$ETS1.01	4161	5619	4743.47	68.86	1.18	12.71
	V$RFX1.01	3547	4565	3786.25	61.52	1.21	12.65
	V$NFKAPPAB.02	3525	4856	4057.18	63.68	1.2	12.54
	V$VDR_RXR.04	3082	3808	3110.24	55.76	1.22	12.5
	V$PAX6.01	3914	5397	4572.06	67.6	1.18	12.2
	V$RBPJK.02	4703	6402	5499.89	74.14	1.16	12.16
	V$GRHL3.01	4996	8143	7120.12	84.35	1.14	12.12
	V$P53.05	3204	4184	3474.03	58.93	1.2	12.04
	V$VDR_RXR.01	2002	2362	1845.49	42.96	1.28	12.01
	V$CAR_RXR.01	4997	6983	6052.45	77.78	1.15	11.96
	V$REV-ERBA.03	3142	3936	3263.4	57.12	1.21	11.77
	V$VDR_RXR.06	2903	3561	2928.01	54.1	1.22	11.69
	O$BRE.01	223	250	121.04	11	2.07	11.68
	V$VERBA.01	1024	1095	773.13	27.8	1.42	11.56
	V$VDR_RXR.03	3791	4839	4100.88	64.03	1.18	11.52
	V$MAZ.01	4098	6372	5519.77	74.28	1.15	11.47
	V$AREB6.04	4770	6492	5636.99	75.06	1.15	11.38
	V$HNF3B.02	6142	9722	8665.62	93.05	1.12	11.35
	V$SF1.01	4186	5587	4801.04	69.27	1.16	11.34
	V$STAT3.02	4464	6459	5611.32	74.89	1.15	11.31
	V$CP2.01	2741	3289	2701.33	51.97	1.22	11.3
	V$ELF2.01	5322	7845	6906.32	83.08	1.14	11.29
	V$MAFA.01	2114	2671	2148.98	46.35	1.24	11.25
	V$HIVEP1.01	3289	4614	3914.94	62.56	1.18	11.17
	V$PAX5.03	2382	2851	2314.6	48.11	1.23	11.14
	V$GLI3.02	2821	3421	2828.49	53.18	1.21	11.13
	V$DEC2.01	3602	5642	4865.71	69.74	1.16	11.12
	V$REV-ERBA.02	4779	6537	5702.43	75.49	1.15	11.05
	V$NRSF.03	2855	3513	2918.07	54.01	1.2	11.01
	V$SPZ1.01	4319	5967	5178.92	71.95	1.15	10.95
	V$STAT1.01	4316	7585	6699.95	81.83	1.13	10.81
	V$MEIS1.01	4438	5968	5188.75	72.02	1.15	10.81
	V$ER.03	2003	2693	2190.93	46.8	1.23	10.72
	V$IRF4.02	3683	4780	4094.22	63.97	1.17	10.71
	V$LXRE.01	189	201	95.81	9.79	2.1	10.7
	V$CEBPB.01	6777	11161	10101.9	100.46	1.1	10.54
	V$SZF1.01	1674	1884	1479.41	38.46	1.27	10.51
	V$NFKAPPAB.01	2486	3295	2745.03	52.39	1.2	10.49
	V$CTCF.03	2977	3709	3123.13	55.88	1.19	10.48
	V$P53.01	1806	2607	2123.53	46.08	1.23	10.48
	V$E4F.01	4040	5618	4885.92	69.88	1.15	10.47
	V$MARE.02	2295	2899	2390.74	48.89	1.21	10.39
	V$STAT1.02	4780	7474	6629.6	81.4	1.13	10.37
	V$MRG2.01	4483	6032	5284.78	72.68	1.14	10.27
	V$PKNOX1.01	4166	5503	4797.76	69.25	1.15	10.18
	V$MRG1.01	4341	5798	5072.95	71.21	1.14	10.18
	V$RFX1.02	1975	2364	1925.24	43.87	1.23	9.99
	V$AP1.01	2967	6323	5582.8	74.7	1.13	9.9
	V$GRE.02	5004	7582	6767.8	82.24	1.12	9.89
	V$STAT.01	6108	10988	10001.8	99.96	1.1	9.86
	V$VDR_RXR.05	2782	3424	2898.85	53.83	1.18	9.75
	V$GLI1.01	2178	2558	2110.2	45.93	1.21	9.74
	V$IK1.01	3965	5196	4554.25	67.47	1.14	9.5
	V$GABP.01	4767	6918	6180.16	78.59	1.12	9.38
	V$CEBPA.01	6754	10884	9949.59	99.7	1.09	9.37
	V$DICE.01	4125	5470	4830.75	69.49	1.13	9.19
	V$SCX.01	2370	2792	2347.7	48.45	1.19	9.16
	V$STAF.01	3334	4151	3600.86	60	1.15	9.16
	V$ZNF202.01	2831	4815	4220.72	64.95	1.14	9.14
	V$VMYB.01	6190	9510	8662.23	93.03	1.1	9.11
	V$CREL.01	3552	4731	4144.36	64.36	1.14	9.11
	V$PXR_RXR.01	2340	2720	2285.87	47.81	1.19	9.07
	V$P53.02	2502	3489	3009.73	54.85	1.16	8.73
	V$PAX6.02	3715	4858	4296.76	65.54	1.13	8.56
	V$P53.03	3385	4930	4366.68	66.07	1.13	8.52
	V$AML3.01	5389	7791	7075.54	84.09	1.1	8.5
	V$PTF1.01	3787	4855	4299.71	65.56	1.13	8.46
	V$BARBIE.01	5011	6950	6279.68	79.22	1.11	8.45
	V$PLAG1.01	3043	5042	4490.45	67	1.12	8.22
	V$AP1.02	5377	8162	7456.16	86.32	1.09	8.17
	V$PAX1.01	1768	1957	1631.15	40.38	1.2	8.06
	V$RAR_RXR.03	1895	2171	1827.69	42.75	1.19	8.02
	V$CREB2.01	2262	2902	2504.47	50.04	1.16	7.93
	V$YB1.01	3648	4601	4095.86	63.99	1.12	7.89
	V$SREBP.03	323	385	259.02	16.09	1.49	7.8
	V$NFE2.01	2654	3600	3165.73	56.26	1.14	7.71
	V$VMAF.01	2429	2899	2513.86	50.13	1.15	7.67
	V$SREBP.01	1702	1914	1607.34	40.09	1.19	7.64
	V$PKNOX2.01	3902	5024	4516.02	67.19	1.11	7.55
	V$TGIF1.01	4356	5796	5249.38	72.44	1.1	7.54
	V$FREAC4.01	7816	14208	13344.7	115.45	1.06	7.47
	V$PSE.01	3769	4767	4288.46	65.47	1.11	7.3
	V$MOK2.01	3923	5123	4627.56	68.01	1.11	7.28
	V$ETS2.01	6165	9575	8891.32	94.26	1.08	7.25
	V$NEUROD1.01	3774	4993	4505.97	67.11	1.11	7.25
	V$HLF.01	6010	10150	9447.06	97.15	1.07	7.23
	V$GCM1.01	4303	5798	5280.85	72.65	1.1	7.11
	O$TFIIIC.01	465	508	371.33	19.27	1.37	7.07
	V$MEIS1.02	4331	5815	5301.06	72.79	1.1	7.05
	V$MYF5.01	1833	2706	2363.54	48.61	1.14	7.03
	V$CABL.01	2651	3823	3415.69	58.43	1.12	6.96
	V$SPI1_PU1.02	4365	5999	5487.87	74.06	1.09	6.89
	V$MYT1L.01	6431	10081	9411.99	96.97	1.07	6.89
	V$LYF1.01	919	973	780.45	27.94	1.25	6.87
	V$BNC.01	2722	3338	2966.14	54.45	1.13	6.82
	V$MEF3.01	1578	1756	1492.19	38.63	1.18	6.82
	V$ILF1.01	4371	5810	5313.29	72.87	1.09	6.81
	V$MARE.03	3269	4137	3721.25	60.99	1.11	6.81
	V$MARE_ARE.01	3106	3780	3385.65	58.18	1.12	6.77
	V$NRL.01	455	493	363.79	19.07	1.36	6.75
	V$THAP1.01	2589	3030	2681.56	51.78	1.13	6.72
	V$NFKAPPAB65.01	3818	5167	4711.02	68.62	1.1	6.64
	V$NRSF.02	2726	3313	2954.01	54.34	1.12	6.6
	V$MASH1.01	2956	3666	3287	57.32	1.12	6.6
	V$HSF1.03	4480	6562	6053	77.78	1.08	6.54
	V$ZID.01	2183	2533	2224.69	47.16	1.14	6.53
	V$LEF1.01	6680	10729	10076.9	100.34	1.06	6.49
	V$SIP1.01	544	569	440.92	21	1.29	6.08
	V$ZNF35.01	2893	3517	3176	56.35	1.11	6.04
	V$NFKAPPAB50.01	1673	2397	2119.59	46.03	1.13	6.02
	V$TR2.01	3596	4584	4194.94	64.76	1.09	6
	V$AML1.01	2656	3114	2797.36	52.88	1.11	5.98
	V$TGIF2.01	4996	7000	6522.54	80.74	1.07	5.91
	V$CKROX.01	3284	4933	4544.97	67.4	1.09	5.75
	V$NRSF.01	1892	2156	1909.19	43.69	1.13	5.64
	V$CJUN_ATF2.01	454	464	357.23	18.9	1.3	5.62
	V$P53.06	1672	2384	2125.6	46.1	1.12	5.59
	V$PPARG.01	2989	4226	3882.17	62.3	1.09	5.51
	V$GLI1.02	2379	2827	2551.33	50.5	1.11	5.45
	V$ARE.03	5486	8589	8109.99	90.02	1.06	5.32
	V$STAF.02	1501	1658	1457.67	38.18	1.14	5.23
	V$OVOL1.01	6938	11558	11010	104.88	1.05	5.22
	V$MEIS1A_HOXA9.01	4920	6840	6422.14	80.11	1.07	5.21
	V$MARE.01	1601	1761	1557.52	39.46	1.13	5.14
	V$KAISO.01	2717	3250	2982.86	54.61	1.09	4.88
	V$CTCF.04	2365	3057	2808.17	52.99	1.09	4.69
	V$TCF11MAFG.01	3481	4376	4081.22	63.87	1.07	4.61
	V$STAT3.01	3671	7735	7362.42	85.78	1.05	4.34
	V$FKHRL1.01	7016	11655	11204.6	105.8	1.04	4.25
	V$HSF1.02	2914	3818	3563.83	59.69	1.07	4.25
	V$SIX.01	3702	4631	4356.95	65.99	1.06	4.15
	V$TWIST.01	2281	2628	2424.06	49.23	1.08	4.13
	V$HAND2_E12.01	2472	3043	2825.43	53.15	1.08	4.08
	V$CP2.02	4067	5316	5031.55	70.92	1.06	4
	V$LEF1.02	5804	8588	8228.09	90.67	1.04	3.96
	V$BACH1.01	3710	5048	4775.91	69.09	1.06	3.93
	V$TBX5.01	1139	1215	1087.33	32.97	1.12	3.86
	V$RAR_RXR.02	129	130	92.75	9.63	1.4	3.82
	V$TBX6.01	1215	1311	1186.85	34.45	1.1	3.59
	V$PAX2.02	2691	3226	3030.92	55.05	1.06	3.53
	V$RTR.01	1205	1345	1223.77	34.98	1.1	3.45
	V$TH1E47.01	3273	4019	3813.89	61.75	1.05	3.31
	V$ER.01	1939	2238	2086.82	45.68	1.07	3.3
	V$PBX1_MEIS1.03	5355	7775	7497.78	86.56	1.04	3.2
	V$AREB6.03	812	867	782.86	27.98	1.11	2.99
	V$TCF11.01	2065	2323	2183.28	46.72	1.06	2.98
	V$E47.02	1239	1349	1244.09	35.27	1.08	2.96
	V$TTF1.01	474	484	427.26	20.67	1.13	2.72
	V$SIX3.03	112	114	91.33	9.56	1.25	2.32
	V$GKLF.02	5136	7203	7025.07	83.79	1.03	2.12
	V$NFY.02	5610	8072	7887.9	88.78	1.02	2.07
	V$NKX22.01	1715	1889	1804.09	42.47	1.05	1.99
	V$P53.04	1100	1718	1641.53	40.51	1.05	1.88
	V$GLI2.01	1669	1879	1800.27	42.43	1.04	1.84
	V$MYOGENIN.01	1028	1092	1035.33	32.17	1.05	1.75
	V$DELTAEF1.02	781	835	786.57	28.04	1.06	1.71
	V$GLI3.01	1523	1705	1637.71	40.47	1.04	1.65
	V$TAL1_E2A.01	1142	1257	1199.85	34.64	1.05	1.64
	V$NKX25.03	372	382	354.72	18.83	1.08	1.42
	V$XFD3.01	6998	11754	11616.7	107.72	1.01	1.27
	V$HSF1.01	5057	7506	7408.09	86.04	1.01	1.13
	V$GTF3R4.01	408	421	397.98	19.95	1.06	1.13
	V$IK3.01	4786	6710	6618.02	81.33	1.01	1.12
	V$SPT.01	702	737	707.26	26.59	1.04	1.1
	V$HNF1.04	7059	14192	14068	118.53	1.01	1.04
	V$AREB6.02	1525	1679	1639.67	40.49	1.02	0.96
	V$NFY.03	6307	9922	9827.02	99.09	1.01	0.95
	V$PBX1_MEIS1.02	5607	8325	8242.4	90.75	1.01	0.9
	V$NKX24.01	2351	2689	2642.55	51.4	1.02	0.89
	V$BTEB3.01	1843	2075	2039.62	45.16	1.02	0.77
	V$TEF_HLF.01	6693	13953	13861.9	117.66	1.01	0.77
	V$TFII-IR4.01	106	106	99.52	9.98	1.07	0.6
	V$PURALPHA.01	848	1010	997.31	31.58	1.01	0.39
	V$USF1.01	255	286	279.12	16.71	1.02	0.38
	V$PITX3.01	992	1059	1048.43	32.38	1.01	0.31
	V$NGN_NEUROD.01	3217	4021	4005.62	63.28	1	0.24
	V$SMAD.01	3804	5475	5466.02	73.91	1	0.11
	V$IK2.01	3254	4020	4020.91	63.4	1	-0.02
	V$PAX6.03	4588	6200	6203.65	78.74	1	-0.05
	V$MEF2.03	521	551	555.41	23.57	0.99	-0.21
	V$GRE.01	5563	8187	8206.02	90.55	1	-0.22
	V$TEF1.01	5053	7094	7115.42	84.33	1	-0.26
	V$PTX1.01	2681	3173	3194.14	56.51	0.99	-0.38
	V$PAX8.01	5066	7087	7125.36	84.38	0.99	-0.46
	O$TFIIIA.01	4	4	4.59	2.14	0.87	-0.51
	V$TCF2.01	7304	14317	14382.7	119.85	1	-0.55
	V$GATA1.02	360	365	375.81	19.39	0.97	-0.58
	V$HMX2.01	3312	7037	7085.59	84.15	0.99	-0.58
	V$TBOX.01	683	733	753.14	27.44	0.97	-0.75
	V$MEL1.02	4028	5334	5402.66	73.48	0.99	-0.94
	V$SOX9.02	3829	4874	4942.08	70.28	0.99	-0.98
	V$NKX25.01	1463	1620	1667.1	40.83	0.97	-1.17
	V$HNF1.02	4901	7938	8057.12	89.73	0.99	-1.33
	V$STAT6.01	4497	8713	8839.76	93.98	0.99	-1.35
	V$RORGAMMA.01	4620	6328	6439.95	80.23	0.98	-1.4
	V$ARE.02	5110	7310	7433.32	86.19	0.98	-1.44
	V$HSF2.01	4336	6486	6604.26	81.24	0.98	-1.46
	V$RORA2.01	5071	7159	7288.46	85.34	0.98	-1.52
	V$PDEF.01	2024	2361	2441.1	49.4	0.97	-1.63
	V$PBX1_MEIS1.01	5101	7347	7491.22	86.52	0.98	-1.67
	V$GFI1.01	1540	1693	1764.32	42	0.96	-1.71
	V$TEAD.01	5000	6906	7077.4	84.1	0.98	-2.04
	V$SIX4.01	3030	3613	3742.44	61.17	0.97	-2.12
	V$MEF2.07	700	733	793.78	28.17	0.92	-2.18
	V$PAX4.01	163	166	198.06	14.07	0.84	-2.31
	V$GSC.01	80	80	103.57	10.18	0.77	-2.36
	V$NKX25.04	2554	2960	3096.69	55.64	0.96	-2.47
	V$MZF1.02	5301	7866	8100.49	89.97	0.97	-2.61
	V$GKLF.01	5182	8523	8787.87	93.71	0.97	-2.83
	V$CHOP.01	1421	1544	1660.76	40.75	0.93	-2.88
	V$CAAT.01	5729	8305	8576.69	92.57	0.97	-2.94
	V$PRDM5.01	3150	4242	4446.1	66.67	0.95	-3.07
	V$TGIF.01	5059	7173	7453.21	86.3	0.96	-3.25
	V$AREB6.01	3025	3608	3812.14	61.73	0.95	-3.32
	V$PNR.01	4715	6595	6869.18	82.85	0.96	-3.32
	V$DELTAEF1.01	735	773	870.91	29.51	0.89	-3.33
	V$MEF2.02	766	814	916.03	30.26	0.89	-3.39
	V$HFH2.01	2822	4563	4803.44	69.29	0.95	-3.48
	V$IRF2.01	3780	5018	5276.91	72.62	0.95	-3.57
	V$GATA1.06	4190	5494	5765.46	75.91	0.95	-3.58
	V$BRACH.01	4765	6989	7327.03	85.57	0.95	-3.96
	V$MEF2.05	554	586	691.86	26.3	0.85	-4.04
	V$PREB.01	3356	4139	4408.41	66.38	0.94	-4.07
	V$TTF1.02	2148	2463	2672.71	51.69	0.92	-4.07
	V$FHXA.01	1970	2599	2817.02	53.07	0.92	-4.12
	V$AARE.01	1641	1790	1977.68	44.47	0.91	-4.23
	V$RP58.01	3471	4332	4630.4	68.03	0.94	-4.39
	V$HFH3.01	2364	4335	4635.97	68.07	0.94	-4.43
	V$BCL6.01	4387	6015	6384.01	79.88	0.94	-4.63
	V$IRF1.01	3412	4358	4687.31	68.45	0.93	-4.82
	V$DMBX1.01	2278	2627	2888.25	53.74	0.91	-4.87
	V$SIX3.02	592	619	756.86	27.51	0.82	-5.03
	V$PRE.01	6003	9281	9779.06	98.84	0.95	-5.04
	V$SOX2.01	6007	9088	9585.8	97.86	0.95	-5.09
	V$MYT1.02	7401	12904	13527.2	116.23	0.95	-5.37
	V$MEF2.04	260	266	368.49	19.2	0.72	-5.37
	V$SRF.03	3487	5755	6183.77	78.61	0.93	-5.46
	V$NMP4.01	4632	6367	6819.36	82.55	0.93	-5.49
	V$HFH8.01	3436	5194	5612.63	74.9	0.93	-5.6
	V$SRF.04	3984	5649	6090.8	78.02	0.93	-5.67
	O$DINR.01	6351	9879	10474.1	102.29	0.94	-5.82
	V$REX1.01	3664	4691	5110.97	71.47	0.92	-5.88
	V$GATA1.01	3348	4163	4567.36	67.57	0.91	-5.99
	V$ARE.01	5330	7839	8397.97	91.61	0.93	-6.11
	V$STAT5.01	3312	8004	8585.98	92.62	0.93	-6.29
	V$ISRE.01	4440	6054	6564.05	80.99	0.92	-6.3
	V$CRX.02	1935	2195	2520.74	50.2	0.87	-6.5
	V$GFI1.02	5287	7527	8122.78	90.09	0.93	-6.62
	V$SOX9.03	5388	8075	8693.59	93.2	0.93	-6.64
	V$FREAC2.01	8251	16199	17071.7	130.56	0.95	-6.69
	V$NKX32.01	3663	4646	5124.08	71.57	0.91	-6.69
	V$IRF3.01	5589	8609	9284.28	96.31	0.93	-7.02
	V$LYL1_E12.01	4547	6324	6914.51	83.13	0.91	-7.11
	V$CHR.01	5994	9042	9749.23	98.69	0.93	-7.17
	V$OBOX3.01	1946	2186	2547.62	50.47	0.86	-7.18
	V$NFAT.01	6168	9491	10237	101.13	0.93	-7.38
	V$TAL1BETAE47.01	3904	5117	5676.32	75.32	0.9	-7.43
	V$NFAT5.02	6135	9384	10137.5	100.64	0.93	-7.49
	V$OTX2.01	1534	1698	2035.69	45.11	0.83	-7.5
	V$MYT1.01	7342	15294	16269.1	127.46	0.94	-7.65
	V$OBOX2.01	1496	1635	1976.26	44.45	0.83	-7.69
	V$HSF2.02	5249	7956	8673.81	93.1	0.92	-7.72
	V$CDP.02	5076	7156	7843.22	88.53	0.91	-7.77
	V$HMBOX.01	6716	11508	12393	111.26	0.93	-7.96
	V$OTX2.02	2041	2326	2743.83	52.37	0.85	-7.99
	V$PU1.01	5483	8216	8976.86	94.71	0.92	-8.04
	V$GFI1B.01	4973	6941	7650.83	87.44	0.91	-8.12
	V$DLX3.02	1297	1458	1807.48	42.51	0.81	-8.23
	V$PTX1.02	1626	1792	2186.56	46.76	0.82	-8.45
	V$MIT.01	3951	5335	6004.71	77.47	0.89	-8.65
	V$AIRE.01	3754	4721	5355.03	73.16	0.88	-8.67
	V$RU49.01	3823	5747	6448.25	80.28	0.89	-8.74
	V$NFY.04	5222	7399	8192.58	90.48	0.9	-8.78
	V$OBOX1.01	1611	1751	2158.81	46.46	0.81	-8.79
	V$HMX3.01	4218	5572	6274.33	79.19	0.89	-8.88
	V$TAL1ALPHAE47.01	3835	5007	5687.79	75.4	0.88	-9.04
	V$YY1.01	2899	3512	4091.38	63.95	0.86	-9.07
	V$SRF.02	4094	5608	6328.63	79.53	0.89	-9.07
	V$PRDM1.01	4390	5932	6672.86	81.66	0.89	-9.08
	V$NEUROG.01	4118	5683	6411.33	80.05	0.89	-9.1
	V$TAL1BETAITF2.01	3948	5175	5885.52	76.7	0.88	-9.27
	V$BAPX1.01	5317	7700	8556.26	92.46	0.9	-9.27
	V$OTX1.01	2405	2820	3358.77	57.95	0.84	-9.31
	V$PITX2.01	2572	3037	3594.52	59.94	0.84	-9.31
	V$ZNF217.01	5505	7961	8835.83	93.96	0.9	-9.32
	V$FAC1.01	3948	6179	6958.87	83.39	0.89	-9.36
	V$NFAT5.01	6215	9588	10594.9	102.88	0.9	-9.79
	V$PAX2.01	6339	10281	11326.5	106.37	0.91	-9.83
	V$OBOX6.01	2266	2620	3173.49	56.33	0.83	-9.84
	V$OBOX5.01	2451	2874	3458.19	58.8	0.83	-9.94
	V$PEA3.01	5820	9306	10322.7	101.55	0.9	-10.02
	V$GSC.02	2628	3126	3744.08	61.18	0.83	-10.11
	V$DMRT5.01	5321	8168	9136.69	95.55	0.89	-10.14
	V$VBP.01	6755	12318	13518.7	116.2	0.91	-10.34
	V$ACAAT.01	3730	4731	5505.24	74.18	0.86	-10.44
	V$HNF1.03	6431	10960	12125.3	110.05	0.9	-10.59
	V$DMRT1.01	4192	6408	7322.88	85.55	0.88	-10.7
	V$RSRFC4.01	1099	1233	1670.48	40.87	0.74	-10.72
	V$TAL1BETAHEB.01	3460	4385	5168	71.87	0.85	-10.9
	V$CRX.01	4839	6865	7832.73	88.47	0.88	-10.94
	V$EVX2.01	2211	4035	4792.52	69.21	0.84	-10.95
	V$BCL6.02	5280	7804	8832.11	93.94	0.88	-10.95
	V$NFY.01	5044	7083	8073.72	89.82	0.88	-11.04
	V$FREAC3.01	3358	4543	5373.71	73.29	0.85	-11.34
	V$IRF4.01	2250	2848	3528.32	59.39	0.81	-11.46
	V$HNF3B.01	1979	2650	3314.96	57.57	0.8	-11.56
	V$MRF2.01	1100	1186	1657.7	40.71	0.72	-11.6
	V$MEIS1B_HOXA9.01	5912	9134	10335.1	101.61	0.88	-11.83
	V$SIX2.01	1062	1146	1627.99	40.35	0.7	-11.96
	V$BLIMP1.01	5515	8135	9289.85	96.34	0.88	-11.99
	V$NKX11.01	2640	4166	5017.24	70.82	0.83	-12.03
	V$NKX23.01	3655	7973	9126.86	95.49	0.87	-12.09
	V$HOXB9.01	5660	8518	9720.5	98.55	0.88	-12.21
	V$SPIB.01	5312	7682	8842.49	94	0.87	-12.35
	V$NANOG.01	5665	8465	9717.11	98.53	0.87	-12.71
	V$NKX26.01	3528	4400	5338.31	73.05	0.82	-12.85
	V$NKX31.02	3181	5685	6749.99	82.13	0.84	-12.97
	V$SIX3.01	1292	1398	1975.61	44.44	0.71	-13.01
	V$HOXA13.01	4114	5442	6513.69	80.68	0.84	-13.29
	V$EVI1.07	3754	4803	5816.48	76.25	0.83	-13.3
	V$CHOP.02	138	139	413.72	20.34	0.34	-13.53
	V$SMARCA3.02	6076	9488	10929.1	104.49	0.87	-13.8
	V$LHX8.01	2528	5364	6486.38	80.51	0.83	-13.95
	V$DBP.01	5080	7142	8434.02	91.8	0.85	-14.08
	V$MTBF.01	6118	9506	10981.2	104.74	0.87	-14.09
	V$HNF1.01	6503	11268	12881.6	113.43	0.87	-14.23
	V$TST1.01	4345	5916	7133.44	84.43	0.83	-14.43
	V$GZF1.01	3502	4642	5736.84	75.72	0.81	-14.47
	V$YY2.02	4245	5631	6828.65	82.61	0.82	-14.5
	V$PLZF.01	5419	7900	9304.49	96.42	0.85	-14.57
	V$HOXD11.01	4954	7010	8387.7	91.55	0.84	-15.05
	V$GBX2.01	2738	5908	7182.6	84.72	0.82	-15.05
	V$IRF7.01	5422	8243	9732.3	98.61	0.85	-15.11
	V$HFH1.01	5862	9045	10611.5	102.96	0.85	-15.22
	V$DMRT7.01	3892	5168	6386.09	79.89	0.81	-15.25
	V$SIX6.01	2107	2370	3249.31	56.99	0.73	-15.44
	V$HMGIY.01	2886	4312	5455.97	73.85	0.79	-15.5
	V$GATA1.03	7201	12548	14420	120	0.87	-15.6
	V$HOXD12.01	4747	6668	8114.58	90.05	0.82	-16.07
	V$CPHX.01	2996	5273	6599.23	81.21	0.8	-16.34
	V$HOXA9.01	3028	3827	4983.59	70.58	0.77	-16.39
	V$PAX6.04	4476	6079	7534.38	86.77	0.81	-16.78
	V$DMRT4.01	5485	8471	10199.6	100.95	0.83	-17.13
	V$CDPCR3HD.01	4102	5727	7246.08	85.1	0.79	-17.86
	V$MEL1.03	2519	3065	4234.05	65.06	0.72	-17.98
	V$HOXC12.01	4764	6742	8436.86	91.82	0.8	-18.46
	V$MEF2.06	2438	2924	4132.45	64.27	0.71	-18.81
	V$NKX29.01	3396	5734	7362.64	85.78	0.78	-18.99
	V$HBP1.01	5605	8590	10601.4	102.91	0.81	-19.55
	V$MSX2.01	3208	4104	5572.64	74.63	0.74	-19.69
	V$HOXA11.01	5097	7286	9174.38	95.74	0.79	-19.73
	V$HOXC10.01	5543	8316	10325.3	101.57	0.81	-19.79
	O$MTATA.01	7235	14239	16847.9	129.7	0.85	-20.12
	V$GATA3.01	6436	10345	12606	112.21	0.82	-20.15
	V$PARAXIS.01	4344	5908	7674.76	87.57	0.77	-20.18
	V$HMX3.02	4456	10034	12272.9	110.72	0.82	-20.23
	V$GATA1.04	7282	12734	15233.1	123.34	0.84	-20.27
	V$HOXC11.01	5889	9083	11231	105.92	0.81	-20.28
	V$GATA.01	7171	12376	14862.9	121.83	0.83	-20.42
	V$SRY.01	4893	6999	8966.7	94.65	0.78	-20.79
	V$FREAC7.01	2991	4275	5867.83	76.58	0.73	-20.81
	V$EVI1.06	4896	6901	8866.52	94.12	0.78	-20.89
	V$GATA2.01	7506	13400	16099.5	126.79	0.83	-21.29
	V$EVI1.01	3959	6153	8067.83	89.79	0.76	-21.33
	V$PSE.02	5792	9289	11583.3	107.57	0.8	-21.33
	V$MSX2.02	3771	5729	7629.64	87.32	0.75	-21.77
	V$GATA1.05	7582	13641	16438.9	128.12	0.83	-21.84
	V$SIX1.01	3564	4646	6416.79	80.08	0.72	-22.12
	V$YY2.01	2868	3449	5019.64	70.83	0.69	-22.18
	V$EVI1.02	4734	6942	9067.75	95.19	0.77	-22.34
	V$YY1.02	4042	5304	7207.62	84.87	0.74	-22.44
	V$HOXA5.01	5392	13557	16460.8	128.2	0.82	-22.65
	V$XFD1.01	2644	3579	5215.3	72.2	0.69	-22.67
	V$HNF6.01	5904	9350	11817.3	108.65	0.79	-22.71
	V$BSX.01	3469	8081	10398.4	101.92	0.78	-22.74
	V$GSH2.01	5431	9184	11666.2	107.95	0.79	-23
	V$OCT3_4.01	4702	6600	8760.01	93.56	0.75	-23.09
	V$IRX5.01	3029	7358	9649.49	98.19	0.76	-23.34
	V$E4BP4.01	6813	14696	17815.5	133.37	0.82	-23.39
	V$TEF.01	7013	14050	17116	130.73	0.82	-23.46
	V$BARHL1.01	2544	3194	4844.08	69.58	0.66	-23.72
	V$HOXB5.01	3862	9800	12459.3	111.56	0.79	-23.84
	V$HOXC13.02	5577	8474	11016.2	104.9	0.77	-24.24
	V$IPF1.01	4510	9875	12600.1	112.19	0.78	-24.3
	V$XFD2.01	4679	6743	9058.8	95.14	0.74	-24.35
	V$IRX3.01	3097	6837	9181.7	95.78	0.74	-24.49
	V$MEL1.01	4367	6304	8575.38	92.57	0.74	-24.54
	V$ISX.01	3386	8390	10974.8	104.71	0.76	-24.69
	V$HOXA2.01	4055	9166	11854.6	108.82	0.77	-24.71
	V$PCE1.01	4870	7079	9561.98	97.74	0.74	-25.41
	V$GBX1.01	2903	6407	8791.91	93.73	0.73	-25.45
	V$FAST1.02	6601	10724	13712.9	117.03	0.78	-25.54
	V$HOX1-3.01	5831	9147	11936.3	109.19	0.77	-25.55
	V$BRN5.04	5639	8783	11538.8	107.36	0.76	-25.67
	V$OCT1.02	5442	8135	10808.1	103.91	0.75	-25.73
	V$LHX2.01	2783	5833	8201.11	90.53	0.71	-26.16
	V$EVX1.01	4187	10222	13241.3	115	0.77	-26.26
	V$ISL1.01	5541	8584	11392.5	106.68	0.75	-26.33
	V$HMX1.01	5936	9420	12351.7	111.08	0.76	-26.4
	V$LHX4.01	3313	6273	8754.87	93.53	0.72	-26.54
	V$EMX2.01	4286	10441	13555	116.35	0.77	-26.77
	V$IRX2.01	2953	6501	9048.53	95.08	0.72	-26.8
	V$RAX.01	3302	6885	9496.33	97.41	0.73	-26.81
	V$BARX1.01	3643	7565	10288.6	101.38	0.74	-26.87
	V$DLX5.01	4354	10140	13230.6	114.95	0.77	-26.89
	V$BARHL2.01	3336	4470	6666.31	81.62	0.67	-26.91
	V$PRRX2.01	3320	7868	10644.8	103.12	0.74	-26.93
	V$FAST1.01	6122	9628	12660.3	112.45	0.76	-26.97
	V$BRN4.01	3118	4069	6209.99	78.78	0.66	-27.18
	V$PHOX2.01	6162	9956	13105.3	114.41	0.76	-27.53
	V$HOXD1.01	2727	6280	8872.42	94.16	0.71	-27.54
	V$CLOX.01	5499	8875	11875.7	108.92	0.75	-27.56
	V$IRX4.01	3718	8300	11228.2	105.91	0.74	-27.65
	V$HOXA6.01	4159	9354	12480.7	111.65	0.75	-28.01
	V$GSH2.02	2856	6841	9592.57	97.9	0.71	-28.11
	V$HOXB6.01	3986	7869	10820.5	103.97	0.73	-28.39
	V$OC2.01	4756	6921	9728.58	98.59	0.71	-28.48
	V$SALL1.01	1703	2014	3793.68	61.58	0.53	-28.91
	V$PDX1.01	5317	8372	11492.6	107.15	0.73	-29.13
	V$EVI1.03	4227	6186	8944.96	94.54	0.69	-29.19
	V$MSX3.01	3266	4644	7149.83	84.53	0.65	-29.65
	V$PAX4.02	3668	8945	12240.4	110.57	0.73	-29.81
	V$HOXA3.01	4369	9268	12618.1	112.27	0.73	-29.85
	V$EN1.02	3087	5064	7683.39	87.62	0.66	-29.9
	V$MEF2.01	4702	6927	9903.82	99.47	0.7	-29.93
	V$EVI1.05	5010	7464	10560.5	102.71	0.71	-30.15
	V$HMGA.01	5242	8138	11349.4	106.48	0.72	-30.16
	V$HOXA1.01	3670	8061	11269.4	106.1	0.72	-30.24
	V$BARX2.01	5294	8489	11785.4	108.5	0.72	-30.39
	V$EN1.01	5271	9139	12557.6	112	0.73	-30.53
	V$SPI1_PU1.01	2459	3251	5534.41	74.37	0.59	-30.71
	V$PRRX1.01	3198	7104	10219.9	101.05	0.7	-30.84
	V$CDX1.02	5597	8491	11844.7	108.77	0.72	-30.84
	V$HOXB3.01	5570	12936	16948.1	130.08	0.76	-30.85
	V$DLX3.01	5081	7498	10690.7	103.35	0.7	-30.9
	V$PBX_HOXA9.01	6264	10192	13894.5	117.8	0.73	-31.43
	V$DLX1.02	3510	7848	11168.6	105.63	0.7	-31.44
	V$OCT1.05	5333	7982	11339.4	106.43	0.7	-31.55
	V$PBX1.01	5384	8442	11884.5	108.96	0.71	-31.6
	V$PAX6_HD.01	2895	5442	8330.34	91.24	0.65	-31.66
	V$HMX3.03	5592	9034	12596.2	112.17	0.72	-31.76
	V$VAX1.01	4683	10649	14473.9	120.23	0.74	-31.82
	V$CDX1.01	3187	4070	6675.27	81.68	0.61	-31.9
	V$SOX9.01	5391	7821	11213.9	105.84	0.7	-32.06
	V$NKX25.02	5705	9113	12733.8	112.78	0.72	-32.11
	V$VAX2.01	4620	9814	13554.1	116.35	0.72	-32.15
	V$NKX61.02	4689	7065	10350.5	101.69	0.68	-32.31
	V$GATA3.02	6024	9622	13355.5	115.5	0.72	-32.33
	V$HMX2.03	6307	10475	14363.2	119.77	0.73	-32.47
	V$NKX12.01	3597	7229	10566.4	102.74	0.68	-32.49
	V$NKX31.01	6308	10718	14647.8	120.95	0.73	-32.5
	O$ATATA.01	7171	13460	17791.2	133.27	0.76	-32.5
	V$GATA2.02	6229	9782	13566.4	116.4	0.72	-32.52
	V$NOBOX.02	4040	10146	14022.2	118.34	0.72	-32.76
	V$HOXC13.01	4130	5796	8883.46	94.21	0.65	-32.78
	V$HOXC8.01	5310	11773	15921.4	126.09	0.74	-32.9
	V$HLXB9.01	3982	8944	12640.3	112.36	0.71	-32.9
	V$LHX6.01	5164	12755	17098.9	130.66	0.75	-33.25
	V$ALX3.01	3309	7714	11252.9	106.03	0.69	-33.38
	V$GSH1.01	5431	8292	11939.8	109.21	0.69	-33.41
	V$HOXD3.01	4974	10729	14788.6	121.53	0.73	-33.41
	V$OCT3_4.02	5730	9085	12884.9	113.44	0.71	-33.5
	V$SOX5.01	6320	10124	14107.9	118.7	0.72	-33.57
	V$HOXC9.01	6910	12475	16830.7	129.63	0.74	-33.6
	V$JARID2.01	3582	4935	7927.33	89	0.62	-33.63
	V$HOXB13.01	3497	4508	7449.16	86.28	0.61	-34.09
	V$LMX1B.01	2776	4679	7694.09	87.69	0.61	-34.39
	V$HOXB8.01	5885	9763	13801	117.4	0.71	-34.4
	V$HOXB9.02	4268	5909	9220.26	95.98	0.64	-34.5
	V$DMRT3.01	5702	8719	12608.1	112.22	0.69	-34.66
	V$EN2.01	4117	8795	12699.2	112.63	0.69	-34.67
	V$HOX_PBX.01	5192	8039	11808.9	108.61	0.68	-34.71
	V$NOBOX.01	5061	10037	14168.9	118.96	0.71	-34.74
	V$DLX2.01	4403	11043	15385	123.95	0.72	-35.03
	V$RHOX6.01	4444	10323	14584	120.68	0.71	-35.31
	V$CART1.01	2883	4011	6969.14	83.45	0.58	-35.45
	V$MEOX1.01	4479	9751	13966.2	118.1	0.7	-35.7
	V$DMRT2.01	6026	9927	14181.8	119.01	0.7	-35.76
	V$DLX3.03	4601	9702	13942.4	118	0.7	-35.94
	V$ESX1.01	3427	8285	12273.9	110.73	0.68	-36.03
	V$HOXD13.01	3534	4578	7756.36	88.04	0.59	-36.11
	V$DLX4.01	5169	10939	15449.8	124.21	0.71	-36.32
	V$XVENT2.01	2347	4444	7611.72	87.21	0.58	-36.33
	V$BARX2.02	3903	9345	13612.8	116.6	0.69	-36.61
	V$HOXC5.01	4033	9231	13481.7	116.04	0.68	-36.64
	V$SL1.01	4547	6894	10686	103.32	0.65	-36.71
	V$S8.01	4909	10392	14896.8	121.97	0.7	-36.94
	V$ATBF1.01	5205	9021	13302.7	115.27	0.68	-37.15
	V$MSX.01	4533	6875	10748.1	103.62	0.64	-37.38
	V$LHX9.01	3628	8671	12919.3	113.6	0.67	-37.4
	V$BRN2.02	1535	2362	5016.36	70.81	0.47	-37.49
	V$HOXD10.01	2698	3404	6411.11	80.05	0.53	-37.57
	V$DLX1.01	5024	10660	15383.8	123.94	0.69	-38.12
	V$BRIGHT.01	3930	6276	10113.2	100.52	0.62	-38.18
	V$HOXA10.01	3643	4931	8446.04	91.87	0.58	-38.27
	O$VTATA.02	5567	8596	12955.4	113.75	0.66	-38.33
	V$ALX4.01	4668	12043	17080.5	130.59	0.71	-38.58
	V$SRF.01	4961	8581	12972.6	113.83	0.66	-38.59
	V$PHOX2A.01	4014	9335	13888.6	117.77	0.67	-38.67
	V$ARX.01	3884	9748	14428.4	120.04	0.68	-38.99
	V$BRN3.02	4221	7082	11233.3	105.93	0.63	-39.19
	V$SMARCA3.01	6818	11439	16463.9	128.22	0.69	-39.2
	V$MSX1.01	4083	9608	14305.2	119.53	0.67	-39.3
	V$MESP1_2.01	5396	8941	13511.5	116.17	0.66	-39.35
	V$HOXB7.01	3743	9382	14058.5	118.49	0.67	-39.47
	V$OCT1.04	6164	9984	14799	121.57	0.67	-39.61
	V$HOXA9.02	5123	7508	11826.9	108.69	0.63	-39.74
	V$LBX2.01	3901	10100	14957.6	122.22	0.68	-39.75
	V$CDX2.02	6236	10123	14993.5	122.36	0.68	-39.81
	V$HOXD8.01	4161	8230	12747.9	112.84	0.65	-40.04
	V$TLX2.01	2790	4700	8360.5	91.4	0.56	-40.05
	V$HHEX.01	5946	9878	14795.5	121.55	0.67	-40.46
	V$NKX61.03	4467	9379	14203	119.1	0.66	-40.51
	V$BRN2.03	2629	3421	6757.96	82.18	0.51	-40.61
	V$ISL2.01	5214	9158	13950.5	118.04	0.66	-40.61
	V$BRN5.01	5527	9458	14319.3	119.58	0.66	-40.66
	V$BRN5.02	2667	4592	8363.12	91.42	0.55	-41.26
	V$OCT1.03	5104	11787	17200.6	131.05	0.69	-41.31
	V$LHX1.01	4116	9598	14602.8	120.76	0.66	-41.45
	V$UNCX4.01	4436	11405	16787	129.46	0.68	-41.57
	V$OTP.01	4088	11669	17116	130.73	0.68	-41.67
	V$BRN2.04	4556	10968	16304.1	127.59	0.67	-41.83
	V$VSX1.01	4535	11870	17385.9	131.75	0.68	-41.87
	V$OCT.01	6579	11153	16549.9	128.55	0.67	-41.99
	V$SHOX2.01	4253	11639	17152	130.86	0.68	-42.13
	V$HOXB4.01	4194	11464	16944.1	130.07	0.68	-42.14
	V$PROP1.01	4545	12225	17908.9	133.71	0.68	-42.51
	V$PHOX2B.01	4528	11720	17325.5	131.52	0.68	-42.62
	V$HOXA4.01	5024	11952	17617.7	132.62	0.68	-42.72
	V$CART1.02	4392	11914	17575.3	132.47	0.68	-42.74
	V$EVI1.04	4655	6961	11551.5	107.42	0.6	-42.74
	V$LHX5.01	4193	10409	15832.3	125.74	0.66	-43.14
	V$NKX63.01	5684	12544	18397.7	135.52	0.68	-43.2
	V$CDX2.01	4492	6382	10890.2	104.3	0.59	-43.23
	V$PIT1.01	2579	3796	7566.71	86.96	0.5	-43.37
	V$PIT1.02	3589	8866	14016.9	118.32	0.63	-43.54
	V$NKX61.01	6292	11805	17585.2	132.5	0.67	-43.63
	V$HOXC4.01	4232	11957	17768.8	133.19	0.67	-43.64
	V$BRN2.01	5643	8906	14108.5	118.7	0.63	-43.83
	V$HOXC6.01	4190	11045	16708	129.16	0.66	-43.85
	V$BRN5.03	6148	10711	16327.9	127.69	0.66	-43.99
	V$TST1.02	3792	9194	14518.4	120.41	0.63	-44.22
	V$FHXB.01	5523	9166	14522.9	120.43	0.63	-44.48
	V$OCT1.01	5753	8979	14361.4	119.76	0.63	-44.95
	V$IRX6.01	3672	9241	14694.6	121.14	0.63	-45.02
	V$LHX3.03	4089	10857	16674.1	129.03	0.65	-45.09
	V$LHX3.01	4742	10268	16047.3	126.58	0.64	-45.66
	V$BRN3.03	5411	11290	17303.6	131.44	0.65	-45.76
	V$BRN4.02	3735	10182	15986.6	126.35	0.64	-45.95
	V$POU2F3.01	6485	10981	17084.5	130.61	0.64	-46.74
	V$LMX1B.02	4052	10094	16113.2	126.84	0.63	-47.46
	V$LMX1A.01	4174	10449	16565.2	128.61	0.63	-47.56
	V$BRN3.01	4789	8239	13883.4	117.75	0.59	-47.94
	V$LHX3.02	5383	9639	15796.4	125.59	0.61	-49.03
	V$OCT2.01	6487	11010	17515.7	132.24	0.63	-49.2
	V$OCT1.06	5816	9766	16115.1	126.85	0.61	-50.06
	O$LTATA.01	5119	8066	14367.3	119.78	0.56	-52.61
	V$POU3F3.01	5075	10279	17517.6	132.25	0.59	-54.74
	V$SATB1.01	3646	5838	11781.9	108.49	0.5	-54.79
	O$VTATA.01	5496	10200	19183.9	138.38	0.53	-64.92
	V$GAGA.01	2293	11923	22386.8	149.47	0.53	-70.01
	O$PTATA.01	3817	6859	16827.1	129.62	0.41	-76.91
	O$PTATA.02	3756	7230	18889.2	137.32	0.38	-84.91
	O$SPT15.01	2164	6567	21076.3	145.04	0.31	-100.04
