# Supplementary material for: Integration of Genome-Wide Computation DRE Search, AhR ChIP-chip and Gene Expression Analyses of TCDD-Elicited Responses in the Mouse Liver
Source: BMC Genomics. 2011 Jul 15;12:365. doi: 10.1186/1471-2164-12-365 (PMC3160422; doi:10.1186/1471-2164-12-365)
Supplement: Additional file 7 — Transcription factor binding site analysis of significant TCDD-induced AhR enrichment (FDR < 0.01) at 24 hrs. DNA sequences for the regions of significant AhR enrichment at 24 hrs were analyzed for transcription factor (TF) binding site motif over-representation using RegionMiner. The results list the TF matrices and their corresponding over-representation and z-score value. [file 1471-2164-12-365-S7.XLS]

## Sheet: Sheet1
	Additional File 7: Results of TF matrices over-representation analysis of 24 hr AhR enriched regions (FDR < 0.01) using RegionMiner.
	TF Matrices	Nr. of Input Seq. with Match	Nr. of Matches	Expected (genome)	Std.dev.	Over representation	Z-Score
	V$AHRARNT.03	312	482	115.11	10.73	4.19	34.15
	V$AHRARNT.01	262	342	73.63	8.58	4.65	31.22
	V$EGR3.01	151	267	84.24	9.18	3.17	19.86
	V$AHR.01	146	169	48.78	6.98	3.46	17.14
	V$AHRARNT.02	222	286	118.37	10.88	2.42	15.36
	V$GC.01	291	670	374.53	19.35	1.79	15.25
	V$SP1.01	261	615	338.88	18.4	1.81	14.98
	V$NRF1.01	69	252	103.92	10.19	2.42	14.48
	V$HNF4.03	364	518	280.72	16.75	1.85	14.13
	V$MAZR.01	280	798	486.86	22.06	1.64	14.08
	V$HNF4.01	439	653	379.3	19.47	1.72	14.03
	V$ZNF219.01	281	855	539.49	23.22	1.58	13.57
	V$HELT.01	184	271	125.31	11.19	2.16	12.97
	V$HPF1.01	448	675	419.43	20.47	1.61	12.46
	V$VMYB.03	312	431	242.01	15.55	1.78	12.12
	V$PPAR_RXR.02	408	580	356.61	18.88	1.63	11.81
	V$TR4.01	439	646	408.85	20.21	1.58	11.71
	V$ZBP89.01	276	798	530.84	23.03	1.5	11.58
	V$KKLF.01	281	828	556.49	23.58	1.49	11.49
	V$ZF9.01	214	382	218.92	14.79	1.74	10.99
	V$VMYB.04	360	510	315.67	17.76	1.62	10.91
	V$VMYB.05	302	414	244.69	15.64	1.69	10.79
	V$ARP1.01	328	451	274.16	16.55	1.65	10.65
	V$SP1.03	144	203	97.86	9.89	2.07	10.58
	V$E2F.03	88	113	43.18	6.57	2.62	10.55
	V$PPARG.02	405	579	375.8	19.38	1.54	10.46
	V$ZF5.01	103	205	100.32	10.02	2.04	10.4
	V$RAR_RXR.01	376	538	344.89	18.57	1.56	10.37
	V$COUP.01	343	482	301.82	17.37	1.6	10.34
	V$HNF4A.01	238	283	154.52	12.43	1.83	10.3
	V$VMYB.02	318	432	264.92	16.27	1.63	10.24
	V$WHN.01	160	206	102.7	10.13	2.01	10.14
	V$CREB.02	182	219	113.56	10.66	1.93	9.85
	V$NF1.02	158	230	121.29	11.01	1.9	9.83
	V$PAX5.02	108	123	52.1	7.22	2.36	9.75
	V$ARNT.01	182	343	204.07	14.28	1.68	9.69
	V$HIF1.02	159	208	107.34	10.36	1.94	9.67
	V$E2F4_DP2.01	163	201	102.67	10.13	1.96	9.66
	V$ATF6.02	182	219	116.6	10.8	1.88	9.44
	V$ATF.01	186	223	119.4	10.93	1.87	9.44
	V$USF.03	165	322	191.25	13.83	1.68	9.42
	V$XBP1.01	204	268	152.24	12.34	1.76	9.34
	V$NF1.01	216	313	185.45	13.62	1.69	9.33
	V$SP1.02	129	191	98.3	9.91	1.94	9.3
	V$PPARG.03	499	814	591.48	24.31	1.38	9.13
	V$CMYB.01	357	503	336.12	18.33	1.5	9.08
	V$PPAR_RXR.01	462	711	510.1	22.58	1.39	8.88
	V$TLX1.01	224	283	168.9	12.99	1.68	8.74
	V$PPARA.01	397	572	397.48	19.93	1.44	8.73
	V$FXRE.01	266	372	238.73	15.45	1.56	8.59
	V$NUDR.01	156	197	107.93	10.39	1.83	8.53
	V$NMYC.01	142	298	182.56	13.51	1.63	8.51
	V$WT1.01	252	624	444.61	21.08	1.4	8.49
	V$E2F.02	293	386	252.68	15.89	1.53	8.36
	V$TR2_TR4.01	370	538	376.37	19.4	1.43	8.31
	V$CREB1.01	141	161	84.28	9.18	1.91	8.3
	V$CDE.01	57	73	28.38	5.33	2.57	8.28
	V$EGR2.01	278	487	335.59	18.32	1.45	8.24
	V$HIF1.01	144	190	105.37	10.26	1.8	8.2
	V$AP2.01	147	176	96.03	9.8	1.83	8.11
	V$LXRE.02	349	488	339.15	18.41	1.44	8.06
	V$ESRRB.01	287	372	245.81	15.68	1.51	8.02
	V$TIEG.01	298	459	315.93	17.77	1.45	8.02
	V$RB_E2F1_DP1.01	91	209	120.88	10.99	1.73	7.97
	V$CMYC.01	128	276	172.09	13.12	1.6	7.88
	V$HRE.01	172	227	135.03	11.62	1.68	7.87
	V$MAX.01	129	271	168.79	12.99	1.61	7.83
	V$HNF4.02	283	356	235.44	15.34	1.51	7.83
	O$DMTE.01	140	169	93.14	9.65	1.81	7.81
	V$MIZF.01	87	97	44.86	6.7	2.16	7.71
	V$CEBP.02	378	538	387.58	19.68	1.39	7.62
	V$NMYC.02	107	180	102.95	10.15	1.75	7.54
	V$CLOCK_BMAL1.01	126	271	172.12	13.12	1.57	7.5
	V$USF.01	130	273	174.49	13.21	1.56	7.42
	V$CTCF.01	109	190	111.55	10.56	1.7	7.38
	V$USF.02	147	296	193.1	13.89	1.53	7.37
	V$NRSE.01	115	138	74.15	8.61	1.86	7.36
	V$ZKSCAN3.01	200	286	185.46	13.62	1.54	7.35
	V$ATF.02	277	385	265.05	16.28	1.45	7.34
	V$E2F1_DP2.01	115	134	72.05	8.49	1.86	7.24
	V$GLIS3.01	230	390	271.33	16.47	1.44	7.18
	V$INSM1.01	334	475	343.06	18.52	1.38	7.1
	V$MYCMAX.03	132	162	93.63	9.68	1.73	7.02
	V$TR4.02	363	529	390.04	19.74	1.36	7.01
	V$CEBPB.01	508	886	702.32	26.49	1.26	6.92
	V$EGR1.02	95	124	67.07	8.19	1.85	6.89
	V$BKLF.01	204	296	198.89	14.1	1.49	6.85
	V$ERR.01	311	401	287.26	16.95	1.4	6.68
	V$PAX3.01	164	183	112.89	10.62	1.62	6.55
	V$NBRE.01	336	450	332.17	18.22	1.35	6.44
	V$E2F4_DP1.01	57	98	51.43	7.17	1.91	6.42
	V$HNF3.01	385	537	409.77	20.24	1.31	6.26
	V$CMYB.02	394	536	409.38	20.23	1.31	6.24
	V$HLF.01	454	817	656.79	25.62	1.24	6.23
	V$RORA.01	279	354	254.52	15.95	1.39	6.21
	V$ZNF300.01	163	198	127.79	11.3	1.55	6.17
	V$FLI.01	266	336	240.17	15.5	1.4	6.15
	V$PAX9.01	99	112	63.02	7.94	1.78	6.11
	V$BACH2.01	319	436	330.02	18.16	1.32	5.81
	V$NGFIC.01	217	324	234.63	15.32	1.38	5.8
	V$HOMEZ.01	156	186	122.21	11.05	1.52	5.73
	V$HDBP1_2.01	42	61	29.45	5.43	2.07	5.72
	V$MOK2.02	413	603	480.73	21.92	1.25	5.56
	V$LEF1.01	514	848	700.58	26.46	1.21	5.55
	V$RXR_RXR.01	212	260	184.2	13.57	1.41	5.55
	V$KLF6.01	217	310	226.04	15.03	1.37	5.55
	V$PAX4_PD.01	92	108	63.4	7.96	1.7	5.54
	O$BRE.01	19	25	8.42	2.9	2.97	5.54
	V$ZIC2.01	258	333	246.16	15.69	1.35	5.5
	V$CTCF.02	121	147	93.69	9.68	1.57	5.46
	V$HNF3B.02	468	736	602.46	24.54	1.22	5.42
	V$COUP.02	209	247	175.43	13.24	1.41	5.37
	V$CEBPA.01	497	833	691.73	26.29	1.2	5.35
	V$TAXCREB.01	80	86	49.3	7.02	1.74	5.16
	V$CHREBP_MLX.01	111	132	84.29	9.18	1.57	5.14
	V$FREAC4.01	587	1080	927.77	30.44	1.16	4.98
	V$SREBP.02	203	237	172.33	13.13	1.38	4.89
	V$HMX2.02	345	725	605.52	24.6	1.2	4.84
	V$ATF2.01	203	246	180.78	13.44	1.36	4.81
	V$RORA1.01	259	316	241.4	15.53	1.31	4.77
	V$CAR_RXR.01	376	517	420.79	20.51	1.23	4.67
	V$E2F.01	326	457	367.19	19.16	1.24	4.66
	V$RBPJK.01	342	449	360.37	18.98	1.25	4.64
	V$CREB.03	230	285	216.38	14.71	1.32	4.63
	V$GRHL1.01	281	468	377.55	19.43	1.24	4.63
	V$DREAM.01	224	278	211.45	14.54	1.31	4.54
	V$EGR1.01	137	186	133.84	11.57	1.39	4.47
	V$HEN1.01	89	142	97.5	9.87	1.46	4.46
	V$MTF-1.01	94	105	67.88	8.24	1.55	4.45
	V$ELK1.02	205	251	189.25	13.76	1.33	4.45
	V$TCFCP2L1.01	181	233	174.11	13.19	1.34	4.43
	V$HEN1.02	81	136	92.97	9.64	1.46	4.41
	V$ZNF76_143.01	167	202	147.91	12.16	1.37	4.41
	V$NF1.03	332	439	356.17	18.87	1.23	4.36
	V$MIF1.01	335	492	404.09	20.1	1.22	4.35
	V$GRHL3.01	361	592	495.01	22.24	1.2	4.34
	V$NXF_ARNT.01	76	85	52.97	7.28	1.6	4.33
	V$PLU1_JARID1B.01	182	204	150.36	12.26	1.36	4.33
	O$XCPE1.01	150	180	130.5	11.42	1.38	4.29
	V$ER.04	161	197	145.46	12.06	1.35	4.23
	V$NRF2.01	300	399	322.63	17.96	1.24	4.23
	V$REV-ERBA.02	350	480	396.45	19.91	1.21	4.17
	V$SMAD4.01	211	276	215.56	14.68	1.28	4.08
	V$PAX6.01	289	391	317.87	17.83	1.23	4.07
	V$VERBA.01	73	84	53.75	7.33	1.56	4.06
	V$ROAZ.01	211	286	226.3	15.04	1.26	3.94
	V$OVOL1.01	527	875	765.46	27.65	1.14	3.94
	V$PAX5.03	179	211	160.92	12.68	1.31	3.91
	V$ELK1.01	281	368	300.02	17.32	1.23	3.9
	O$INR_DPE.01	115	124	87.17	9.34	1.42	3.89
	V$ZEC.01	126	141	101.49	10.07	1.39	3.87
	V$TAXCREB.02	239	293	233.57	15.28	1.25	3.86
	V$NFKAPPAB.02	255	347	282.07	16.79	1.23	3.84
	V$FTF.01	260	319	257.03	16.03	1.24	3.83
	V$RREB1.01	363	591	504.77	22.46	1.17	3.82
	V$PKNOX1.01	303	400	333.56	18.26	1.2	3.61
	V$DEC2.01	263	405	338.28	18.39	1.2	3.6
	V$E2F1_DP1.01	123	144	106.73	10.33	1.35	3.56
	V$VDR_RXR.03	276	345	285.11	16.88	1.21	3.52
	V$MRG1.01	303	417	352.69	18.78	1.18	3.4
	V$SREBP.01	128	148	111.75	10.57	1.32	3.38
	V$USF.04	259	363	304.98	17.46	1.19	3.29
	V$RBPJK.02	326	447	382.37	19.55	1.17	3.28
	V$ER.02	101	120	88.61	9.41	1.35	3.28
	V$ZFX.01	145	178	138.98	11.79	1.28	3.27
	V$HNF1.02	400	638	560.16	23.66	1.14	3.27
	V$TEF_HLF.01	500	1065	963.73	31.02	1.11	3.25
	V$HES1.01	88	99	71.2	8.44	1.39	3.24
	V$MEIS1.01	310	422	360.74	18.99	1.17	3.2
	V$PAX2.02	211	256	210.72	14.51	1.21	3.09
	V$VDR_RXR.04	217	262	216.23	14.7	1.21	3.08
	V$MRG2.01	313	427	367.42	19.16	1.16	3.08
	V$REV-ERBA.01	256	324	272.96	16.52	1.19	3.06
	V$SF1.01	299	390	333.78	18.27	1.17	3.05
	V$SPZ1.01	305	418	360.06	18.97	1.16	3.03
	V$OLF1.01	201	269	223.22	14.94	1.21	3.03
	V$VDR_RXR.01	143	163	128.31	11.33	1.27	3.02
	V$PAX1.01	129	146	113.4	10.65	1.29	3.01
	V$GABPB1.01	181	220	179.21	13.39	1.23	3.01
	V$RFX1.01	249	312	263.23	16.22	1.19	2.98
	V$E4F.01	284	395	339.69	18.43	1.16	2.97
	V$PSE.01	272	349	298.15	17.26	1.17	2.92
	V$MEIS1.02	302	425	368.55	19.19	1.15	2.92
	V$CREB2.01	168	213	174.12	13.19	1.22	2.91
	V$SP2.01	180	223	183.07	13.53	1.22	2.91
	V$SIX.01	278	353	302.91	17.4	1.17	2.85
	V$TCF2.01	551	1090	999.93	31.6	1.09	2.83
	V$PXR_RXR.01	167	195	158.92	12.61	1.23	2.82
	V$HIVEP1.01	223	319	272.18	16.49	1.17	2.81
	V$DEC1.01	95	159	126.97	11.27	1.25	2.8
	V$CABL.01	189	281	237.47	15.41	1.18	2.79
	V$VDR_RXR.06	198	243	203.57	14.27	1.19	2.73
	V$AP2.02	111	140	110.73	10.52	1.26	2.73
	V$VMYB.01	439	669	602.23	24.53	1.11	2.7
	V$ELK1.03	169	198	163.08	12.77	1.21	2.7
	V$FKHRL1.01	520	854	778.98	27.9	1.1	2.67
	O$HMTE.01	51	55	38.17	6.18	1.44	2.64
	V$GKLF.03	65	67	48.16	6.94	1.39	2.64
	V$GLI1.01	149	179	146.71	12.11	1.22	2.63
	V$BARBIE.01	358	492	436.58	20.89	1.13	2.63
	V$ZBRK1.01	126	144	115.23	10.73	1.25	2.63
	V$XBOX.01	111	140	112.1	10.59	1.25	2.59
	V$MYOD.01	151	170	139.04	11.79	1.22	2.58
	V$HIC1.01	112	133	106.23	10.31	1.25	2.55
	V$PAX3.02	192	221	185.86	13.63	1.19	2.54
	V$IRF4.02	264	328	284.64	16.87	1.15	2.54
	V$SCX.01	167	196	163.22	12.77	1.2	2.53
	V$ILF1.01	326	418	369.4	19.22	1.13	2.5
	V$MAZ.01	268	433	383.75	19.58	1.13	2.49
	V$STAT.01	432	761	695.36	26.36	1.09	2.47
	V$STAF.01	233	289	250.34	15.82	1.15	2.41
	V$STAT1.02	332	513	460.91	21.46	1.11	2.4
	V$SMAD3.01	191	221	187.65	13.7	1.18	2.4
	V$AP1.03	175	307	267.81	16.36	1.15	2.36
	V$LEF1.02	433	629	572.04	23.91	1.1	2.36
	V$CETS1P54.01	283	367	324.59	18.01	1.13	2.33
	V$TGIF2.01	350	503	453.47	21.29	1.11	2.3
	V$REV-ERBA.03	209	262	226.88	15.06	1.15	2.3
	V$AREB6.04	330	438	391.9	19.79	1.12	2.3
	V$AML3.01	377	543	491.92	22.17	1.1	2.28
	V$OLF1.02	197	266	231.08	15.2	1.15	2.26
	V$XFD3.01	541	872	807.63	28.4	1.08	2.25
	V$AP4.01	138	173	146.07	12.08	1.18	2.19
	V$MYCMAX.02	196	361	321.77	17.93	1.12	2.16
	V$E47.01	141	158	132.84	11.52	1.19	2.14
	V$HES1.02	31	45	32.39	5.69	1.39	2.13
	V$PAX5.01	186	224	193.86	13.92	1.16	2.13
	V$DMP1.01	160	185	158.05	12.57	1.17	2.1
	V$MZF1.01	297	468	424.66	20.6	1.1	2.08
	V$MEIS1A_HOXA9.01	350	491	446.49	21.12	1.1	2.08
	V$GRE.02	344	516	470.52	21.68	1.1	2.07
	V$MEF2.07	67	71	55.19	7.43	1.29	2.06
	V$SPI1_PU1.02	308	422	381.54	19.53	1.11	2.05
	V$DICE.01	290	374	335.85	18.32	1.11	2.05
	V$VDR_RXR.05	196	231	201.54	14.19	1.15	2.04
	V$MYOGENIN.02	133	168	143.26	11.97	1.17	2.03
	V$NFY.03	449	736	683.21	26.13	1.08	2
	V$NFKAPPAB.01	172	219	190.84	13.81	1.15	2
	V$RAR_RXR.02	12	12	6.45	2.54	1.86	1.99
	V$TGIF1.01	301	403	364.96	19.1	1.1	1.97
	V$MYT1L.01	458	705	654.35	25.57	1.08	1.96
	V$CREL.01	250	321	288.13	16.97	1.11	1.91
	V$STAF.02	114	121	101.34	10.07	1.19	1.9
	V$RTR.01	93	103	85.08	9.22	1.21	1.89
	V$ER.03	133	176	152.32	12.34	1.16	1.88
	V$MARE.02	149	191	166.21	12.89	1.15	1.88
	V$HSF1.02	198	277	247.77	15.74	1.12	1.83
	V$YB1.01	242	316	284.76	16.87	1.11	1.82
	V$TGIF.01	386	560	518.17	22.76	1.08	1.82
	V$HNF1.04	534	1035	978.05	31.25	1.06	1.81
	V$MZF1.03	291	450	413.58	20.33	1.09	1.77
	V$PKNOX2.01	268	345	313.97	17.72	1.1	1.72
	V$CREB2CJUN.01	19	27	19.24	4.39	1.4	1.66
	V$SIX3.03	11	11	6.35	2.52	1.73	1.65
	V$AML1.01	189	218	194.48	13.94	1.12	1.65
	V$ATF6.01	89	98	82.58	9.09	1.19	1.64
	V$P53.01	115	168	147.63	12.15	1.14	1.64
	V$RAR_RXR.03	134	146	127.07	11.27	1.15	1.64
	V$GABP.01	322	464	429.67	20.72	1.08	1.63
	V$NFKAPPAB65.01	274	357	327.53	18.09	1.09	1.6
	V$FAC1.01	323	519	483.8	21.99	1.07	1.58
	V$AP4.02	138	193	171.96	13.11	1.12	1.57
	V$ARE.03	376	601	563.83	23.74	1.07	1.54
	V$P53.03	234	331	303.59	17.42	1.09	1.54
	V$STAT3.02	303	421	390.12	19.75	1.08	1.54
	V$ETS1.01	286	356	329.78	18.16	1.08	1.42
	V$MYCMAX.01	133	211	191.06	13.82	1.1	1.41
	V$BNC.01	179	226	206.22	14.36	1.1	1.34
	V$STAT1.01	284	495	465.8	21.58	1.06	1.33
	V$P53.02	172	229	209.25	14.46	1.09	1.33
	V$P53.05	208	262	241.53	15.54	1.08	1.29
	V$HFH3.01	184	346	322.31	17.95	1.07	1.29
	V$SREBP.03	21	24	18.01	4.24	1.33	1.29
	V$MYF5.01	120	181	164.32	12.82	1.1	1.26
	V$SZF1.01	108	116	102.85	10.14	1.13	1.25
	V$ELF2.01	359	508	480.15	21.91	1.06	1.25
	V$TR2.01	253	313	291.65	17.07	1.07	1.22
	V$MOK2.01	275	344	321.72	17.93	1.07	1.21
	V$TCF11.01	142	167	151.79	12.32	1.1	1.19
	V$THR.01	58	63	53.75	7.33	1.17	1.19
	V$FHXA.01	152	212	195.85	13.99	1.08	1.12
	V$NRSF.01	130	146	132.73	11.52	1.1	1.11
	V$MEF2.03	43	46	38.61	6.21	1.19	1.11
	V$ETS2.01	412	646	618.15	24.85	1.05	1.1
	V$CP2.01	171	203	187.81	13.7	1.08	1.07
	V$GLI3.02	185	212	196.65	14.02	1.08	1.06
	V$NRL.01	29	31	25.29	5.03	1.23	1.04
	V$ZID.01	155	168	154.67	12.44	1.09	1.03
	V$HMX2.01	255	516	492.61	22.19	1.05	1.03
	V$GCM1.01	295	387	367.14	19.16	1.05	1.01
	V$IK1.01	265	335	316.63	17.79	1.06	1
	V$NFY.02	383	572	548.39	23.41	1.04	0.99
	V$PTX1.01	209	236	222.07	14.9	1.06	0.9
	V$PURALPHA.01	65	77	69.34	8.33	1.11	0.86
	V$PAX8.01	377	513	495.38	22.25	1.04	0.77
	V$RFX1.02	116	143	133.85	11.57	1.07	0.75
	V$PBX1_MEIS1.03	371	539	521.27	22.82	1.03	0.75
	V$CJUN_ATF2.01	28	29	24.84	4.98	1.17	0.74
	V$EKLF.01	202	251	239.14	15.46	1.05	0.73
	O$TFIIIC.01	27	30	25.82	5.08	1.16	0.73
	V$VMAF.01	152	184	174.77	13.22	1.05	0.66
	V$HAND2_E12.01	170	206	196.43	14.01	1.05	0.65
	V$KAISO.01	183	217	207.38	14.4	1.05	0.63
	V$TWIST.01	149	177	168.53	12.98	1.05	0.61
	V$MASH1.01	195	238	228.52	15.11	1.04	0.59
	V$PLAG1.01	198	323	312.19	17.67	1.03	0.58
	V$TH1E47.01	240	275	265.15	16.28	1.04	0.57
	V$MARE.03	213	268	258.71	16.08	1.04	0.55
	V$NGN_NEUROD.01	227	288	278.48	16.68	1.03	0.54
	V$MARE_ARE.01	200	244	235.38	15.34	1.04	0.53
	V$AP1.01	194	399	388.14	19.7	1.03	0.53
	V$TTF1.01	33	33	29.7	5.45	1.11	0.51
	V$CTCF.03	185	225	217.13	14.73	1.04	0.5
	V$IK2.01	235	288	279.55	16.72	1.03	0.48
	V$NEUROD1.01	257	322	313.27	17.7	1.03	0.47
	V$NFE2.01	180	227	220.09	14.83	1.03	0.43
	V$HFH8.01	270	399	390.21	19.75	1.02	0.42
	V$AREB6.03	55	58	54.43	7.38	1.07	0.42
	V$VBP.01	503	953	939.86	30.64	1.01	0.41
	V$PTF1.01	246	306	298.93	17.29	1.02	0.38
	V$LXRE.01	8	8	6.66	2.58	1.2	0.33
	V$NRSF.03	177	208	202.87	14.24	1.03	0.32
	V$GKLF.02	362	496	488.41	22.09	1.02	0.32
	V$MARE.01	99	112	108.28	10.41	1.03	0.31
	V$AP1.02	376	526	518.38	22.76	1.01	0.31
	V$GLI1.02	158	182	177.38	13.32	1.03	0.31
	V$ARE.02	341	524	516.79	22.73	1.01	0.3
	V$MEL1.02	297	382	375.61	19.38	1.02	0.3
	V$HSF1.01	350	521	515.04	22.69	1.01	0.24
	V$HSF1.03	284	426	420.83	20.51	1.01	0.23
	V$GATA1.01	249	322	317.54	17.82	1.01	0.22
	V$P53.06	107	151	147.78	12.16	1.02	0.22
	V$PPARG.01	199	274	269.9	16.43	1.02	0.22
	V$GFI1B.01	384	537	531.91	23.06	1.01	0.2
	V$ZNF202.01	187	297	293.44	17.13	1.01	0.18
	V$LYF1.01	53	56	54.26	7.37	1.03	0.17
	V$MYT1.02	548	946	940.46	30.65	1.01	0.16
	V$GTF3R4.01	27	29	27.67	5.26	1.05	0.16
	V$CP2.02	269	353	349.81	18.7	1.01	0.14
	V$NKX24.01	167	186	183.72	13.55	1.01	0.13
	V$HMBOX.01	504	866	861.6	29.34	1.01	0.13
	V$PBX1_MEIS1.02	391	576	573.04	23.93	1.01	0.1
	V$BRACH.01	347	512	509.4	22.56	1.01	0.09
	V$GATA1.06	292	403	400.83	20.02	1.01	0.08
	V$PNR.01	347	479	477.57	21.85	1	0.04
	V$PAX6.03	333	430	431.3	20.76	1	-0.09
	V$TAL1_E2A.01	77	83	83.42	9.13	0.99	-0.1
	V$GFI1.01	111	122	122.66	11.07	0.99	-0.1
	V$GATA1.02	26	26	26.13	5.11	1	-0.12
	V$GRE.01	381	568	570.51	23.88	1	-0.13
	V$THAP1.01	162	185	186.43	13.65	0.99	-0.14
	V$TFII-IR4.01	7	7	6.92	2.63	1.01	-0.16
	V$RORGAMMA.01	324	444	447.73	21.15	0.99	-0.2
	V$USF1.01	17	19	19.41	4.41	0.98	-0.21
	V$TBX6.01	76	81	82.51	9.08	0.98	-0.22
	V$NKX25.03	23	24	24.66	4.97	0.97	-0.23
	V$TCF11MAFG.01	235	280	283.74	16.84	0.99	-0.25
	V$P53.04	73	112	114.12	10.68	0.98	-0.25
	V$DELTAEF1.01	58	59	60.55	7.78	0.97	-0.26
	V$IK3.01	341	455	460.11	21.44	0.99	-0.26
	V$HFH2.01	200	329	333.95	18.27	0.99	-0.3
	V$NFKAPPAB50.01	107	144	147.36	12.14	0.98	-0.32
	V$NFAT5.02	455	696	704.79	26.54	0.99	-0.35
	V$CKROX.01	205	310	315.98	17.77	0.98	-0.36
	V$PAX6.02	234	293	298.73	17.28	0.98	-0.36
	V$RORA2.01	357	499	506.72	22.5	0.98	-0.37
	V$HSF2.01	298	451	459.15	21.42	0.98	-0.4
	V$MYOGENIN.01	67	69	71.98	8.48	0.96	-0.41
	V$DMBX1.01	172	195	200.8	14.17	0.97	-0.44
	V$FREAC2.01	593	1172	1186.88	34.42	0.99	-0.45
	V$ER.01	124	140	145.08	12.04	0.96	-0.46
	V$PBX1_MEIS1.01	349	510	520.82	22.81	0.98	-0.5
	V$NKX25.01	101	111	115.9	10.76	0.96	-0.5
	V$GLI2.01	107	120	125.16	11.19	0.96	-0.51
	V$TBX5.01	67	71	75.59	8.69	0.94	-0.59
	V$CTCF.04	149	187	195.23	13.97	0.96	-0.63
	V$BACH1.01	245	321	332.04	18.22	0.97	-0.63
	V$ZNF35.01	177	212	220.81	14.86	0.96	-0.63
	V$GSC.01	6	6	7.2	2.68	0.83	-0.63
	V$MEF2.05	42	44	48.1	6.94	0.91	-0.66
	V$GFI1.02	384	549	564.72	23.76	0.97	-0.68
	V$RP58.01	243	310	321.92	17.94	0.96	-0.69
	V$MEF3.01	93	97	103.74	10.18	0.94	-0.71
	V$NKX22.01	111	118	125.43	11.2	0.94	-0.71
	V$SIP1.01	26	27	30.65	5.54	0.88	-0.75
	V$AARE.01	121	129	137.5	11.72	0.94	-0.77
	V$STAT3.01	248	494	511.86	22.62	0.97	-0.81
	V$STAT6.01	316	593	614.57	24.78	0.96	-0.89
	V$TAL1BETAITF2.01	295	391	409.18	20.22	0.96	-0.92
	V$HMX3.01	324	417	436.21	20.88	0.96	-0.94
	V$SPT.01	42	43	49.17	7.01	0.87	-0.95
	V$CDPCR3HD.01	326	483	503.77	22.44	0.96	-0.95
	V$NRSF.02	162	192	205.37	14.33	0.93	-0.97
	V$MAFA.01	116	138	149.4	12.22	0.92	-0.97
	V$DBP.01	410	562	586.36	24.21	0.96	-1.03
	V$MEF2.02	53	56	63.69	7.98	0.88	-1.03
	V$TTF1.02	155	172	185.82	13.63	0.93	-1.05
	V$MZF1.02	364	538	563.17	23.72	0.96	-1.08
	V$SMAD.01	268	359	380.02	19.49	0.94	-1.1
	V$SIX4.01	201	243	260.19	16.13	0.93	-1.1
	V$CHOP.01	99	104	115.46	10.74	0.9	-1.11
	V$PITX3.01	58	63	72.89	8.54	0.86	-1.22
	V$PDEF.01	133	154	169.71	13.03	0.91	-1.24
	V$GLI3.01	91	101	113.86	10.67	0.89	-1.25
	V$STAT5.01	235	567	596.93	24.42	0.95	-1.25
	V$CHR.01	427	644	677.8	26.02	0.95	-1.32
	V$SOX9.02	258	319	343.59	18.53	0.93	-1.35
	V$CDP.02	367	514	545.29	23.34	0.94	-1.36
	V$TAL1BETAE47.01	276	368	394.64	19.86	0.93	-1.37
	V$AREB6.01	199	243	265.03	16.28	0.92	-1.38
	V$MEF2.04	18	19	25.62	5.06	0.74	-1.41
	V$PAX4.01	9	9	13.77	3.71	0.65	-1.42
	V$TEAD.01	358	461	492.04	22.17	0.94	-1.42
	V$BTEB3.01	111	125	141.8	11.91	0.88	-1.45
	V$MYT1.01	539	1083	1131.09	33.61	0.96	-1.45
	V$PRE.01	412	642	679.87	26.06	0.94	-1.47
	V$CAAT.01	388	561	596.28	24.41	0.94	-1.47
	V$PREB.01	235	281	306.49	17.5	0.92	-1.48
	V$DELTAEF1.02	44	44	54.69	7.39	0.8	-1.51
	V$SIX3.02	42	42	52.62	7.25	0.8	-1.53
	V$RSRFC4.01	89	100	116.14	10.78	0.86	-1.54
	V$E47.02	68	72	86.49	9.3	0.83	-1.61
	V$NFAT.01	438	669	711.71	26.67	0.94	-1.62
	V$AREB6.02	91	97	114	10.68	0.85	-1.64
	V$TBOX.01	40	41	52.36	7.24	0.78	-1.64
	V$REX1.01	256	323	355.33	18.85	0.91	-1.74
	V$SRF.04	271	388	423.45	20.57	0.92	-1.75
	V$NKX25.04	170	190	215.29	14.67	0.88	-1.76
	V$TAL1BETAHEB.01	255	326	359.3	18.95	0.91	-1.78
	V$HNF1.03	470	791	842.99	29.02	0.94	-1.81
	V$NFY.04	377	527	569.58	23.86	0.93	-1.81
	V$ARE.01	374	540	583.86	24.15	0.92	-1.84
	V$PRDM5.01	204	277	309.11	17.58	0.9	-1.86
	V$NMP4.01	311	434	474.11	21.77	0.92	-1.87
	V$LYL1_E12.01	331	440	480.72	21.92	0.92	-1.88
	V$SOX2.01	415	618	666.44	25.8	0.93	-1.9
	V$CRX.02	135	150	175.25	13.24	0.86	-1.95
	V$SRF.03	235	390	429.92	20.73	0.91	-1.95
	V$PRDM1.01	315	422	463.92	21.53	0.91	-1.97
	V$DLX3.02	94	104	125.66	11.21	0.83	-1.98
	V$ISRE.01	318	413	456.36	21.36	0.9	-2.05
	V$NKX32.01	256	317	356.24	18.87	0.89	-2.11
	V$PAX2.01	454	727	787.46	28.05	0.92	-2.17
	O$DINR.01	439	670	728.19	26.97	0.92	-2.18
	V$GKLF.01	346	557	610.96	24.71	0.91	-2.2
	V$TEF1.01	342	445	494.69	22.23	0.9	-2.26
	V$ZNF217.01	379	558	614.3	24.77	0.91	-2.29
	V$PITX2.01	186	214	249.9	15.81	0.86	-2.3
	V$MIT.01	280	371	417.47	20.43	0.89	-2.3
	V$TAL1ALPHAE47.01	267	350	395.43	19.88	0.89	-2.31
	V$HSF2.02	349	546	603.03	24.55	0.91	-2.34
	V$ACAAT.01	269	337	382.74	19.56	0.88	-2.36
	V$OBOX6.01	166	186	220.63	14.85	0.84	-2.37
	V$BAPX1.01	382	536	594.86	24.38	0.9	-2.43
	V$RU49.01	271	397	448.3	21.17	0.89	-2.45
	V$IRF1.01	235	281	325.88	18.05	0.86	-2.51
	V$OTX2.01	105	112	141.53	11.9	0.79	-2.52
	V$NKX26.01	264	323	371.14	19.26	0.87	-2.53
	V$OBOX2.01	101	108	137.4	11.72	0.79	-2.55
	V$NFAT5.01	432	668	736.59	27.13	0.91	-2.55
	V$SOX9.03	364	541	604.41	24.57	0.9	-2.6
	V$OTX1.01	166	194	233.51	15.28	0.83	-2.62
	V$OTX2.02	138	155	190.76	13.81	0.81	-2.63
	V$NFY.01	355	499	561.31	23.68	0.89	-2.65
	V$OBOX3.01	131	142	177.12	13.31	0.8	-2.68
	V$CRX.01	364	482	544.56	23.33	0.89	-2.7
	V$GSC.02	191	217	260.3	16.13	0.83	-2.72
	V$HNF6.01	479	744	821.58	28.65	0.91	-2.73
	V$BCL6.01	284	386	443.84	21.06	0.87	-2.77
	V$CLOX.01	445	746	825.64	28.72	0.9	-2.79
	V$HNF3B.01	134	188	230.47	15.18	0.82	-2.83
	V$EVX2.01	160	282	333.19	18.25	0.85	-2.83
	V$SRF.02	282	381	439.99	20.97	0.87	-2.84
	V$FREAC7.01	231	351	407.95	20.19	0.86	-2.85
	V$MRF2.01	79	85	115.25	10.73	0.74	-2.86
	V$EVI1.07	271	347	404.38	20.1	0.86	-2.88
	V$IRF2.01	264	312	366.87	19.15	0.85	-2.89
	V$YY1.01	202	236	284.45	16.86	0.83	-2.9
	V$NKX31.02	227	405	469.28	21.66	0.86	-2.99
	V$MEIS1B_HOXA9.01	408	639	718.53	26.79	0.89	-2.99
	V$AIRE.01	257	315	372.3	19.29	0.85	-3
	V$DMRT7.01	297	380	443.98	21.06	0.86	-3.06
	V$MTBF.01	454	677	763.45	27.62	0.89	-3.15
	V$GZF1.01	245	336	398.84	19.97	0.84	-3.17
	V$CPHX.01	227	391	458.8	21.41	0.85	-3.19
	V$TEF.01	531	1080	1189.96	34.47	0.91	-3.2
	V$FREAC3.01	228	312	373.6	19.32	0.84	-3.21
	V$PTX1.02	102	113	152.02	12.33	0.74	-3.21
	V$NKX23.01	257	554	634.53	25.18	0.87	-3.22
	V$HOXA9.01	230	286	346.48	18.61	0.83	-3.28
	V$GATA3.01	467	779	876.41	29.59	0.89	-3.31
	V$PU1.01	376	542	624.1	24.97	0.87	-3.31
	V$OBOX1.01	105	110	150.09	12.25	0.73	-3.31
	V$HFH1.01	438	648	737.75	27.15	0.88	-3.32
	V$OBOX5.01	165	189	240.42	15.5	0.79	-3.35
	V$EVI1.06	366	532	616.43	24.82	0.86	-3.42
	V$DMRT5.01	368	549	635.21	25.19	0.86	-3.44
	V$YY2.02	288	400	474.75	21.78	0.84	-3.45
	V$HNF1.01	472	793	895.58	29.91	0.89	-3.45
	V$IRF3.01	386	558	645.47	25.4	0.86	-3.46
	V$NEUROG.01	286	373	445.74	21.11	0.84	-3.47
	V$GBX2.01	192	420	499.36	22.34	0.84	-3.57
	V$TST1.01	304	416	495.94	22.26	0.84	-3.61
	V$GATA1.03	510	885	1002.53	31.64	0.88	-3.73
	V$SIX3.01	88	94	137.35	11.72	0.68	-3.74
	V$BLIMP1.01	393	551	645.86	25.4	0.85	-3.75
	V$PAX6.04	320	438	523.82	22.88	0.84	-3.77
	V$SPIB.01	375	520	614.76	24.78	0.85	-3.84
	V$SIX2.01	66	72	113.18	10.64	0.64	-3.92
	V$LHX8.01	176	367	450.96	21.23	0.81	-3.98
	V$NKX11.01	180	275	348.82	18.67	0.79	-3.98
	V$YY1.02	318	412	501.1	22.38	0.82	-4
	V$YY2.01	232	274	348.98	18.68	0.79	-4.04
	V$IRF4.01	139	182	245.3	15.66	0.74	-4.07
	V$GATA1.04	523	925	1059.05	32.52	0.87	-4.14
	V$CHOP.02	7	7	28.76	5.36	0.24	-4.15
	V$BCL6.02	370	511	614.04	24.77	0.83	-4.18
	V$E4BP4.01	515	1091	1238.6	35.16	0.88	-4.21
	V$PLZF.01	376	540	646.88	25.42	0.83	-4.22
	V$SMARCA3.02	417	644	759.83	27.55	0.85	-4.22
	V$MEF2.06	175	216	287.3	16.95	0.75	-4.24
	V$MSX2.01	239	304	387.43	19.68	0.78	-4.27
	V$HOXA13.01	281	361	452.85	21.27	0.8	-4.34
	V$HOXB9.01	398	563	675.8	25.98	0.83	-4.36
	V$DMRT1.01	269	410	509.11	22.56	0.81	-4.42
	V$PSE.02	425	679	805.31	28.36	0.84	-4.47
	V$NANOG.01	382	559	675.57	25.98	0.83	-4.51
	V$HBP1.01	381	615	737.04	27.14	0.83	-4.52
	V$XFD1.01	200	276	362.59	19.04	0.76	-4.57
	V$GATA.01	519	887	1033.32	32.12	0.86	-4.57
	V$SIX6.01	145	157	225.9	15.03	0.69	-4.62
	V$GATA2.01	527	964	1119.29	33.43	0.86	-4.66
	V$HOXC12.01	346	470	586.56	24.21	0.8	-4.84
	V$DMRT4.01	384	578	709.11	26.62	0.82	-4.94
	V$PEA3.01	400	586	717.67	26.78	0.82	-4.94
	V$HOXD11.01	343	463	583.14	24.14	0.79	-5
	V$IRX5.01	232	542	670.87	25.89	0.81	-5
	V$NKX29.01	240	399	511.88	22.62	0.78	-5.01
	V$ISX.01	255	624	763	27.61	0.82	-5.05
	V$GATA1.05	532	968	1142.89	33.78	0.85	-5.19
	V$IRX2.01	228	499	629.08	25.07	0.79	-5.21
	V$EVI1.02	346	500	630.42	25.1	0.79	-5.22
	V$GSH2.01	402	660	811.07	28.46	0.81	-5.33
	V$EVI1.01	292	435	560.9	23.67	0.78	-5.34
	V$HMGIY.01	195	275	379.32	19.47	0.72	-5.38
	V$MEL1.03	180	202	294.37	17.15	0.69	-5.41
	V$IRX3.01	229	502	638.34	25.25	0.79	-5.42
	O$MTATA.01	518	984	1171.33	34.2	0.84	-5.49
	V$HOXC11.01	423	625	780.82	27.93	0.8	-5.6
	V$MEF2.01	366	542	688.55	26.23	0.79	-5.61
	V$PARAXIS.01	295	404	533.58	23.09	0.76	-5.63
	V$MEL1.01	313	459	596.19	24.41	0.77	-5.64
	V$HOXD12.01	332	430	564.15	23.74	0.76	-5.67
	V$FAST1.01	453	711	880.19	29.65	0.81	-5.72
	V$SRY.01	340	477	623.4	24.96	0.77	-5.89
	V$SIX1.01	258	322	446.12	21.12	0.72	-5.9
	V$XFD2.01	342	480	629.8	25.09	0.76	-5.99
	V$OCT3_4.01	341	459	609.03	24.67	0.75	-6.1
	V$HOXC10.01	390	555	717.85	26.78	0.77	-6.1
	V$CDX1.02	427	648	823.48	28.68	0.79	-6.14
	V$FAST1.02	475	763	953.37	30.86	0.8	-6.19
	V$HOXA11.01	356	481	637.83	25.24	0.75	-6.23
	V$PHOX2.01	471	721	911.12	30.17	0.79	-6.32
	V$BRN5.04	414	622	802.22	28.31	0.78	-6.38
	V$IRF7.01	377	510	676.62	26	0.75	-6.43
	V$IRX4.01	274	600	780.62	27.93	0.77	-6.49
	V$ISL1.01	396	609	792.05	28.13	0.77	-6.53
	V$OC2.01	356	507	676.36	26	0.75	-6.53
	V$HOXB5.01	284	674	866.21	29.41	0.78	-6.55
	V$PBX1.01	414	638	826.25	28.73	0.77	-6.57
	V$MSX2.02	268	379	530.44	23.02	0.71	-6.6
	V$RAX.01	239	489	660.22	25.68	0.74	-6.69
	V$GATA2.02	465	736	943.18	30.69	0.78	-6.77
	V$HOXC13.02	402	579	765.88	27.66	0.76	-6.77
	V$PBX_HOXA9.01	475	756	965.99	31.06	0.78	-6.78
	V$PDX1.01	402	608	799	28.25	0.76	-6.78
	V$PCE1.01	352	487	664.78	25.77	0.73	-6.92
	V$OCT1.02	387	562	751.42	27.4	0.75	-6.93
	V$BRN4.01	226	287	431.74	20.77	0.66	-6.99
	V$OCT1.05	394	592	788.35	28.06	0.75	-7.01
	V$HOXA5.01	392	907	1144.41	33.8	0.79	-7.04
	V$HOXA2.01	301	622	824.17	28.69	0.75	-7.06
	V$LHX2.01	204	400	570.17	23.87	0.7	-7.15
	V$EVI1.03	302	444	621.88	24.93	0.71	-7.16
	V$PRRX2.01	244	545	740.06	27.19	0.74	-7.19
	V$PAX4.02	285	642	850.99	29.16	0.75	-7.19
	V$GBX1.01	204	434	611.24	24.71	0.71	-7.19
	V$SPI1_PU1.01	169	244	384.77	19.61	0.63	-7.2
	V$HOXB9.02	329	458	641.02	25.31	0.71	-7.25
	V$HOXD1.01	203	437	616.84	24.83	0.71	-7.26
	V$GATA3.02	449	706	928.52	30.45	0.76	-7.32
	V$LHX4.01	245	427	608.67	24.66	0.7	-7.39
	V$IPF1.01	337	658	876	29.58	0.75	-7.39
	V$EVI1.05	351	534	734.2	27.08	0.73	-7.41
	V$NOBOX.02	322	743	974.87	31.2	0.76	-7.45
	V$BRN2.02	120	210	348.75	18.67	0.6	-7.46
	V$GSH2.02	210	474	666.91	25.81	0.71	-7.49
	V$HMGA.01	380	578	789.05	28.08	0.73	-7.53
	V$HOXD13.01	282	362	539.25	23.21	0.67	-7.66
	V$HOXB13.01	273	344	517.89	22.75	0.66	-7.67
	V$EVX1.01	304	688	920.58	30.32	0.75	-7.69
	V$HOXC13.01	293	426	617.61	24.84	0.69	-7.73
	V$EMX2.01	309	705	942.39	30.68	0.75	-7.75
	V$PRRX1.01	242	504	710.52	26.64	0.71	-7.77
	V$CDX1.01	236	297	464.09	21.54	0.64	-7.78
	V$DLX5.01	306	684	919.83	30.31	0.74	-7.8
	V$HOXA6.01	308	638	867.7	29.44	0.74	-7.82
	V$VAX2.01	345	703	942.32	30.68	0.75	-7.82
	V$EN1.01	380	642	873.05	29.53	0.74	-7.84
	V$HOXA1.01	274	564	783.49	27.98	0.72	-7.86
	V$SOX9.01	372	560	779.63	27.91	0.72	-7.89
	V$HOX1-3.01	409	603	829.85	28.79	0.73	-7.9
	V$VAX1.01	350	756	1006.28	31.7	0.75	-7.91
	V$HOXA3.01	320	643	877.26	29.6	0.73	-7.93
	O$ATATA.01	522	958	1236.9	35.14	0.77	-7.95
	V$HMX1.01	438	626	858.73	29.29	0.73	-7.96
	V$SL1.01	349	525	742.93	27.24	0.71	-8.02
	V$ALX3.01	255	558	782.34	27.96	0.71	-8.04
	V$BARHL2.01	235	291	463.46	21.52	0.63	-8.04
	V$NKX12.01	273	517	734.61	27.09	0.7	-8.05
	V$BSX.01	238	507	722.93	26.87	0.7	-8.05
	V$SALL1.01	121	133	263.75	16.24	0.5	-8.08
	V$HOXD10.01	218	275	445.72	21.11	0.62	-8.11
	V$HOX_PBX.01	377	589	820.99	28.64	0.72	-8.12
	V$BARX1.01	267	494	715.3	26.73	0.69	-8.3
	V$NKX25.02	421	638	885.3	29.74	0.72	-8.33
	V$NKX31.01	441	753	1018.37	31.89	0.74	-8.34
	V$BARHL1.01	159	183	336.78	18.35	0.54	-8.41
	V$HMX3.02	286	606	853.26	29.19	0.71	-8.49
	V$HOXB6.01	280	520	752.28	27.41	0.69	-8.49
	V$HOXB3.01	412	885	1178.29	34.3	0.75	-8.57
	V$LHX6.01	371	887	1188.77	34.45	0.75	-8.77
	V$HLXB9.01	297	619	878.8	29.63	0.7	-8.79
	V$HMX3.03	419	615	875.73	29.58	0.7	-8.83
	V$SOX5.01	456	704	980.83	31.3	0.72	-8.86
	V$HMX2.03	470	719	998.58	31.58	0.72	-8.87
	V$EN2.01	300	620	882.89	29.7	0.7	-8.87
	V$HOXD3.01	380	744	1028.16	32.04	0.72	-8.88
	V$HOXA9.02	395	567	822.24	28.66	0.69	-8.92
	V$DLX1.02	247	526	776.48	27.85	0.68	-9.01
	O$VTATA.02	439	630	900.7	29.99	0.7	-9.04
	V$CDX2.02	458	750	1042.4	32.26	0.72	-9.08
	V$EN1.02	219	325	534.18	23.1	0.61	-9.08
	V$DLX3.01	355	496	743.25	27.25	0.67	-9.09
	V$HOXA10.01	281	365	587.2	24.22	0.62	-9.19
	V$HOXC9.01	488	856	1170.13	34.18	0.73	-9.2
	V$BARX2.01	378	556	819.36	28.61	0.68	-9.22
	V$DMRT3.01	400	604	876.56	29.59	0.69	-9.23
	V$OCT1.04	457	730	1028.88	32.05	0.71	-9.34
	V$MEOX1.01	347	680	970.98	31.14	0.7	-9.36
	V$HOXC8.01	380	796	1106.91	33.25	0.72	-9.37
	V$DLX4.01	381	766	1074.12	32.75	0.71	-9.42
	V$RHOX6.01	317	713	1013.93	31.82	0.7	-9.47
	V$ATBF1.01	380	637	924.85	30.39	0.69	-9.49
	V$ALX4.01	351	860	1187.5	34.43	0.72	-9.53
	V$OCT3_4.02	391	611	895.8	29.91	0.68	-9.54
	V$MSX3.01	220	284	497.08	22.29	0.57	-9.58
	V$OCT.01	497	824	1150.61	33.89	0.72	-9.65
	V$NOBOX.01	361	680	985.07	31.37	0.69	-9.74
	V$SMARCA3.01	509	816	1144.63	33.81	0.71	-9.74
	V$PROP1.01	345	902	1245.09	35.26	0.72	-9.75
	V$SRF.01	343	608	901.9	30.01	0.67	-9.81
	V$DLX3.03	336	664	969.32	31.11	0.69	-9.83
	V$PAX6_HD.01	195	343	579.15	24.06	0.59	-9.84
	V$MSX.01	325	478	747.24	27.32	0.64	-9.87
	V$ESX1.01	246	565	853.32	29.2	0.66	-9.89
	V$UNCX4.01	339	829	1167.09	34.14	0.71	-9.92
	V$HOXB4.01	328	836	1178.01	34.3	0.71	-9.99
	V$OTP.01	313	844	1189.96	34.47	0.71	-10.05
	V$IRX6.01	277	700	1021.62	31.94	0.69	-10.08
	V$LHX5.01	327	767	1100.71	33.15	0.7	-10.08
	V$JARID2.01	245	314	551.14	23.47	0.57	-10.13
	V$HHEX.01	431	703	1028.64	32.05	0.68	-10.18
	V$NKX61.02	315	447	719.6	26.81	0.62	-10.19
	V$CDX2.01	337	477	757.12	27.5	0.63	-10.2
	V$GSH1.01	366	537	830.1	28.8	0.65	-10.2
	V$SHOX2.01	330	841	1192.46	34.5	0.71	-10.2
	V$VSX1.01	351	854	1208.72	34.74	0.71	-10.23
	V$CART1.01	201	260	484.52	22	0.54	-10.23
	V$DLX2.01	310	733	1069.62	32.68	0.69	-10.32
	V$PHOX2B.01	346	845	1204.52	34.68	0.7	-10.38
	V$ARX.01	289	675	1003.11	31.65	0.67	-10.38
	V$LMX1B.01	198	294	534.92	23.12	0.55	-10.44
	V$S8.01	347	699	1035.68	32.16	0.67	-10.48
	V$LBX2.01	292	702	1039.91	32.23	0.68	-10.5
	V$PHOX2A.01	294	640	965.58	31.05	0.66	-10.5
	V$BRIGHT.01	290	425	703.11	26.5	0.6	-10.51
	V$XVENT2.01	160	287	529.19	23	0.54	-10.55
	V$LHX3.03	314	800	1159.24	34.02	0.69	-10.57
	V$BRN3.02	303	486	780.98	27.93	0.62	-10.58
	V$CART1.02	332	852	1221.89	34.93	0.7	-10.6
	V$LHX1.01	321	678	1015.24	31.84	0.67	-10.61
	V$HOXC5.01	287	612	937.3	30.6	0.65	-10.65
	V$OCT1.03	398	828	1195.84	34.55	0.69	-10.66
	V$EVI1.04	329	500	803.1	28.32	0.62	-10.72
	V$BARX2.02	279	616	946.41	30.74	0.65	-10.76
	V$HOXC4.01	325	858	1235.35	35.12	0.69	-10.76
	V$HOXB7.01	274	640	977.4	31.24	0.65	-10.82
	V$TLX2.01	202	320	581.25	24.1	0.55	-10.86
	V$BRN2.03	184	235	469.84	21.67	0.5	-10.86
	V$LHX9.01	249	573	898.2	29.95	0.64	-10.87
	V$OCT1.01	437	654	998.45	31.58	0.66	-10.92
	V$MSX1.01	296	650	994.55	31.52	0.65	-10.95
	V$HOXB8.01	412	621	959.49	30.96	0.65	-10.95
	V$PIT1.01	168	275	526.06	22.93	0.52	-10.97
	V$DLX1.01	351	711	1069.54	32.68	0.66	-10.99
	V$BRN5.03	464	765	1135.17	33.67	0.67	-11.01
	V$LMX1B.02	321	752	1120.25	33.45	0.67	-11.03
	V$HOXA4.01	380	835	1224.84	34.97	0.68	-11.16
	V$DMRT2.01	418	636	985.97	31.38	0.65	-11.17
	V$MESP1_2.01	369	596	939.36	30.63	0.63	-11.23
	V$FHXB.01	390	650	1009.68	31.75	0.64	-11.34
	V$BRN5.01	391	636	995.53	31.53	0.64	-11.42
	V$HOXD8.01	299	546	886.28	29.75	0.62	-11.45
	V$BRN5.02	197	305	581.43	24.1	0.52	-11.49
	V$POU2F3.01	467	792	1187.77	34.44	0.67	-11.51
	V$LMX1A.01	326	757	1151.67	33.91	0.66	-11.65
	V$BRN2.04	346	737	1133.52	33.64	0.65	-11.8
	V$BRN2.01	407	612	980.87	31.3	0.62	-11.8
	V$OCT2.01	471	799	1217.75	34.87	0.66	-12.02
	V$NKX61.03	333	606	987.44	31.4	0.61	-12.16
	V$LHX3.01	359	710	1115.66	33.38	0.64	-12.17
	V$NKX61.01	439	794	1222.59	34.94	0.65	-12.28
	V$ISL2.01	363	581	969.89	31.12	0.6	-12.51
	V$NKX63.01	421	829	1279.07	35.73	0.65	-12.61
	V$BRN3.03	406	764	1203	34.66	0.64	-12.68
	V$OCT1.06	418	687	1120.38	33.45	0.61	-12.97
	V$HOXC6.01	294	717	1161.6	34.06	0.62	-13.07
	V$PIT1.02	241	566	974.5	31.2	0.58	-13.11
	V$LHX3.02	393	649	1098.22	33.12	0.59	-13.58
	V$BRN3.01	325	543	965.22	31.05	0.56	-13.62
	O$LTATA.01	373	561	998.86	31.58	0.56	-13.88
	V$POU3F3.01	377	733	1217.88	34.87	0.6	-13.92
	V$TST1.02	253	556	1009.37	31.75	0.55	-14.3
	V$BRN4.02	251	621	1111.45	33.31	0.56	-14.74
	V$GAGA.01	166	969	1556.41	39.41	0.62	-14.92
	V$SATB1.01	246	379	819.12	28.6	0.46	-15.4
	O$VTATA.01	403	726	1333.73	36.49	0.54	-16.67
	O$PTATA.01	279	531	1169.87	34.18	0.45	-18.71
	O$PTATA.02	275	565	1313.24	36.21	0.43	-20.68
	O$SPT15.01	157	529	1465.3	38.24	0.36	-24.5
