# Supplementary material for: Integration of Genome-Wide Computation DRE Search, AhR ChIP-chip and Gene Expression Analyses of TCDD-Elicited Responses in the Mouse Liver
Source: BMC Genomics. 2011 Jul 15;12:365. doi: 10.1186/1471-2164-12-365 (PMC3160422; doi:10.1186/1471-2164-12-365)
Supplement: Additional file 8 — Over-representation of transcription factor binding motifs located proximally (10-50 bp) of a DRE in a significantly AhR enriched region (FDR < 0.01). DNA sequences for the regions of significant AhR enrichment at 2 and 24 hrs possessing a DRE core sequence (5'-GCGTG-3') were analyzed for transcription factor (TF) binding site motif over-representation using RegionMiner. The results list the TF matrices and their corresponding over-representation and z-score value. [file 1471-2164-12-365-S8.XLSX]

## Sheet: Sheet1
	Additional File 8: Transcription factor family binding sites over-represented within 10-50 bp of a DRE in AhR enriched regions (FDR < 0.01).
	Time point	TF Families	# of Input Seq. with Match	# of Matches	Expected (genome)	Std.dev.	Over representation	Z-Score
	2 hr	V$EGRF	1150	3906	1238.41	35.19	3.15	75.79
		V$NRF1	264	1726	458.86	21.42	3.76	59.13
		V$NR2F	2091	3121	1175.94	34.29	2.65	56.71
		V$SP1F	1144	2071	683.04	26.13	3.03	53.09
		V$RXRF	1960	2932	1141.9	33.79	2.57	52.96
		V$ZBPF	1044	2548	939.72	30.65	2.71	52.45
		V$AHRR	544	1223	305.65	17.48	4	52.44
		V$E2FF	1087	1862	590.05	24.29	3.16	52.34
		V$CREB	1528	2629	1026.21	32.03	2.56	50.02
		V$ZF5F	316	1191	314.4	17.73	3.79	49.41
		V$ETSF	2079	3188	1363.69	36.93	2.34	49.39
		V$KLFS	1686	3055	1293.16	35.96	2.36	48.98
		V$HOMF	2103	4423	2305.98	48.02	1.92	44.08
		V$MYBL	1274	1644	589.25	24.27	2.79	43.43
		V$STAT	1246	2289	959.7	30.98	2.39	42.9
		V$PERO	1291	1659	607.38	24.64	2.73	42.65
		V$FKHD	1942	2928	1420.03	37.68	2.06	40.01
		V$EREF	734	1036	328.92	18.14	3.15	38.96
		V$PARF	1227	1992	867.92	29.46	2.3	38.14
		V$NF1F	698	957	300.09	17.32	3.19	37.89
	24 hr	V$EGRF	102	565	86.1	9.28	6.56	51.56
		V$AHRR	54	196	21.25	4.61	9.22	37.8
		V$NRF1	22	188	31.9	5.65	5.89	27.55
		V$NR2F	210	321	81.76	9.04	3.93	26.41
		V$ZF5F	27	142	21.86	4.68	6.5	25.59
		V$RXRF	192	278	79.39	8.91	3.5	22.24
		V$HOMF	186	420	160.32	12.66	2.62	20.47
		V$CREB	142	243	71.35	8.45	3.41	20.26
		V$SP1F	95	187	47.49	6.89	3.94	20.17
		V$FKHD	187	295	98.73	9.94	2.99	19.7
		V$CEBP	109	135	29.92	5.47	4.51	19.12
		V$PARF	122	208	60.34	7.77	3.45	18.95
		V$ETSF	171	276	94.81	9.74	2.91	18.56
		V$STAT	113	216	66.72	8.17	3.24	18.21
		V$HNF1	127	217	67.46	8.21	3.22	18.15
		V$KLFS	142	258	89.9	9.48	2.87	17.68
		V$ZBPF	85	208	65.33	8.08	3.18	17.59
		V$PERO	114	155	42.23	6.5	3.67	17.28
		V$SORY	172	272	101.11	10.05	2.69	16.95
		V$LEFF	90	113	26.78	5.17	4.22	16.56
