# Supplementary material for: Integration of Genome-Wide Computation DRE Search, AhR ChIP-chip and Gene Expression Analyses of TCDD-Elicited Responses in the Mouse Liver
Source: BMC Genomics. 2011 Jul 15;12:365. doi: 10.1186/1471-2164-12-365 (PMC3160422; doi:10.1186/1471-2164-12-365)
Supplement: Additional file 10 — Pathway analysis of genes associated with DRE-containing regions of AhR enrichment (FDR < 0.01) at 2 hrs. List of the most significant Bio-Functions (p < 0.01) identified using Ingenuity Pathway Analysis for the genes associated with a significant AhR enriched region (FDR < 0.01) containing a DRE core (5'-GCGTG-3') at 2 hrs. [file 1471-2164-12-365-S10.XLS]

## Sheet: Sheet1
	Additional File 10. List of most significant Bio-Functions (p < 0.01) identified by Ingenuity Pathway Analysis for the 4,544 genes associated with TCDD-induced AhR enrichment containing a DRE core at 2 hrs (FDR < 0.01).
	Moleuclar or Cellular Function	p Value Range	Number of Genes in Category
	Lipid Metabolism	1.52E-22 - 4.39E-04	552
	Small Molecule Biochemistry	1.52E-22 - 4.41E-04	874
	Cell Death	1.58E-17 - 4.09E-04	1115
	Molecular Transport	2.95E-16 - 4.41E-04	415
	Gene Expression	1.08E-14 - 4.45E-04	848
	Cellular Growth and Proliferation	1.37E-14 - 4.41E-04	1116
	Vitamin and Mineral Metabolism	1.29E-13 - 2.25E-04	142
	Amino Acid Metabolism	4.11E-13 - 3.04E-04	306
	Cell Cycle	4.72E-10 - 3.26E-04	504
	Carbohydrate Metabolism	6.26E-09 - 3.78E-04	357
