# Supplementary material for: Integration of Genome-Wide Computation DRE Search, AhR ChIP-chip and Gene Expression Analyses of TCDD-Elicited Responses in the Mouse Liver
Source: BMC Genomics. 2011 Jul 15;12:365. doi: 10.1186/1471-2164-12-365 (PMC3160422; doi:10.1186/1471-2164-12-365)
Supplement: Additional file 11 — Pathway analysis of genes associated with DRE-containing regions of AhR enrichment (FDR < 0.01) at 24 hrs. List of the most significant Bio-Functions (p < 0.01) identified using Ingenuity Pathway Analysis for the genes associated with a significant AhR enriched region (FDR < 0.01) containing a DRE core (5'-GCGTG-3') at 24 hrs. [file 1471-2164-12-365-S11.XLS]

## Sheet: Sheet1
	Additional File 11. List of most significant Bio-Functions (p < 0.01) identified by Ingenuity Pathway Analysis for the 332 genes associated with TCDD-induced AhR enrichment containing a DRE core at 24 hrs (FDR < 0.01).
	Moleuclar or Cellular Function	p Value Range	Number of Genes in Category
	Lipid Metabolism	3.37E-11 - 9.30E-03	102
	Small Molecule Biochemistry	3.37E-11 - 9.30E-03	135
	Vitamin and Mineral Metabolism	3.37E-11 - 8.95E-03	33
	Carbohydrate Metabolism	1.47E-09 - 9.30E-03	61
	Molecular Transport	3.18E-09 - 9.30E-03	84
	Gene Expression	1.54E-07 - 9.30E-03	111
	Amino Acid Metabolism	6.07E-07 - 5.70E-03	25
	Drug Metabolism	6.07E-07 - 9.30E-03	19
	Post-Translational Modification	6.07E-07 - 3.49E-03	10
	Cellular Growth and Proliferation	2.10E-05 - 8.33E-03	113
