# Supplementary material for: Integration of Genome-Wide Computation DRE Search, AhR ChIP-chip and Gene Expression Analyses of TCDD-Elicited Responses in the Mouse Liver
Source: BMC Genomics. 2011 Jul 15;12:365. doi: 10.1186/1471-2164-12-365 (PMC3160422; doi:10.1186/1471-2164-12-365)
Supplement: Additional file 13 — Pathway analysis of differentially regulated genes (|fold change| ≥ 1.5 and P1(t) > 0.999) associated with regions of AhR enrichment (FDR < 0.01) at 2 hrs. List of the most significant Bio-Functions (p < 0.01) identified using Ingenuity Pathway Analysis for TCDD-elicited gene expression responses (|fold change| ≥ 1.5 and P1(t) > 0.999) associated with a significant AhR enriched region (FDR < 0.01) containing a DRE core (5'-GCGTG-3') at 24 hrs. [file 1471-2164-12-365-S13.XLS]

## Sheet: Sheet1
	Additional File 13. List of most significant Bio-Functions (p < 0.01) identified by Ingenuity Pathway Analysis for differentially regulated genes (|fold change| ≥ 1.5, P1(t) > 0.999) associated with TCDD-induced AhR enrichment at 2 hrs (FDR < 0.01).
	Moleuclar or Cellular Function	p Value Range	Number of Genes in Category
	Cell Death	4.79E-15 - 3.22E-04	231
	Lipid Metabolism	1.76E-11 - 3.32E-04	157
	Molecular Transport	1.76E-11 - 2.40E-04	118
	Small Molecule Biochemistry	1.76E-11 - 3.36E-04	195
	Cellular Growth and Proliferation	4.82E-11 - 3.36E-04	226
	Cellular Movement	7.82E-10 - 3.26E-04	155
	Carbohydrate Metabolism	8.52E-10 - 2.26E-04	89
	Cellular Development	3.14E-09 - 3.36E-04	203
	Cell Cycle	8.84E-09 - 3.36E-04	108
	Gene Expression	3.91E-08 - 1.54E-04	92
