# Supplementary material for: Integration of Genome-Wide Computation DRE Search, AhR ChIP-chip and Gene Expression Analyses of TCDD-Elicited Responses in the Mouse Liver
Source: BMC Genomics. 2011 Jul 15;12:365. doi: 10.1186/1471-2164-12-365 (PMC3160422; doi:10.1186/1471-2164-12-365)
Supplement: Additional file 14 — Primer sequences used to verify 2 hr ChIP-chip responses. QRTPCR primers used to verify AhR enriched regions isolated from the 2 hr ChIP-chip. [file 1471-2164-12-365-S14.XLS]

## Sheet: Sheet1
	Additional File 14. QRTPCR primers used to amplify AhR enriched regions isolated from the 2 hr ChIP-chip.
	Enrichment ID	Forward Primer	Reverse Primer
	AhR_106	ACACCCTTTCTGGGTCAGTG	AGGCCTCCAGGAACTTTAGC
	AhR_129	CCGGTGGAAAACTGTGAAGT	TTGGGGAGAGAGCAGACTGT
	AhR_130	AGCCTTCCAAGTTGTCATGG	GCACCCCTAGCCAACTGATA
	AhR_1	GAGGATGGAGCAGGCTTACG	GGGCTACAAAGGGTGATGCTT
	AhR_2	GGTTAGATACGGAGAGGGAATACCA	ATTCGGTGCTCTTGCCTCAA
	AhR_11	GGAGCCGACTTCCCAGAAG	AACAAACGGTTGGGTTGAAAAG
	AhR_196	GTGGAGAGTCAGGCATCACA	CTTGGAGCCAGTGCTTTTTC
	AhR_198	TTCGGATTGGAGGCAATAAC	ATGAAGGCAAAGAGCAATGG
	AhR_507	TGCTGTGTGAAGGGTCTCTG	GCTCGGGTCCAATGTTCTTA
	AhR_21	GCCATCTTTGGGACTTACGA	GATGCCTTTGAGCTTTCTGC
	AhR_151	ACTGGACAGGGACACCTCAC	GTGGCTTCACGGACATTCTT
	AhR_236	GACAGGTGCAGGGAATGAGT	CAGGCACAGAGACCATGCTA
	AhR_476	ATTCAGCGCCCTGAGTTCTA	CCATCTCCAATGCCAATTCT
	AhR_714	AAGCCACCTGATTTCCACAC	GGAAGGCAAGCTAGCTGATG
	AhR_907	TGACTTTGTTGCGTTGGTTC	CGTGGCTGGGAGAAGAGTAG
	AhR_82	TGCAAAAACTGCTTCTCGTG	GCTGCCCTGAGTGGAGATAG
	AhR_159	TGTGCAATCCTTGTGACCAT	CTTTCAACCTGGGGACAGAA
	AhR_216	GCCCTGAGCTAAAATGACCA	CACAGGAGGCAGATAGCACA
	AhR_4	CCAGAAAAGGCAAGGATGAG	ACGTCCTTGCTTCAACAGGT
	AhR_35	GCAAACACGGAAGGTAGGAA	GTGTGAGGCACTTGGCTGTA
	AhR_1456	GCAGAGCATGAGTCCAAGATGAC	GGTGTGGTTGGCCTGCAT
	AhR_51	AAGTTCATCGCCTCTCCTCA	AAGCCTGGCAATCTCTGAAA
	AhR_581	CCATCTTTCCACCAAGAGGA	AATCCGTGTACAAGCGAACC
	AhR_857	TCCAATGGTTCAAGTCGTCA	TCTCCCAGAGTCCTGCTGTT
	AhR_146	ATTTCATGGGTGGTTTTGGA	GTCAATGGGGCAATAAAACG
	AhR_201	AGAGGATTTCCTGGCATGTG	GTGGGAAGCCTGGTAGATGA
	AhR_908	ACAACTTCAAACCCTTGCATAGC	CAACAACCCCCAGTTTCGTT
	AhR_143	GGATCCATGGCAATATCAGG	TGGTGGTGCTTCTGTTTTGA
	AhR_3220	TTGCATCCTGCTGAAGTTTG	CTGGGGTGACAATCCTGTTT
	AhR_5515	GCAGTGTGCACGTCTATGCT	AGCCCACTTCATTTCATTGG
